# Supplementary material for: Comparative Transcriptome Analysis Reveals Sex-Based Differences during the Development of the Adult Parasitic Wasp Cotesia vestalis (Hymenoptera: Braconidae)
Source: Genes (Basel). 2021 Jun 10;12(6):896. doi: 10.3390/genes12060896 (PMC8228208; doi:10.3390/genes12060896)
Supplement: Supplementary file 1 [file genes-12-00896-s001.zip]

Archive with 2 entries (2 files):
- genes-1188101-supplementary-1.pdf
- genes-1188101-supplementary-2.xlsx
