# Supplementary material for: Comparative Transcriptome Analysis Reveals Sex-Based Differences during the Development of the Adult Parasitic Wasp Cotesia vestalis (Hymenoptera: Braconidae)
Source: Genes (Basel). 2021 Jun 10;12(6):896. doi: 10.3390/genes12060896 (PMC8228208; doi:10.3390/genes12060896)
Supplement: Supplementary file 1 [file genes-12-00896-s001.zip › genes-1188101-supplementary-2.xlsx]

## Sheet: Table S1
Table S1 Primer lists used in novel transcripts, mis-annotated genes and sex determining genes RT-PCR.
Name	Forward	Reverse
CV_between1k2k_9464	TTGGAACAAAGAAACGCTTCGGT	GAATCTCCAATCAAATCACTGACAAGC
CV_between1k2k_8052	ATTTCAATCCACCACCAGATGTGTG	GTCCCGATTGCTGTTAGATTTCCA
CV_between1k2k_30815	GAGTCAGCAATAGCAGAGCTAAGAAAC	CAGGATTTAACTGAGGAATTTGGCT
CV_between1k2k_12586	CTTCATAATACGCAGAGCACAGCAT	CCTATCTAAGACGATGGCTGGACTC
CV_between1k2k_11489	CTTCATAATACGCAGAGCACAGCAT	CCTATCTAAGACGATGGCTGGACTC
CV_between1k2k_7542	AAAGAGTTGGGTGAATACGACGAAG	CTTAGCGATTGGTGTGACATAGGTT
CV_between1k2k_3549	ATTGGGAAGAACACGACACAAGAAA	GGTAAATTTTTCAAGTCGTATATCGGTT
CV_between1k2k_30613	TAGGAACACTCCCCGAAAAAACATT	ACGTTCAATGTCCTAGTAGACCTGCTG
CV_between1k2k_3195	ATCGTTATTGAGCCCATCCCAGA	ACCCAAAGAGCATAGTTGTAGGCA
CV_between1k2k_7276	TCTTCAAACGCCCGTATAAGTGTAT	GTACTTTTACGAGACCGCTTTTTGG
CVE01195	ATTGACGCAACAACGGTCACTG	TCAATTTTTTAAAACTATCGTCCCG
CVE02772-CVE02774	GCTAATAAACCACCAAAAGGACTGTAT	GCTACGGAAATGTATCGAGCATCAT
PB.9353.2	CAAAGACCTCCAACTAAACCTCCGT	TTACTTCCATTTTCATCGTGTGCTC
PB.6562.3	TTTTCGTACCATCGTCCACAGGC	TCAAGAGGCGTCGTGAGGGTAAA
PB.1018.2	ACAAAAATGACCGCACTCTCACCAT	CATGTAGATGACTTCAAATCCAGCCT
PB.8623.2	ACTGTGACCACTTGATTGAAGCCC	GCGTCATTACGACCAGTGAAGTTAC
PB.8610.1	CCCCAACACAAATCAAACTAGGAAT	TCTAAAGAAGTTACATTTGTGGGCG
PB.4897.2	GTGTTACCGATAAGGAAAACCAAGA	ACAATACGATTTTTAGCAGAGAGTTGG
PB.9265.1	GCAGAACTTCAACAGACCGCAGTAT	CGTAGGATTTGTAGTCGGCTGGATG
PB.2669.2	GAACAACATTTCAGAAGATTCGGCT	ATGGAATGAATGCCAAAATATGATAGT
PB.8623.5	ACTGTGACCACTTGATTGAAGCCC	GCGTCATTACGACCAGTGAAGTTAC
PB.1598.1	GCTACACCGACACAAAGTGGACAAC	AACCTCCGAAGCCACTTCCGAGA
feminizer	ACCAGAAATATCGCCGATACCTTTG	TAACTGAAACGAACCTAGACTCCCG
doublesex	CTTGCTCTTACCGTAAGTCCAATATG	TTTCCACCAGGATACCAATCGTTAT
daugheterless	ATAAAATACGATTGAACTACCACAAAACTG	CAGTAGATTTACGGTATATACCCCTTAGAC
fruitless	ATTGATAGTAGGGCCACTACACAGAAC	GGGGATTATGGTGCTCAGAAGTTT
transformer-2	ACAGCAGATGGAGGTATTCGTGATT	TTTGCTACTTTTGCGTCTTCACTTG
intersex	GTCACTTTCAATCATCAACTGGGAA	CATTGGAAAATACCGAACGGAACT

## Sheet: Table S5
Table S5 Mis-annotated genes list identified by Iso- Seq in C. vestalis
Scaffold_ID	Start	End	Orientation	PacBio_gene_ID	Reference_gene_ID
scaffold17_151	42922	80315	-	gene_id "PB.6846"; transcript_id "PB.6846.1";	CVE09383;CVE09392;CVE09395;
scaffold85_68	13434	29343	-	gene_id "PB.9594"; transcript_id "PB.9594.14";	CVE12905;CVE12906;
scaffold57_103	47785	71127	-	gene_id "PB.1559"; transcript_id "PB.1559.1";	CVE02336;CVE02337;CVE02339;
scaffold35_238	21898	54058	-	gene_id "PB.7921"; transcript_id "PB.7921.2";	CVE10547;CVE10548;CVE10549;CVE10550;CVE10551;CVE10553;CVE10554;CVE10555;
scaffold29_155	29953	37066	+	gene_id "PB.8623"; transcript_id "PB.8623.2";	CVE11485;CVE11488;
scaffold5_66	32491	37213	+	gene_id "PB.5990"; transcript_id "PB.5990.7";	CVE08155;CVE08164;
scaffold11_38	45853	49550	-	gene_id "PB.6218"; transcript_id "PB.6218.2";	CVE08543;CVE08546;
scaffold49_66	948	9577	-	gene_id "PB.9342"; transcript_id "PB.9342.2";	CVE12557;CVE12559;
scaffold38_38	4277	7178	+	gene_id "PB.1200"; transcript_id "PB.1200.1";	CVE01853;CVE01854;
scaffold10_145	50652	64972	-	gene_id "PB.5640"; transcript_id "PB.5640.7";	CVE07665;CVE07674;
scaffold5_41	2721	62271	+	gene_id "PB.5902"; transcript_id "PB.5902.2";	CVE08008;CVE08009;CVE08011;
scaffold49_5	14835	21935	+	gene_id "PB.9117"; transcript_id "PB.9117.2";	CVE12252;CVE12254;
scaffold49_5	15035	20703	+	gene_id "PB.9117"; transcript_id "PB.9117.4";	CVE12252;CVE12254;
scaffold17_59	1071	6608	-	gene_id "PB.6599"; transcript_id "PB.6599.1";	CVE09127;CVE09128;
scaffold30_15	118834	133192	+	gene_id "PB.8061"; transcript_id "PB.8061.1";	CVE10787;CVE10794;CVE10801;
scaffold12_4	3962	7618	-	gene_id "PB.8981"; transcript_id "PB.8981.2";	CVE12032;CVE12033;
scaffold117_12	996	7073	+	gene_id "PB.1279"; transcript_id "PB.1279.1";	CVE01988;CVE01991;
scaffold35_116	6598	48484	-	gene_id "PB.7646"; transcript_id "PB.7646.4";	CVE10206;CVE10207;
scaffold8_31	8280	16623	-	gene_id "PB.2828"; transcript_id "PB.2828.10";	CVE03886;CVE03888;
scaffold33_64	65092	78851	+	gene_id "PB.4245"; transcript_id "PB.4245.1";	CVE05618;CVE05620;
scaffold73_6	13252	46371	+	gene_id "PB.8094"; transcript_id "PB.8094.3";	CVE10825;CVE10826;
scaffold8_28	23648	28807	+	gene_id "PB.2789"; transcript_id "PB.2789.2";	CVE03840;CVE03850;
scaffold5_66	32508	37220	+	gene_id "PB.5990"; transcript_id "PB.5990.11";	CVE08155;CVE08164;
scaffold11_9	123310	129713	+	gene_id "PB.6127"; transcript_id "PB.6127.3";	CVE08410;CVE08412;
scaffold182_3	16427	27277	+	gene_id "PB.4792"; transcript_id "PB.4792.2";	CVE06410;CVE06414;
scaffold29_155	29954	36827	+	gene_id "PB.8623"; transcript_id "PB.8623.5";	CVE11485;CVE11488;
scaffold53_8	50765	67334	-	gene_id "PB.4969"; transcript_id "PB.4969.9";	CVE06766;CVE06769;CVE06771;
scaffold17_12	20484	44935	-	gene_id "PB.6503"; transcript_id "PB.6503.1";	CVE09004;CVE09006;CVE09007;
scaffold35_238	21898	28999	-	gene_id "PB.7921"; transcript_id "PB.7921.3";	CVE10548;CVE10550;CVE10553;CVE10554;CVE10555;
scaffold5_61	25166	32023	+	gene_id "PB.5963"; transcript_id "PB.5963.1";	CVE08117;CVE08119;
scaffold49_32	13539	47584	-	gene_id "PB.9231"; transcript_id "PB.9231.2";	CVE12394;CVE12399;CVE12400;
scaffold10_20	94134	100491	+	gene_id "PB.5177"; transcript_id "PB.5177.2";	CVE07136;CVE07138;
scaffold49_82	28732	31753	-	gene_id "PB.9419"; transcript_id "PB.9419.3";	CVE12646;CVE12647;
scaffold35_124	11927	32075	-	gene_id "PB.7689"; transcript_id "PB.7689.3";	CVE10254;CVE10255;
scaffold54_23	6424	9490	-	gene_id "PB.6359"; transcript_id "PB.6359.3";	CVE08772;CVE08773;
scaffold17_148	38105	82179	-	gene_id "PB.6817"; transcript_id "PB.6817.4";	CVE09342;CVE09348;CVE09349;
scaffold342_4	60541	87996	-	gene_id "PB.1627"; transcript_id "PB.1627.3";	CVE02430;CVE02431;CVE02434;CVE02436;CVE02440;
scaffold33_42	31915	35006	+	gene_id "PB.4174"; transcript_id "PB.4174.2";	CVE05537;CVE05539;
scaffold49_32	56945	61547	-	gene_id "PB.9234"; transcript_id "PB.9234.1";	CVE12397;CVE12403;
scaffold35_61	1666	65845	-	gene_id "PB.7358"; transcript_id "PB.7358.18";	CVE09935;CVE09936;
scaffold10_145	77842	85836	+	gene_id "PB.5644"; transcript_id "PB.5644.8";	CVE07666;CVE07672;
scaffold5_66	32491	37065	+	gene_id "PB.5990"; transcript_id "PB.5990.6";	CVE08155;CVE08164;
scaffold233_4	76208	80398	+	gene_id "PB.5082"; transcript_id "PB.5082.13";	CVE06959;CVE06961;
scaffold13_233	11754	21486	-	gene_id "PB.2460"; transcript_id "PB.2460.4";	CVE03389;CVE03390;CVE03395;CVE03398;
scaffold117_12	1109	11434	+	gene_id "PB.1279"; transcript_id "PB.1279.2";	CVE01989;CVE01991;CVE01993;
scaffold78_9	14838	80312	-	gene_id "PB.6939"; transcript_id "PB.6939.5";	CVE09478;CVE09479;CVE09480;CVE09481;CVE09484;
scaffold13_34	182750	223919	-	gene_id "PB.1813"; transcript_id "PB.1813.14";	CVE02742;CVE02743;
scaffold8_22	2735	42769	+	gene_id "PB.2772"; transcript_id "PB.2772.5";	CVE03822;CVE03823;
scaffold35_238	26121	29929	-	gene_id "PB.7921"; transcript_id "PB.7921.10";	CVE10553;CVE10554;CVE10555;
scaffold35_103	1440	23269	-	gene_id "PB.7497"; transcript_id "PB.7497.2";	CVE10059;CVE10067;
scaffold49_5	14905	21977	+	gene_id "PB.9117"; transcript_id "PB.9117.3";	CVE12252;CVE12254;
scaffold15_56	116154	241774	-	gene_id "PB.3704"; transcript_id "PB.3704.1";	CVE04988;CVE04990;
scaffold89_5	65627	70578	-	gene_id "PB.4670"; transcript_id "PB.4670.1";	CVE06196;CVE06204;
scaffold11_72	72450	104379	-	gene_id "PB.6320"; transcript_id "PB.6320.7";	CVE08680;CVE08682;
scaffold54_42	16369	20423	-	gene_id "PB.6390"; transcript_id "PB.6390.1";	CVE08816;CVE08817;
scaffold33_42	31946	37726	+	gene_id "PB.4174"; transcript_id "PB.4174.3";	CVE05537;CVE05538;CVE05539;CVE05540;
scaffold1_63	7862	15795	+	gene_id "PB.601"; transcript_id "PB.601.4";	CVE00887;CVE00888;
scaffold25_59	4512	34741	-	gene_id "PB.378"; transcript_id "PB.378.2";	CVE00571;CVE00573;
scaffold86_5	1765	12769	+	gene_id "PB.795"; transcript_id "PB.795.2";	CVE01199;CVE01200;
scaffold575_3	25009	34760	-	gene_id "PB.4923"; transcript_id "PB.4923.2";	CVE06630;CVE06635;CVE06638;
scaffold8_5	68208	77767	+	gene_id "PB.2645"; transcript_id "PB.2645.1";	CVE03683;CVE03690;
scaffold10_145	77820	85835	+	gene_id "PB.5644"; transcript_id "PB.5644.4";	CVE07666;CVE07672;
scaffold12_4	3962	7807	+	gene_id "PB.8980"; transcript_id "PB.8980.5";	CVE12032;CVE12033;
scaffold35_61	753	65807	-	gene_id "PB.7358"; transcript_id "PB.7358.1";	CVE09935;CVE09936;
scaffold29_165	33636	40068	-	gene_id "PB.8656"; transcript_id "PB.8656.8";	CVE11545;CVE11547;
scaffold37_13	68970	159340	+	gene_id "PB.763"; transcript_id "PB.763.5";	CVE01168;CVE01174;CVE01175;
scaffold10_35	35225	44469	+	gene_id "PB.5276"; transcript_id "PB.5276.5";	CVE07236;CVE07237;CVE07243;
scaffold10_85	35388	127498	-	gene_id "PB.5482"; transcript_id "PB.5482.10";	CVE07453;CVE07459;CVE07460;CVE07461;CVE07462;CVE07463;
scaffold11_28	53502	59005	+	gene_id "PB.6184"; transcript_id "PB.6184.3";	CVE08497;CVE08502;
scaffold575_1	37131	113220	+	gene_id "PB.4908"; transcript_id "PB.4908.1";	CVE06610;CVE06612;
scaffold54_10	28113	33408	+	gene_id "PB.6341"; transcript_id "PB.6341.3";	CVE08727;CVE08734;
scaffold8_3	249648	259764	-	gene_id "PB.2620"; transcript_id "PB.2620.2";	CVE03665;CVE03666;
scaffold10_77	26908	223573	-	gene_id "PB.5445"; transcript_id "PB.5445.1";	CVE07414;CVE07416;CVE07418;
scaffold10_40	41909	48039	-	gene_id "PB.5302"; transcript_id "PB.5302.5";	CVE07266;CVE07269;
scaffold282_6	1	6059	-	gene_id "PB.984"; transcript_id "PB.984.1";	CVE01479;CVE01480;
scaffold35_116	6042	38064	-	gene_id "PB.7646"; transcript_id "PB.7646.2";	CVE10206;CVE10207;
scaffold8_57	75350	102105	+	gene_id "PB.2895"; transcript_id "PB.2895.1";	CVE03967;CVE03969;
scaffold10_40	41903	48218	-	gene_id "PB.5302"; transcript_id "PB.5302.3";	CVE07266;CVE07269;
scaffold85_99	4275	8958	+	gene_id "PB.9652"; transcript_id "PB.9652.1";	CVE12985;CVE12986;
scaffold575_1	95571	113217	+	gene_id "PB.4908"; transcript_id "PB.4908.13";	CVE06610;CVE06612;
scaffold29_188	1261	4757	-	gene_id "PB.8745"; transcript_id "PB.8745.1";	CVE11643;CVE11644;
scaffold78_9	17910	80344	-	gene_id "PB.6939"; transcript_id "PB.6939.7";	CVE09478;CVE09479;CVE09481;CVE09484;
scaffold6_35	11390	19266	+	gene_id "PB.7979"; transcript_id "PB.7979.1";	CVE10676;CVE10677;
scaffold192_80	71819	94237	+	gene_id "PB.1085"; transcript_id "PB.1085.1";	CVE01657;CVE01658;CVE01667;
scaffold35_57	42739	72795	-	gene_id "PB.7329"; transcript_id "PB.7329.12";	CVE09922;CVE09923;
scaffold35_103	1896	136712	-	gene_id "PB.7497"; transcript_id "PB.7497.13";	CVE10059;CVE10067;CVE10068;CVE10069;
scaffold139_5	16868	52800	+	gene_id "PB.8863"; transcript_id "PB.8863.2";	CVE11774;CVE11775;CVE11777;
scaffold10_145	50027	64972	-	gene_id "PB.5640"; transcript_id "PB.5640.2";	CVE07665;CVE07673;CVE07674;
scaffold8_22	2735	42496	+	gene_id "PB.2772"; transcript_id "PB.2772.3";	CVE03822;CVE03823;
scaffold29_155	29980	37176	+	gene_id "PB.8623"; transcript_id "PB.8623.19";	CVE11485;CVE11488;
scaffold13_34	180906	223774	-	gene_id "PB.1813"; transcript_id "PB.1813.11";	CVE02742;CVE02743;
scaffold49_60	36170	46365	+	gene_id "PB.9300"; transcript_id "PB.9300.6";	CVE12510;CVE12513;
scaffold350_7	149804	152698	+	gene_id "PB.4897"; transcript_id "PB.4897.1";	CVE06582;CVE06583;
scaffold8_72	3309	40676	+	gene_id "PB.2916"; transcript_id "PB.2916.1";	CVE03998;CVE04000;CVE04001;
scaffold15_94	29001	32338	+	gene_id "PB.3840"; transcript_id "PB.3840.9";	CVE05120;CVE05121;
scaffold31_20	12776	15445	-	gene_id "PB.821"; transcript_id "PB.821.1";	CVE01231;CVE01237;
scaffold29_97	117348	149556	+	gene_id "PB.8534"; transcript_id "PB.8534.2";	CVE11389;CVE11390;
scaffold83_8	163336	233150	+	gene_id "PB.4960"; transcript_id "PB.4960.1";	CVE06739;CVE06740;CVE06741;CVE06742;CVE06743;CVE06744;CVE06745;CVE06746;CVE06747;CVE06748;CVE06749;CVE06752;CVE06753;CVE06754;CVE06755;
scaffold25_47	111498	135712	-	gene_id "PB.332"; transcript_id "PB.332.2";	CVE00511;CVE00516;
scaffold25_54	33913	36787	+	gene_id "PB.356"; transcript_id "PB.356.1";	CVE00547;CVE00553;
scaffold35_196	60760	66894	-	gene_id "PB.7855"; transcript_id "PB.7855.1";	CVE10450;CVE10456;
scaffold5_61	25189	31167	+	gene_id "PB.5963"; transcript_id "PB.5963.2";	CVE08117;CVE08119;
scaffold178_80	2701	14591	+	gene_id "PB.8951"; transcript_id "PB.8951.13";	CVE11959;CVE11960;
scaffold8_31	8277	16079	-	gene_id "PB.2828"; transcript_id "PB.2828.5";	CVE03886;CVE03888;
scaffold141_4	31385	36130	-	gene_id "PB.2543"; transcript_id "PB.2543.3";	CVE03557;CVE03558;
scaffold9_23	19023	43181	+	gene_id "PB.3411"; transcript_id "PB.3411.7";	CVE04688;CVE04689;
scaffold13_185	12784	49056	-	gene_id "PB.2228"; transcript_id "PB.2228.1";	CVE03175;CVE03176;
scaffold49_8	9857	17475	-	gene_id "PB.9121"; transcript_id "PB.9121.2";	CVE12262;CVE12264;
scaffold151_11	14641	53212	+	gene_id "PB.9483"; transcript_id "PB.9483.1";	CVE12755;CVE12756;CVE12758;CVE12759;CVE12760;CVE12763;CVE12767;
scaffold10_145	50327	63723	-	gene_id "PB.5640"; transcript_id "PB.5640.4";	CVE07665;CVE07673;
scaffold170_22	3757	23230	-	gene_id "PB.9739"; transcript_id "PB.9739.4";	CVE13158;CVE13159;
scaffold28_21	13086	16767	-	gene_id "PB.4727"; transcript_id "PB.4727.1";	CVE06282;CVE06284;
scaffold54_23	6347	9490	-	gene_id "PB.6359"; transcript_id "PB.6359.1";	CVE08772;CVE08773;
scaffold11_72	77025	104379	-	gene_id "PB.6320"; transcript_id "PB.6320.8";	CVE08680;CVE08682;
scaffold10_35	39097	45300	+	gene_id "PB.5276"; transcript_id "PB.5276.15";	CVE07237;CVE07243;
scaffold5_66	32491	37633	+	gene_id "PB.5990"; transcript_id "PB.5990.8";	CVE08155;CVE08164;
scaffold69_41	2669	10035	-	gene_id "PB.1737"; transcript_id "PB.1737.1";	CVE02683;CVE02685;CVE02687;
scaffold37_13	68715	156689	+	gene_id "PB.763"; transcript_id "PB.763.4";	CVE01167;CVE01174;CVE01175;
scaffold29_221	3345	12926	+	gene_id "PB.8801"; transcript_id "PB.8801.3";	CVE11697;CVE11698;
scaffold54_23	6347	9506	-	gene_id "PB.6359"; transcript_id "PB.6359.2";	CVE08772;CVE08773;
scaffold49_4	109778	114188	+	gene_id "PB.9109"; transcript_id "PB.9109.3";	CVE12233;CVE12234;
scaffold11_28	53454	59001	+	gene_id "PB.6184"; transcript_id "PB.6184.1";	CVE08497;CVE08502;
scaffold29_155	29964	37176	+	gene_id "PB.8623"; transcript_id "PB.8623.13";	CVE11485;CVE11488;
scaffold27_18	50020	166306	+	gene_id "PB.3992"; transcript_id "PB.3992.1";	CVE05270;CVE05274;CVE05275;CVE05277;
scaffold85_68	13887	29348	-	gene_id "PB.9594"; transcript_id "PB.9594.26";	CVE12905;CVE12906;
scaffold49_80	41485	74669	+	gene_id "PB.9413"; transcript_id "PB.9413.4";	CVE12628;CVE12634;
scaffold178_80	520	10893	+	gene_id "PB.8951"; transcript_id "PB.8951.4";	CVE11959;CVE11960;
scaffold78_4	6693	10714	+	gene_id "PB.6927"; transcript_id "PB.6927.2";	CVE09474;CVE09475;
scaffold13_34	181245	224274	-	gene_id "PB.1813"; transcript_id "PB.1813.13";	CVE02742;CVE02743;
scaffold239_1	8986	89888	+	gene_id "PB.3112"; transcript_id "PB.3112.3";	CVE04310;CVE04311;
scaffold33_55	82428	124355	+	gene_id "PB.4210"; transcript_id "PB.4210.3";	CVE05570;CVE05574;
scaffold10_20	94194	100858	+	gene_id "PB.5177"; transcript_id "PB.5177.5";	CVE07136;CVE07138;
scaffold33_64	66929	78868	+	gene_id "PB.4245"; transcript_id "PB.4245.2";	CVE05618;CVE05620;
scaffold89_9	32626	60132	+	gene_id "PB.4685"; transcript_id "PB.4685.2";	CVE06219;CVE06222;
scaffold29_155	29955	37175	+	gene_id "PB.8623"; transcript_id "PB.8623.6";	CVE11485;CVE11488;
scaffold350_7	149849	152876	+	gene_id "PB.4897"; transcript_id "PB.4897.3";	CVE06582;CVE06583;
scaffold182_3	8144	27278	+	gene_id "PB.4792"; transcript_id "PB.4792.1";	CVE06410;CVE06414;
scaffold10_145	50327	62609	-	gene_id "PB.5640"; transcript_id "PB.5640.5";	CVE07665;CVE07673;
scaffold35_33	180162	185206	+	gene_id "PB.7230"; transcript_id "PB.7230.1";	CVE09812;CVE09819;
scaffold54_42	1	5319	+	gene_id "PB.6388"; transcript_id "PB.6388.1";	CVE08813;CVE08815;
scaffold178_80	6935	36894	+	gene_id "PB.8951"; transcript_id "PB.8951.15";	CVE11958;CVE11960;CVE11961;
scaffold8_6	167628	173219	+	gene_id "PB.2669"; transcript_id "PB.2669.1";	CVE03714;CVE03715;
scaffold25_15	74023	129363	+	gene_id "PB.175"; transcript_id "PB.175.11";	CVE00376;CVE00377;
scaffold8_156	979	29379	-	gene_id "PB.3022"; transcript_id "PB.3022.17";	CVE04162;CVE04165;
scaffold8_156	563	31823	-	gene_id "PB.3022"; transcript_id "PB.3022.8";	CVE04162;CVE04165;CVE04166;CVE04167;
scaffold233_4	82281	88336	+	gene_id "PB.5086"; transcript_id "PB.5086.3";	CVE06958;CVE06960;
scaffold54_61	4204	33120	+	gene_id "PB.6414"; transcript_id "PB.6414.1";	CVE08847;CVE08854;CVE08859;
scaffold91_15	78186	90110	+	gene_id "PB.8248"; transcript_id "PB.8248.3";	CVE11019;CVE11025;
scaffold35_124	11833	32146	-	gene_id "PB.7689"; transcript_id "PB.7689.2";	CVE10254;CVE10255;
scaffold10_92	131547	142849	+	gene_id "PB.5514"; transcript_id "PB.5514.2";	CVE07482;CVE07492;
scaffold5_41	26126	92872	+	gene_id "PB.5902"; transcript_id "PB.5902.5";	CVE08008;CVE08010;
scaffold35_103	1442	136746	-	gene_id "PB.7497"; transcript_id "PB.7497.8";	CVE10059;CVE10067;CVE10068;CVE10069;
scaffold81_8	10317	12167	-	gene_id "PB.2485"; transcript_id "PB.2485.1";	CVE03434;CVE03435;
scaffold326_5	29424	56134	-	gene_id "PB.6961"; transcript_id "PB.6961.4";	CVE09551;CVE09553;
scaffold33_7	129277	160738	-	gene_id "PB.4080"; transcript_id "PB.4080.1";	CVE05448;CVE05451;
scaffold33_115	39876	50283	+	gene_id "PB.4342"; transcript_id "PB.4342.4";	CVE05689;CVE05691;
scaffold575_1	64544	112750	+	gene_id "PB.4908"; transcript_id "PB.4908.7";	CVE06610;CVE06612;
scaffold13_183	25098	52462	+	gene_id "PB.2213"; transcript_id "PB.2213.2";	CVE03164;CVE03165;
scaffold19_26	10995	33465	+	gene_id "PB.135"; transcript_id "PB.135.6";	CVE00325;CVE00326;
scaffold10_23	100581	111479	-	gene_id "PB.5215"; transcript_id "PB.5215.1";	CVE07166;CVE07167;CVE07169;
scaffold5_61	25252	32163	+	gene_id "PB.5963"; transcript_id "PB.5963.6";	CVE08117;CVE08119;
scaffold85_68	13436	29326	-	gene_id "PB.9594"; transcript_id "PB.9594.17";	CVE12905;CVE12906;
scaffold10_20	94144	100492	+	gene_id "PB.5177"; transcript_id "PB.5177.3";	CVE07136;CVE07138;
scaffold215_4	4034	41167	-	gene_id "PB.5844"; transcript_id "PB.5844.1";	CVE07919;CVE07920;CVE07921;
scaffold5_7	5468	27004	-	gene_id "PB.5854"; transcript_id "PB.5854.1";	CVE07936;CVE07938;CVE07939;
scaffold88_23	807	10846	-	gene_id "PB.4060"; transcript_id "PB.4060.1";	CVE05404;CVE05405;
scaffold81_5	11357	15408	-	gene_id "PB.2478"; transcript_id "PB.2478.5";	CVE03428;CVE03429;
scaffold215_5	80923	84608	+	gene_id "PB.5848"; transcript_id "PB.5848.1";	CVE07922;CVE07926;
scaffold33_66	3493	16894	-	gene_id "PB.4252"; transcript_id "PB.4252.1";	CVE05629;CVE05631;
scaffold29_47	23716	38378	-	gene_id "PB.8421"; transcript_id "PB.8421.2";	CVE11244;CVE11245;
scaffold139_5	16837	52823	+	gene_id "PB.8863"; transcript_id "PB.8863.1";	CVE11774;CVE11775;CVE11777;
scaffold10_85	82820	125605	-	gene_id "PB.5482"; transcript_id "PB.5482.17";	CVE07453;CVE07459;
scaffold10_138	56851	59992	-	gene_id "PB.5622"; transcript_id "PB.5622.1";	CVE07646;CVE07649;
scaffold7_2	15749	96432	+	gene_id "PB.391"; transcript_id "PB.391.3";	CVE00597;CVE00598;
scaffold33_63	59835	66735	+	gene_id "PB.4233"; transcript_id "PB.4233.4";	CVE05609;CVE05615;
scaffold15_111	186675	240987	-	gene_id "PB.3899"; transcript_id "PB.3899.21";	CVE05192;CVE05193;
scaffold8_31	8291	17548	-	gene_id "PB.2828"; transcript_id "PB.2828.15";	CVE03886;CVE03888;
scaffold10_20	94195	102241	+	gene_id "PB.5177"; transcript_id "PB.5177.7";	CVE07136;CVE07138;
scaffold35_115	14793	149805	-	gene_id "PB.7641"; transcript_id "PB.7641.1";	CVE10196;CVE10197;CVE10199;
scaffold13_45	124919	135019	+	gene_id "PB.1836"; transcript_id "PB.1836.2";	CVE02772;CVE02774;
scaffold89_9	32618	60123	+	gene_id "PB.4685"; transcript_id "PB.4685.1";	CVE06219;CVE06222;
scaffold215_5	67549	76935	+	gene_id "PB.5847"; transcript_id "PB.5847.2";	CVE07924;CVE07925;CVE07928;
scaffold312_10	17261	38367	-	gene_id "PB.4840"; transcript_id "PB.4840.1";	CVE06503;CVE06504;
scaffold13_222	1072	28441	-	gene_id "PB.2412"; transcript_id "PB.2412.1";	CVE03355;CVE03356;
scaffold1_63	8270	16101	+	gene_id "PB.601"; transcript_id "PB.601.5";	CVE00887;CVE00888;
scaffold25_47	111521	141999	-	gene_id "PB.332"; transcript_id "PB.332.6";	CVE00511;CVE00516;
scaffold29_157	76935	84682	+	gene_id "PB.8633"; transcript_id "PB.8633.3";	CVE11496;CVE11499;
scaffold8_156	941	31814	-	gene_id "PB.3022"; transcript_id "PB.3022.16";	CVE04162;CVE04165;CVE04166;
scaffold234_6	22679	28495	+	gene_id "PB.6948"; transcript_id "PB.6948.1";	CVE09511;CVE09515;
scaffold35_61	1032	65827	-	gene_id "PB.7358"; transcript_id "PB.7358.10";	CVE09935;CVE09936;
scaffold181_5	15950	19837	-	gene_id "PB.4375"; transcript_id "PB.4375.1";	CVE05739;CVE05740;
scaffold85_99	4698	8957	+	gene_id "PB.9652"; transcript_id "PB.9652.8";	CVE12985;CVE12986;
scaffold11_38	6477	27846	+	gene_id "PB.6211"; transcript_id "PB.6211.1";	CVE08541;CVE08548;
scaffold54_10	28190	33417	+	gene_id "PB.6341"; transcript_id "PB.6341.7";	CVE08727;CVE08734;
scaffold13_34	180844	223917	-	gene_id "PB.1813"; transcript_id "PB.1813.10";	CVE02742;CVE02743;
scaffold35_136	23493	27352	-	gene_id "PB.7756"; transcript_id "PB.7756.1";	CVE10338;CVE10340;
scaffold326_5	26834	55991	-	gene_id "PB.6961"; transcript_id "PB.6961.1";	CVE09551;CVE09552;CVE09553;CVE09554;
scaffold10_68	44757	59577	+	gene_id "PB.5420"; transcript_id "PB.5420.8";	CVE07383;CVE07384;CVE07385;
scaffold25_54	33914	36619	+	gene_id "PB.356"; transcript_id "PB.356.2";	CVE00547;CVE00553;
scaffold8_101	730	3864	-	gene_id "PB.2960"; transcript_id "PB.2960.4";	CVE04070;CVE04071;CVE04072;
scaffold35_238	21900	34846	-	gene_id "PB.7921"; transcript_id "PB.7921.6";	CVE10548;CVE10550;CVE10553;CVE10554;CVE10555;
scaffold8_156	700	29623	-	gene_id "PB.3022"; transcript_id "PB.3022.14";	CVE04162;CVE04165;CVE04167;
scaffold189_4	10632	22039	-	gene_id "PB.6991"; transcript_id "PB.6991.3";	CVE09587;CVE09589;CVE09590;CVE09591;CVE09592;
scaffold35_124	11829	32286	-	gene_id "PB.7689"; transcript_id "PB.7689.1";	CVE10254;CVE10255;
scaffold83_8	163344	234043	+	gene_id "PB.4960"; transcript_id "PB.4960.2";	CVE06739;CVE06740;CVE06741;CVE06742;CVE06743;CVE06744;CVE06745;CVE06746;CVE06747;CVE06748;CVE06749;CVE06752;CVE06753;CVE06754;CVE06755;
scaffold49_4	109785	114640	+	gene_id "PB.9109"; transcript_id "PB.9109.6";	CVE12233;CVE12234;
scaffold85_68	13142	29350	-	gene_id "PB.9594"; transcript_id "PB.9594.6";	CVE12905;CVE12906;
scaffold11_28	54221	58815	+	gene_id "PB.6184"; transcript_id "PB.6184.5";	CVE08497;CVE08502;
scaffold11_38	23264	29580	-	gene_id "PB.6214"; transcript_id "PB.6214.4";	CVE08544;CVE08548;
scaffold29_71	31999	34695	+	gene_id "PB.8504"; transcript_id "PB.8504.1";	CVE11358;CVE11364;
scaffold10_45	89364	96293	-	gene_id "PB.5332"; transcript_id "PB.5332.1";	CVE07292;CVE07293;
scaffold11_28	26841	38648	-	gene_id "PB.6180"; transcript_id "PB.6180.2";	CVE08493;CVE08507;
scaffold10_18	9699	25147	+	gene_id "PB.5151"; transcript_id "PB.5151.1";	CVE07115;CVE07130;CVE07131;
scaffold29_155	29964	36656	+	gene_id "PB.8623"; transcript_id "PB.8623.11";	CVE11485;CVE11488;
scaffold8_15	175705	184113	+	gene_id "PB.2749"; transcript_id "PB.2749.2";	CVE03779;CVE03784;
scaffold89_24	13487	44198	-	gene_id "PB.4701"; transcript_id "PB.4701.1";	CVE06247;CVE06248;
scaffold13_219	118572	122855	+	gene_id "PB.2407"; transcript_id "PB.2407.1";	CVE03330;CVE03331;
scaffold78_9	14872	80353	-	gene_id "PB.6939"; transcript_id "PB.6939.6";	CVE09478;CVE09479;CVE09480;CVE09481;CVE09484;
scaffold5_24	20831	35545	+	gene_id "PB.5873"; transcript_id "PB.5873.1";	CVE07972;CVE07973;CVE07977;
scaffold17_33	38999	44401	+	gene_id "PB.6562"; transcript_id "PB.6562.3";	CVE09080;CVE09096;
scaffold10_35	39518	44903	+	gene_id "PB.5276"; transcript_id "PB.5276.17";	CVE07237;CVE07243;
scaffold13_134	4333	14823	-	gene_id "PB.1984"; transcript_id "PB.1984.1";	CVE02955;CVE02956;
scaffold53_8	6745	24477	-	gene_id "PB.4965"; transcript_id "PB.4965.2";	CVE06764;CVE06765;CVE06767;CVE06768;
scaffold52_7	80952	112446	-	gene_id "PB.3207"; transcript_id "PB.3207.7";	CVE04492;CVE04494;
scaffold178_80	3686	36653	+	gene_id "PB.8951"; transcript_id "PB.8951.14";	CVE11960;CVE11961;
scaffold86_5	1807	12463	+	gene_id "PB.795"; transcript_id "PB.795.3";	CVE01199;CVE01200;
scaffold17_143	56693	102088	+	gene_id "PB.6780"; transcript_id "PB.6780.4";	CVE09303;CVE09304;
scaffold91_5	241055	243224	+	gene_id "PB.8162"; transcript_id "PB.8162.3";	CVE10929;CVE10933;
scaffold4_12	4376	7003	+	gene_id "PB.4503"; transcript_id "PB.4503.1";	CVE05941;CVE05948;
scaffold49_116	1895	14505	-	gene_id "PB.9461"; transcript_id "PB.9461.1";	CVE12705;CVE12706;
scaffold228_4	19247	49484	+	gene_id "PB.8894"; transcript_id "PB.8894.2";	CVE11856;CVE11857;CVE11860;CVE11861;
scaffold1_11	35890	49428	-	gene_id "PB.481"; transcript_id "PB.481.7";	CVE00717;CVE00725;
scaffold181_5	16367	19927	-	gene_id "PB.4375"; transcript_id "PB.4375.3";	CVE05739;CVE05740;
scaffold29_221	3243	13149	+	gene_id "PB.8801"; transcript_id "PB.8801.1";	CVE11697;CVE11698;
scaffold17_108	10350	13931	-	gene_id "PB.6683"; transcript_id "PB.6683.1";	CVE09210;CVE09211;
scaffold11_72	77840	104422	-	gene_id "PB.6320"; transcript_id "PB.6320.9";	CVE08680;CVE08682;
scaffold85_68	12244	29339	-	gene_id "PB.9594"; transcript_id "PB.9594.1";	CVE12905;CVE12906;
scaffold49_32	13446	42803	-	gene_id "PB.9231"; transcript_id "PB.9231.1";	CVE12394;CVE12400;
scaffold50_30	15228	21847	+	gene_id "PB.872"; transcript_id "PB.872.5";	CVE01302;CVE01303;
scaffold518_1	4297	18409	-	gene_id "PB.36"; transcript_id "PB.36.1";	CVE00125;CVE00126;CVE00131;
scaffold15_116	13921	45707	+	gene_id "PB.3923"; transcript_id "PB.3923.1";	CVE05215;CVE05217;
scaffold54_10	28075	33412	+	gene_id "PB.6341"; transcript_id "PB.6341.1";	CVE08727;CVE08734;
scaffold41_32	16965	27515	+	gene_id "PB.6088"; transcript_id "PB.6088.1";	CVE08365;CVE08366;
scaffold178_80	522	13015	+	gene_id "PB.8951"; transcript_id "PB.8951.6";	CVE11959;CVE11960;
scaffold8_156	1232	31840	-	gene_id "PB.3022"; transcript_id "PB.3022.18";	CVE04162;CVE04165;CVE04166;
scaffold11_2	2332	4707	-	gene_id "PB.6095"; transcript_id "PB.6095.1";	CVE08372;CVE08373;
scaffold118_21	28697	42368	-	gene_id "PB.4780"; transcript_id "PB.4780.16";	CVE06400;CVE06401;
scaffold233_15	1	22386	+	gene_id "PB.5103"; transcript_id "PB.5103.1";	CVE06991;CVE06992;
scaffold13_215	156003	182652	+	gene_id "PB.2355"; transcript_id "PB.2355.8";	CVE03269;CVE03270;CVE03274;CVE03280;CVE03287;CVE03291;
scaffold192_59	17377	26561	+	gene_id "PB.1048"; transcript_id "PB.1048.2";	CVE01602;CVE01603;CVE01604;
scaffold5_66	32440	36909	+	gene_id "PB.5990"; transcript_id "PB.5990.1";	CVE08155;CVE08164;
scaffold33_55	71090	81427	+	gene_id "PB.4209"; transcript_id "PB.4209.1";	CVE05569;CVE05572;
scaffold54_42	16717	20423	-	gene_id "PB.6390"; transcript_id "PB.6390.2";	CVE08816;CVE08817;
scaffold575_1	64542	113217	+	gene_id "PB.4908"; transcript_id "PB.4908.3";	CVE06610;CVE06612;
scaffold1_18	198702	203196	+	gene_id "PB.519"; transcript_id "PB.519.2";	CVE00763;CVE00767;
scaffold15_68	69337	71864	+	gene_id "PB.3757"; transcript_id "PB.3757.1";	CVE05043;CVE05044;
scaffold10_78	11382	18629	+	gene_id "PB.5448"; transcript_id "PB.5448.1";	CVE07419;CVE07422;
scaffold13_215	154469	182652	+	gene_id "PB.2355"; transcript_id "PB.2355.7";	CVE03269;CVE03270;CVE03274;CVE03280;CVE03287;CVE03288;CVE03291;
scaffold12_4	3960	7957	+	gene_id "PB.8980"; transcript_id "PB.8980.2";	CVE12032;CVE12033;
scaffold13_76	47	57339	-	gene_id "PB.1897"; transcript_id "PB.1897.1";	CVE02879;CVE02880;CVE02881;
scaffold62_9	12857	16747	+	gene_id "PB.940"; transcript_id "PB.940.1";	CVE01434;CVE01435;CVE01436;
scaffold29_148	32763	37035	-	gene_id "PB.8610"; transcript_id "PB.8610.1";	CVE11468;CVE11469;
scaffold9_23	13448	43585	+	gene_id "PB.3411"; transcript_id "PB.3411.5";	CVE04688;CVE04689;
scaffold17_12	20492	44906	-	gene_id "PB.6503"; transcript_id "PB.6503.2";	CVE09004;CVE09006;CVE09007;
scaffold10_118	33504	40652	+	gene_id "PB.5544"; transcript_id "PB.5544.2";	CVE07563;CVE07568;
scaffold8_57	75353	101594	+	gene_id "PB.2895"; transcript_id "PB.2895.2";	CVE03967;CVE03969;
scaffold57_5	65360	76376	+	gene_id "PB.1399"; transcript_id "PB.1399.1";	CVE02143;CVE02144;CVE02151;CVE02154;
scaffold25_47	111500	141585	-	gene_id "PB.332"; transcript_id "PB.332.4";	CVE00511;CVE00516;
scaffold69_41	2947	10080	-	gene_id "PB.1737"; transcript_id "PB.1737.3";	CVE02683;CVE02685;CVE02687;
scaffold11_38	19869	30548	+	gene_id "PB.6211"; transcript_id "PB.6211.2";	CVE08544;CVE08548;
scaffold54_10	28134	33415	+	gene_id "PB.6341"; transcript_id "PB.6341.4";	CVE08727;CVE08734;
scaffold29_155	29963	37175	+	gene_id "PB.8623"; transcript_id "PB.8623.7";	CVE11485;CVE11488;
scaffold8_156	562	28054	-	gene_id "PB.3022"; transcript_id "PB.3022.5";	CVE04162;CVE04165;CVE04167;
scaffold35_238	24341	88146	-	gene_id "PB.7921"; transcript_id "PB.7921.9";	CVE10546;CVE10547;CVE10549;CVE10550;CVE10551;CVE10552;CVE10553;CVE10554;CVE10555;
scaffold79_61	16601	111723	+	gene_id "PB.8336"; transcript_id "PB.8336.1";	CVE11131;CVE11132;
scaffold8_14	168997	197194	+	gene_id "PB.2734"; transcript_id "PB.2734.3";	CVE03760;CVE03761;
scaffold33_115	32628	46341	+	gene_id "PB.4342"; transcript_id "PB.4342.2";	CVE05690;CVE05691;
scaffold1_60	9026	16432	+	gene_id "PB.595"; transcript_id "PB.595.2";	CVE00870;CVE00873;
scaffold17_148	37598	82187	-	gene_id "PB.6817"; transcript_id "PB.6817.2";	CVE09342;CVE09348;CVE09349;
scaffold11_9	92586	95537	+	gene_id "PB.6122"; transcript_id "PB.6122.1";	CVE08406;CVE08419;
scaffold29_53	39855	48017	-	gene_id "PB.8435"; transcript_id "PB.8435.1";	CVE11261;CVE11263;
scaffold10_35	38552	44463	+	gene_id "PB.5276"; transcript_id "PB.5276.14";	CVE07237;CVE07243;
scaffold29_155	29949	37182	+	gene_id "PB.8623"; transcript_id "PB.8623.1";	CVE11485;CVE11488;
scaffold8_5	69025	77765	+	gene_id "PB.2645"; transcript_id "PB.2645.3";	CVE03683;CVE03690;
scaffold49_5	14021	22417	+	gene_id "PB.9117"; transcript_id "PB.9117.1";	CVE12252;CVE12254;
scaffold10_145	77571	85838	+	gene_id "PB.5644"; transcript_id "PB.5644.2";	CVE07666;CVE07672;
scaffold10_20	94124	100858	+	gene_id "PB.5177"; transcript_id "PB.5177.1";	CVE07136;CVE07138;
scaffold195_3	18779	29470	+	gene_id "PB.5788"; transcript_id "PB.5788.1";	CVE07810;CVE07813;
scaffold326_5	27138	56169	-	gene_id "PB.6961"; transcript_id "PB.6961.2";	CVE09551;CVE09552;CVE09553;
scaffold35_75	28011	41089	-	gene_id "PB.7398"; transcript_id "PB.7398.4";	CVE09967;CVE09972;
scaffold17_143	56693	105107	+	gene_id "PB.6780"; transcript_id "PB.6780.7";	CVE09303;CVE09304;
scaffold33_55	82426	124448	+	gene_id "PB.4210"; transcript_id "PB.4210.1";	CVE05570;CVE05574;
scaffold49_60	36103	46373	+	gene_id "PB.9300"; transcript_id "PB.9300.5";	CVE12510;CVE12513;
scaffold141_4	31385	36109	-	gene_id "PB.2543"; transcript_id "PB.2543.2";	CVE03557;CVE03558;
scaffold15_34	69430	71922	-	gene_id "PB.3592"; transcript_id "PB.3592.4";	CVE04882;CVE04884;
scaffold84_1	10653	45792	+	gene_id "PB.5799"; transcript_id "PB.5799.4";	CVE07831;CVE07833;
scaffold10_20	94146	99524	+	gene_id "PB.5177"; transcript_id "PB.5177.4";	CVE07136;CVE07138;
scaffold49_24	18968	47402	+	gene_id "PB.9200"; transcript_id "PB.9200.5";	CVE12348;CVE12350;CVE12351;CVE12353;CVE12354;
scaffold11_28	26948	38631	-	gene_id "PB.6180"; transcript_id "PB.6180.3";	CVE08493;CVE08507;
scaffold49_5	15048	22446	+	gene_id "PB.9117"; transcript_id "PB.9117.5";	CVE12252;CVE12254;
scaffold178_80	2633	36653	+	gene_id "PB.8951"; transcript_id "PB.8951.10";	CVE11959;CVE11960;CVE11961;
scaffold85_99	4698	9483	+	gene_id "PB.9652"; transcript_id "PB.9652.5";	CVE12985;CVE12986;
scaffold13_76	6928	57337	-	gene_id "PB.1897"; transcript_id "PB.1897.3";	CVE02879;CVE02880;
scaffold8_156	471	31802	-	gene_id "PB.3022"; transcript_id "PB.3022.2";	CVE04162;CVE04165;CVE04166;CVE04167;
scaffold13_161	41300	78278	+	gene_id "PB.2089"; transcript_id "PB.2089.3";	CVE03019;CVE03020;
scaffold10_145	77517	85835	+	gene_id "PB.5644"; transcript_id "PB.5644.1";	CVE07666;CVE07672;
scaffold233_4	53616	80419	+	gene_id "PB.5082"; transcript_id "PB.5082.12";	CVE06953;CVE06959;CVE06961;
scaffold29_47	23711	38352	-	gene_id "PB.8421"; transcript_id "PB.8421.1";	CVE11244;CVE11245;
scaffold33_42	31998	37699	+	gene_id "PB.4174"; transcript_id "PB.4174.4";	CVE05537;CVE05538;CVE05539;CVE05540;
scaffold8_6	167690	173225	+	gene_id "PB.2669"; transcript_id "PB.2669.3";	CVE03714;CVE03715;
scaffold78_9	14642	80430	-	gene_id "PB.6939"; transcript_id "PB.6939.2";	CVE09478;CVE09479;CVE09480;CVE09481;CVE09483;CVE09484;
scaffold13_183	25074	51532	+	gene_id "PB.2213"; transcript_id "PB.2213.1";	CVE03164;CVE03165;
scaffold8_156	1723	31846	-	gene_id "PB.3022"; transcript_id "PB.3022.20";	CVE04162;CVE04165;CVE04166;
scaffold15_63	7528	93980	+	gene_id "PB.3731"; transcript_id "PB.3731.2";	CVE05022;CVE05023;
scaffold91_14	105125	110779	-	gene_id "PB.8232"; transcript_id "PB.8232.1";	CVE11014;CVE11015;
scaffold91_7	109667	120333	-	gene_id "PB.8180"; transcript_id "PB.8180.1";	CVE10949;CVE10961;CVE10968;
scaffold178_74	82376	90848	-	gene_id "PB.8931"; transcript_id "PB.8931.1";	CVE11931;CVE11935;
scaffold85_99	4698	9194	+	gene_id "PB.9652"; transcript_id "PB.9652.4";	CVE12985;CVE12986;
scaffold5_66	32479	36895	+	gene_id "PB.5990"; transcript_id "PB.5990.2";	CVE08155;CVE08164;
scaffold49_9	39577	45327	-	gene_id "PB.9133"; transcript_id "PB.9133.2";	CVE12268;CVE12285;
scaffold85_68	13438	20722	-	gene_id "PB.9594"; transcript_id "PB.9594.21";	CVE12905;CVE12906;
scaffold8_31	8281	17532	-	gene_id "PB.2828"; transcript_id "PB.2828.11";	CVE03886;CVE03888;
scaffold78_9	14807	80358	-	gene_id "PB.6939"; transcript_id "PB.6939.4";	CVE09478;CVE09479;CVE09480;CVE09481;CVE09484;
scaffold8_5	68209	77765	+	gene_id "PB.2645"; transcript_id "PB.2645.2";	CVE03683;CVE03690;
scaffold35_57	43321	77853	-	gene_id "PB.7329"; transcript_id "PB.7329.25";	CVE09922;CVE09923;
scaffold54_61	58622	63987	+	gene_id "PB.6421"; transcript_id "PB.6421.3";	CVE08851;CVE08852;
scaffold10_68	45640	59405	+	gene_id "PB.5420"; transcript_id "PB.5420.11";	CVE07383;CVE07384;CVE07385;
scaffold8_31	8255	17536	-	gene_id "PB.2828"; transcript_id "PB.2828.3";	CVE03886;CVE03888;
scaffold10_87	511	6447	+	gene_id "PB.5485"; transcript_id "PB.5485.1";	CVE07466;CVE07470;
scaffold1_11	35693	49390	-	gene_id "PB.481"; transcript_id "PB.481.4";	CVE00717;CVE00725;
scaffold5_61	25231	32030	+	gene_id "PB.5963"; transcript_id "PB.5963.3";	CVE08117;CVE08119;
scaffold11_33	36844	76928	+	gene_id "PB.6202"; transcript_id "PB.6202.11";	CVE08513;CVE08516;
scaffold29_221	4295	13134	+	gene_id "PB.8801"; transcript_id "PB.8801.4";	CVE11697;CVE11698;
scaffold35_61	1788	65890	-	gene_id "PB.7358"; transcript_id "PB.7358.19";	CVE09935;CVE09936;
scaffold85_68	13281	29268	-	gene_id "PB.9594"; transcript_id "PB.9594.7";	CVE12905;CVE12906;
scaffold233_4	82281	91353	+	gene_id "PB.5086"; transcript_id "PB.5086.2";	CVE06958;CVE06960;
scaffold89_19	18230	23048	+	gene_id "PB.4697"; transcript_id "PB.4697.1";	CVE06237;CVE06240;
scaffold35_61	1407	65442	-	gene_id "PB.7358"; transcript_id "PB.7358.17";	CVE09935;CVE09936;
scaffold11_33	36846	77135	+	gene_id "PB.6202"; transcript_id "PB.6202.14";	CVE08513;CVE08516;
scaffold52_27	40599	48125	-	gene_id "PB.3303"; transcript_id "PB.3303.2";	CVE04559;CVE04564;
scaffold25_38	28386	33632	-	gene_id "PB.288"; transcript_id "PB.288.3";	CVE00478;CVE00479;
scaffold35_165	25612	52366	+	gene_id "PB.7816"; transcript_id "PB.7816.3";	CVE10404;CVE10405;
scaffold29_53	19150	22959	-	gene_id "PB.8432"; transcript_id "PB.8432.1";	CVE11258;CVE11262;
scaffold11_28	53496	58790	+	gene_id "PB.6184"; transcript_id "PB.6184.2";	CVE08497;CVE08502;
scaffold13_171	1130	87843	+	gene_id "PB.2133"; transcript_id "PB.2133.1";	CVE03075;CVE03076;CVE03077;CVE03081;CVE03088;CVE03089;
scaffold10_145	50328	64992	-	gene_id "PB.5640"; transcript_id "PB.5640.6";	CVE07665;CVE07673;CVE07674;
scaffold15_1	3850	6851	+	gene_id "PB.3428"; transcript_id "PB.3428.2";	CVE04718;CVE04723;
scaffold88_21	28760	32761	+	gene_id "PB.4056"; transcript_id "PB.4056.1";	CVE05397;CVE05398;
scaffold8_14	168956	197288	+	gene_id "PB.2734"; transcript_id "PB.2734.2";	CVE03760;CVE03761;
scaffold10_134	29032	40848	+	gene_id "PB.5605"; transcript_id "PB.5605.3";	CVE07618;CVE07624;
scaffold35_75	36859	45354	+	gene_id "PB.7397"; transcript_id "PB.7397.1";	CVE09968;CVE09972;
scaffold1_63	7861	15981	+	gene_id "PB.601"; transcript_id "PB.601.2";	CVE00887;CVE00888;
scaffold178_80	520	36653	+	gene_id "PB.8951"; transcript_id "PB.8951.3";	CVE11959;CVE11960;CVE11961;
scaffold35_61	1056	44266	-	gene_id "PB.7358"; transcript_id "PB.7358.16";	CVE09935;CVE09936;
scaffold1_63	10708	16101	+	gene_id "PB.601"; transcript_id "PB.601.6";	CVE00887;CVE00888;
scaffold49_70	7703	45417	-	gene_id "PB.9368"; transcript_id "PB.9368.2";	CVE12598;CVE12602;CVE12603;CVE12605;
scaffold13_133	26002	30859	+	gene_id "PB.1982"; transcript_id "PB.1982.2";	CVE02951;CVE02952;
scaffold189_4	10621	24107	-	gene_id "PB.6991"; transcript_id "PB.6991.1";	CVE09587;CVE09589;CVE09590;CVE09591;CVE09592;
scaffold1_63	7861	16100	+	gene_id "PB.601"; transcript_id "PB.601.3";	CVE00887;CVE00888;
scaffold15_17	139166	151450	-	gene_id "PB.3539"; transcript_id "PB.3539.5";	CVE04801;CVE04817;
scaffold575_4	7992	16763	-	gene_id "PB.4925"; transcript_id "PB.4925.1";	CVE06640;CVE06642;CVE06643;
scaffold8_3	28376	30427	-	gene_id "PB.2608"; transcript_id "PB.2608.1";	CVE03647;CVE03653;
scaffold10_91	6548	16993	-	gene_id "PB.5498"; transcript_id "PB.5498.1";	CVE07480;CVE07481;
scaffold15_68	69539	71864	+	gene_id "PB.3757"; transcript_id "PB.3757.2";	CVE05043;CVE05044;
scaffold35_165	25233	52365	+	gene_id "PB.7816"; transcript_id "PB.7816.2";	CVE10404;CVE10405;
scaffold35_61	954	65827	-	gene_id "PB.7358"; transcript_id "PB.7358.6";	CVE09935;CVE09936;
scaffold13_90	8521	18006	+	gene_id "PB.1907"; transcript_id "PB.1907.1";	CVE02894;CVE02898;
scaffold54_10	28185	33409	+	gene_id "PB.6341"; transcript_id "PB.6341.6";	CVE08727;CVE08734;
scaffold9_23	13454	43181	+	gene_id "PB.3411"; transcript_id "PB.3411.6";	CVE04688;CVE04689;
scaffold29_155	29968	37179	+	gene_id "PB.8623"; transcript_id "PB.8623.14";	CVE11485;CVE11488;
scaffold5_61	25233	32029	+	gene_id "PB.5963"; transcript_id "PB.5963.4";	CVE08117;CVE08119;
scaffold8_72	3322	40676	+	gene_id "PB.2916"; transcript_id "PB.2916.2";	CVE03998;CVE04000;CVE04001;
scaffold85_99	4721	8942	+	gene_id "PB.9652"; transcript_id "PB.9652.9";	CVE12985;CVE12986;
scaffold35_95	89821	106865	+	gene_id "PB.7467"; transcript_id "PB.7467.1";	CVE10033;CVE10040;
scaffold28_12	4	11467	+	gene_id "PB.4710"; transcript_id "PB.4710.1";	CVE06264;CVE06265;CVE06266;
scaffold192_84	9518	16573	-	gene_id "PB.1105"; transcript_id "PB.1105.1";	CVE01687;CVE01690;CVE01691;
scaffold33_63	59825	67667	+	gene_id "PB.4233"; transcript_id "PB.4233.1";	CVE05609;CVE05615;
scaffold13_215	153334	182650	+	gene_id "PB.2355"; transcript_id "PB.2355.3";	CVE03269;CVE03270;CVE03274;CVE03280;CVE03287;CVE03288;CVE03291;
scaffold54_61	58621	63989	+	gene_id "PB.6421"; transcript_id "PB.6421.2";	CVE08851;CVE08852;
scaffold60_4	3535	6953	+	gene_id "PB.5783"; transcript_id "PB.5783.1";	CVE07790;CVE07791;
scaffold52_7	80545	112671	-	gene_id "PB.3207"; transcript_id "PB.3207.4";	CVE04492;CVE04494;
scaffold50_30	15223	21820	+	gene_id "PB.872"; transcript_id "PB.872.3";	CVE01302;CVE01303;
scaffold8_156	563	31840	-	gene_id "PB.3022"; transcript_id "PB.3022.9";	CVE04162;CVE04165;CVE04166;CVE04167;
scaffold35_103	1659	23269	-	gene_id "PB.7497"; transcript_id "PB.7497.11";	CVE10059;CVE10067;
scaffold11_37	2898	30630	+	gene_id "PB.6207"; transcript_id "PB.6207.1";	CVE08525;CVE08526;
scaffold15_94	27888	32336	+	gene_id "PB.3840"; transcript_id "PB.3840.8";	CVE05120;CVE05121;
scaffold33_115	30889	49640	+	gene_id "PB.4342"; transcript_id "PB.4342.1";	CVE05689;CVE05690;CVE05691;
scaffold35_57	43366	74176	-	gene_id "PB.7329"; transcript_id "PB.7329.28";	CVE09922;CVE09923;
scaffold89_9	35186	60119	+	gene_id "PB.4685"; transcript_id "PB.4685.3";	CVE06219;CVE06222;
scaffold49_82	28857	31574	-	gene_id "PB.9419"; transcript_id "PB.9419.4";	CVE12646;CVE12647;
scaffold8_30	65821	72295	-	gene_id "PB.2822"; transcript_id "PB.2822.3";	CVE03871;CVE03879;
scaffold17_143	58827	105107	+	gene_id "PB.6780"; transcript_id "PB.6780.10";	CVE09303;CVE09304;
scaffold29_155	29964	37174	+	gene_id "PB.8623"; transcript_id "PB.8623.10";	CVE11485;CVE11488;
scaffold17_148	37596	67483	-	gene_id "PB.6817"; transcript_id "PB.6817.1";	CVE09342;CVE09348;CVE09349;
scaffold25_15	13975	129361	+	gene_id "PB.175"; transcript_id "PB.175.1";	CVE00376;CVE00377;
scaffold79_61	44986	108298	+	gene_id "PB.8336"; transcript_id "PB.8336.6";	CVE11131;CVE11132;
scaffold11_59	46086	124376	+	gene_id "PB.6269"; transcript_id "PB.6269.2";	CVE08611;CVE08612;CVE08617;
scaffold81_5	10342	14484	-	gene_id "PB.2478"; transcript_id "PB.2478.4";	CVE03428;CVE03429;
scaffold35_147	51471	61474	+	gene_id "PB.7791"; transcript_id "PB.7791.2";	CVE10356;CVE10357;
scaffold181_5	16257	19926	-	gene_id "PB.4375"; transcript_id "PB.4375.2";	CVE05739;CVE05740;
scaffold326_6	13823	33941	-	gene_id "PB.6968"; transcript_id "PB.6968.5";	CVE09562;CVE09565;
scaffold85_68	13438	29339	-	gene_id "PB.9594"; transcript_id "PB.9594.22";	CVE12905;CVE12906;
scaffold85_99	4698	9075	+	gene_id "PB.9652"; transcript_id "PB.9652.7";	CVE12985;CVE12986;
scaffold8_3	249351	260260	-	gene_id "PB.2620"; transcript_id "PB.2620.1";	CVE03665;CVE03666;
scaffold34_4	64962	68326	+	gene_id "PB.4623"; transcript_id "PB.4623.2";	CVE06129;CVE06142;
scaffold85_42	7573	15171	-	gene_id "PB.9533"; transcript_id "PB.9533.5";	CVE12844;CVE12846;
scaffold13_210	8973	16342	-	gene_id "PB.2319"; transcript_id "PB.2319.1";	CVE03247;CVE03249;
scaffold10_35	39626	45298	+	gene_id "PB.5276"; transcript_id "PB.5276.19";	CVE07237;CVE07243;
scaffold178_80	463	36890	+	gene_id "PB.8951"; transcript_id "PB.8951.1";	CVE11958;CVE11959;CVE11960;CVE11961;
scaffold35_103	1917	83006	-	gene_id "PB.7497"; transcript_id "PB.7497.14";	CVE10059;CVE10067;CVE10069;
scaffold49_60	36053	46128	+	gene_id "PB.9300"; transcript_id "PB.9300.4";	CVE12510;CVE12513;
scaffold8_57	171720	197549	-	gene_id "PB.2898"; transcript_id "PB.2898.1";	CVE03966;CVE03975;CVE03976;
scaffold13_151	678	41684	-	gene_id "PB.2041"; transcript_id "PB.2041.3";	CVE02980;CVE02981;
scaffold25_25	47385	87916	+	gene_id "PB.198"; transcript_id "PB.198.1";	CVE00393;CVE00394;
scaffold35_103	1151	136700	-	gene_id "PB.7497"; transcript_id "PB.7497.1";	CVE10059;CVE10067;CVE10068;CVE10069;
scaffold25_31	2082	18535	-	gene_id "PB.236"; transcript_id "PB.236.9";	CVE00405;CVE00409;
scaffold38_12	9362	42862	+	gene_id "PB.1163"; transcript_id "PB.1163.3";	CVE01796;CVE01797;CVE01798;
scaffold5_61	25233	32029	+	gene_id "PB.5963"; transcript_id "PB.5963.5";	CVE08117;CVE08119;
scaffold233_4	100979	132409	-	gene_id "PB.5093"; transcript_id "PB.5093.2";	CVE06948;CVE06952;
scaffold312_10	17399	38241	-	gene_id "PB.4840"; transcript_id "PB.4840.2";	CVE06503;CVE06504;
scaffold29_165	33555	40085	-	gene_id "PB.8656"; transcript_id "PB.8656.2";	CVE11545;CVE11547;
scaffold10_145	50326	63980	-	gene_id "PB.5640"; transcript_id "PB.5640.3";	CVE07665;CVE07673;
scaffold13_34	182766	223924	-	gene_id "PB.1813"; transcript_id "PB.1813.15";	CVE02742;CVE02743;
scaffold29_155	29979	37176	+	gene_id "PB.8623"; transcript_id "PB.8623.17";	CVE11485;CVE11488;
scaffold78_9	14642	80364	-	gene_id "PB.6939"; transcript_id "PB.6939.3";	CVE09478;CVE09479;CVE09480;CVE09481;CVE09483;CVE09484;
scaffold52_6	60215	71025	+	gene_id "PB.3196"; transcript_id "PB.3196.1";	CVE04468;CVE04487;
scaffold9_10	994	21247	-	gene_id "PB.3397"; transcript_id "PB.3397.1";	CVE04678;CVE04679;
scaffold35_29	918	6242	+	gene_id "PB.7182"; transcript_id "PB.7182.1";	CVE09772;CVE09773;
scaffold15_34	69182	71931	-	gene_id "PB.3592"; transcript_id "PB.3592.2";	CVE04882;CVE04884;
scaffold12_4	3962	7949	+	gene_id "PB.8980"; transcript_id "PB.8980.4";	CVE12032;CVE12033;
scaffold220_3	61443	71375	-	gene_id "PB.5032"; transcript_id "PB.5032.2";	CVE06865;CVE06867;
scaffold35_103	1440	136652	-	gene_id "PB.7497"; transcript_id "PB.7497.3";	CVE10059;CVE10067;CVE10068;CVE10069;
scaffold10_18	11715	25145	+	gene_id "PB.5151"; transcript_id "PB.5151.7";	CVE07130;CVE07131;
scaffold9_23	19023	43184	+	gene_id "PB.3411"; transcript_id "PB.3411.8";	CVE04688;CVE04689;
scaffold79_1	3281	20319	+	gene_id "PB.8265"; transcript_id "PB.8265.1";	CVE11049;CVE11050;CVE11053;
scaffold8_28	23692	29251	+	gene_id "PB.2789"; transcript_id "PB.2789.5";	CVE03840;CVE03850;
scaffold54_10	28102	33419	+	gene_id "PB.6341"; transcript_id "PB.6341.2";	CVE08727;CVE08734;
scaffold8_31	8255	17535	-	gene_id "PB.2828"; transcript_id "PB.2828.2";	CVE03886;CVE03888;
scaffold29_61	76669	79695	-	gene_id "PB.8477"; transcript_id "PB.8477.1";	CVE11318;CVE11323;
scaffold85_99	4663	8958	+	gene_id "PB.9652"; transcript_id "PB.9652.2";	CVE12985;CVE12986;
scaffold54_24	14814	136792	-	gene_id "PB.6362"; transcript_id "PB.6362.1";	CVE08776;CVE08777;
scaffold4_2	2925	32497	+	gene_id "PB.4484"; transcript_id "PB.4484.2";	CVE05908;CVE05909;
scaffold5_66	32491	36389	+	gene_id "PB.5990"; transcript_id "PB.5990.5";	CVE08155;CVE08164;
scaffold13_215	156007	182648	+	gene_id "PB.2355"; transcript_id "PB.2355.9";	CVE03269;CVE03270;CVE03274;CVE03280;CVE03287;CVE03291;
scaffold15_17	45809	59123	-	gene_id "PB.3530"; transcript_id "PB.3530.2";	CVE04811;CVE04813;
scaffold7_2	15744	82171	+	gene_id "PB.391"; transcript_id "PB.391.2";	CVE00597;CVE00598;
scaffold29_148	33660	37040	-	gene_id "PB.8610"; transcript_id "PB.8610.2";	CVE11468;CVE11469;
scaffold13_161	41179	81836	+	gene_id "PB.2089"; transcript_id "PB.2089.1";	CVE03019;CVE03020;
scaffold49_5	15717	22417	+	gene_id "PB.9117"; transcript_id "PB.9117.6";	CVE12252;CVE12254;
scaffold91_7	110851	120294	-	gene_id "PB.8180"; transcript_id "PB.8180.3";	CVE10949;CVE10968;
scaffold73_6	13299	45200	+	gene_id "PB.8094"; transcript_id "PB.8094.5";	CVE10825;CVE10826;
scaffold25_47	111509	141732	-	gene_id "PB.332"; transcript_id "PB.332.5";	CVE00511;CVE00516;
scaffold11_38	23263	29561	-	gene_id "PB.6214"; transcript_id "PB.6214.2";	CVE08544;CVE08548;
scaffold8_101	687	3836	-	gene_id "PB.2960"; transcript_id "PB.2960.3";	CVE04070;CVE04071;CVE04072;
scaffold73_6	13238	45641	+	gene_id "PB.8094"; transcript_id "PB.8094.1";	CVE10825;CVE10826;
scaffold85_68	13891	29316	-	gene_id "PB.9594"; transcript_id "PB.9594.28";	CVE12905;CVE12906;
scaffold73_6	13299	47209	+	gene_id "PB.8094"; transcript_id "PB.8094.8";	CVE10825;CVE10826;
scaffold91_5	241040	243376	+	gene_id "PB.8162"; transcript_id "PB.8162.1";	CVE10929;CVE10933;
scaffold35_61	953	44591	-	gene_id "PB.7358"; transcript_id "PB.7358.5";	CVE09935;CVE09936;
scaffold78_9	1011	4207	+	gene_id "PB.6937"; transcript_id "PB.6937.1";	CVE09482;CVE09488;
scaffold15_17	138748	150410	-	gene_id "PB.3539"; transcript_id "PB.3539.1";	CVE04801;CVE04817;
scaffold29_155	29980	37175	+	gene_id "PB.8623"; transcript_id "PB.8623.18";	CVE11485;CVE11488;
scaffold50_30	15223	21821	+	gene_id "PB.872"; transcript_id "PB.872.1";	CVE01302;CVE01303;
scaffold1_9	35002	56511	+	gene_id "PB.468"; transcript_id "PB.468.1";	CVE00703;CVE00704;CVE00706;
scaffold54_2	4927	12173	-	gene_id "PB.6331"; transcript_id "PB.6331.2";	CVE08698;CVE08703;
scaffold35_24	77015	98361	+	gene_id "PB.7148"; transcript_id "PB.7148.1";	CVE09741;CVE09742;
scaffold35_57	43316	82288	-	gene_id "PB.7329"; transcript_id "PB.7329.20";	CVE09922;CVE09923;
scaffold11_59	46177	80463	+	gene_id "PB.6269"; transcript_id "PB.6269.4";	CVE08611;CVE08617;
scaffold233_4	100982	143124	-	gene_id "PB.5093"; transcript_id "PB.5093.3";	CVE06948;CVE06949;CVE06952;
scaffold54_10	28141	33417	+	gene_id "PB.6341"; transcript_id "PB.6341.5";	CVE08727;CVE08734;
scaffold15_62	21261	36881	+	gene_id "PB.3726"; transcript_id "PB.3726.5";	CVE05016;CVE05017;
scaffold29_196	23983	39287	+	gene_id "PB.8771"; transcript_id "PB.8771.1";	CVE11674;CVE11678;
scaffold178_80	592	36653	+	gene_id "PB.8951"; transcript_id "PB.8951.9";	CVE11959;CVE11960;CVE11961;
scaffold8_31	8278	17400	-	gene_id "PB.2828"; transcript_id "PB.2828.8";	CVE03886;CVE03888;
scaffold8_31	8255	17372	-	gene_id "PB.2828"; transcript_id "PB.2828.4";	CVE03886;CVE03888;
scaffold11_33	9098	76930	+	gene_id "PB.6202"; transcript_id "PB.6202.3";	CVE08513;CVE08516;
scaffold25_47	111481	141673	-	gene_id "PB.332"; transcript_id "PB.332.1";	CVE00511;CVE00516;
scaffold29_155	29964	37175	+	gene_id "PB.8623"; transcript_id "PB.8623.12";	CVE11485;CVE11488;
scaffold85_42	7723	15159	-	gene_id "PB.9533"; transcript_id "PB.9533.8";	CVE12844;CVE12846;
scaffold239_1	8977	89633	+	gene_id "PB.3112"; transcript_id "PB.3112.2";	CVE04310;CVE04311;
scaffold49_60	36180	46334	+	gene_id "PB.9300"; transcript_id "PB.9300.7";	CVE12510;CVE12513;
scaffold35_61	1052	65828	-	gene_id "PB.7358"; transcript_id "PB.7358.13";	CVE09935;CVE09936;
scaffold12_4	3962	7037	-	gene_id "PB.8981"; transcript_id "PB.8981.1";	CVE12032;CVE12033;
scaffold73_6	13250	45511	+	gene_id "PB.8094"; transcript_id "PB.8094.2";	CVE10825;CVE10826;
scaffold35_61	954	64116	-	gene_id "PB.7358"; transcript_id "PB.7358.7";	CVE09935;CVE09936;
scaffold29_97	117357	149657	+	gene_id "PB.8534"; transcript_id "PB.8534.3";	CVE11389;CVE11390;
scaffold17_107	4311	47063	+	gene_id "PB.6680"; transcript_id "PB.6680.2";	CVE09193;CVE09194;CVE09195;CVE09196;CVE09197;
scaffold263_11	27850	38230	-	gene_id "PB.1598"; transcript_id "PB.1598.1";	CVE02388;CVE02394;
scaffold10_35	40684	44452	+	gene_id "PB.5276"; transcript_id "PB.5276.20";	CVE07237;CVE07243;
scaffold15_34	69164	71900	-	gene_id "PB.3592"; transcript_id "PB.3592.1";	CVE04882;CVE04884;
scaffold8_156	564	31394	-	gene_id "PB.3022"; transcript_id "PB.3022.11";	CVE04162;CVE04165;CVE04167;
scaffold8_31	8291	16623	-	gene_id "PB.2828"; transcript_id "PB.2828.16";	CVE03886;CVE03888;
scaffold233_4	82180	88337	+	gene_id "PB.5086"; transcript_id "PB.5086.1";	CVE06958;CVE06960;
scaffold35_103	1442	82975	-	gene_id "PB.7497"; transcript_id "PB.7497.7";	CVE10059;CVE10067;CVE10069;
scaffold118_25	5440	34344	-	gene_id "PB.4784"; transcript_id "PB.4784.8";	CVE06403;CVE06404;
scaffold89_9	35762	60132	+	gene_id "PB.4685"; transcript_id "PB.4685.4";	CVE06219;CVE06222;
scaffold181_5	16547	19898	-	gene_id "PB.4375"; transcript_id "PB.4375.4";	CVE05739;CVE05740;
scaffold8_156	476	31840	-	gene_id "PB.3022"; transcript_id "PB.3022.3";	CVE04162;CVE04165;CVE04166;CVE04167;
scaffold11_28	27152	38662	-	gene_id "PB.6180"; transcript_id "PB.6180.5";	CVE08493;CVE08507;
scaffold79_72	7721	41030	+	gene_id "PB.8346"; transcript_id "PB.8346.2";	CVE11147;CVE11148;
scaffold57_68	13625	55593	+	gene_id "PB.1497"; transcript_id "PB.1497.2";	CVE02254;CVE02255;CVE02258;CVE02259;
scaffold29_155	29975	37176	+	gene_id "PB.8623"; transcript_id "PB.8623.15";	CVE11485;CVE11488;
scaffold29_138	79011	147821	-	gene_id "PB.8600"; transcript_id "PB.8600.1";	CVE11454;CVE11455;
scaffold35_238	38929	67138	-	gene_id "PB.7921"; transcript_id "PB.7921.12";	CVE10546;CVE10549;
scaffold10_92	138143	142848	+	gene_id "PB.5514"; transcript_id "PB.5514.4";	CVE07482;CVE07492;
scaffold10_132	11881	29441	-	gene_id "PB.5587"; transcript_id "PB.5587.10";	CVE07613;CVE07614;
scaffold13_215	153349	182629	+	gene_id "PB.2355"; transcript_id "PB.2355.5";	CVE03269;CVE03270;CVE03274;CVE03280;CVE03287;CVE03288;CVE03291;
scaffold17_11	578	63937	-	gene_id "PB.6499"; transcript_id "PB.6499.2";	CVE09000;CVE09001;
scaffold11_72	64945	104449	-	gene_id "PB.6320"; transcript_id "PB.6320.2";	CVE08680;CVE08681;CVE08682;
scaffold181_5	16667	19940	-	gene_id "PB.4375"; transcript_id "PB.4375.5";	CVE05739;CVE05740;
scaffold8_156	1723	28066	-	gene_id "PB.3022"; transcript_id "PB.3022.19";	CVE04162;CVE04165;
scaffold8_156	347	31835	-	gene_id "PB.3022"; transcript_id "PB.3022.1";	CVE04162;CVE04165;CVE04166;CVE04167;
scaffold4_12	26253	27947	-	gene_id "PB.4507"; transcript_id "PB.4507.1";	CVE05943;CVE05947;
scaffold15_34	69426	71900	-	gene_id "PB.3592"; transcript_id "PB.3592.3";	CVE04882;CVE04884;
scaffold11_9	92724	95392	-	gene_id "PB.6123"; transcript_id "PB.6123.3";	CVE08406;CVE08419;
scaffold35_103	1440	106330	-	gene_id "PB.7497"; transcript_id "PB.7497.4";	CVE10059;CVE10067;CVE10069;
scaffold5_64	1603	7895	-	gene_id "PB.5973"; transcript_id "PB.5973.1";	CVE08143;CVE08147;
scaffold35_75	22891	25892	+	gene_id "PB.7395"; transcript_id "PB.7395.1";	CVE09970;CVE09971;
scaffold25_15	14520	129356	+	gene_id "PB.175"; transcript_id "PB.175.2";	CVE00376;CVE00377;
scaffold8_31	8282	17961	-	gene_id "PB.2828"; transcript_id "PB.2828.12";	CVE03886;CVE03888;
scaffold326_6	13828	33937	-	gene_id "PB.6968"; transcript_id "PB.6968.7";	CVE09562;CVE09565;
scaffold35_47	54021	70823	-	gene_id "PB.7293"; transcript_id "PB.7293.1";	CVE09887;CVE09888;
scaffold10_18	54323	58704	-	gene_id "PB.5156"; transcript_id "PB.5156.1";	CVE07121;CVE07129;
scaffold11_33	9075	76930	+	gene_id "PB.6202"; transcript_id "PB.6202.1";	CVE08513;CVE08516;
scaffold1_51	10006	21440	-	gene_id "PB.580"; transcript_id "PB.580.2";	CVE00854;CVE00855;
scaffold17_143	56693	110457	+	gene_id "PB.6780"; transcript_id "PB.6780.3";	CVE09303;CVE09304;
scaffold17_143	56693	105107	+	gene_id "PB.6780"; transcript_id "PB.6780.5";	CVE09303;CVE09304;
scaffold17_143	56693	105100	+	gene_id "PB.6780"; transcript_id "PB.6780.2";	CVE09303;CVE09304;
scaffold8_22	2773	42770	+	gene_id "PB.2772"; transcript_id "PB.2772.7";	CVE03822;CVE03823;
scaffold49_66	949	9577	-	gene_id "PB.9342"; transcript_id "PB.9342.3";	CVE12557;CVE12559;
scaffold11_33	36846	76930	+	gene_id "PB.6202"; transcript_id "PB.6202.12";	CVE08513;CVE08516;
scaffold8_57	171720	197585	-	gene_id "PB.2898"; transcript_id "PB.2898.2";	CVE03966;CVE03975;CVE03976;
scaffold29_221	3286	13134	+	gene_id "PB.8801"; transcript_id "PB.8801.2";	CVE11697;CVE11698;
scaffold69_41	2735	10123	-	gene_id "PB.1737"; transcript_id "PB.1737.2";	CVE02683;CVE02685;CVE02687;
scaffold11_28	25896	38652	-	gene_id "PB.6180"; transcript_id "PB.6180.1";	CVE08493;CVE08507;
scaffold8_6	48158	61373	-	gene_id "PB.2651"; transcript_id "PB.2651.1";	CVE03692;CVE03701;
scaffold49_82	29100	31925	-	gene_id "PB.9419"; transcript_id "PB.9419.5";	CVE12646;CVE12647;
scaffold49_66	948	9577	-	gene_id "PB.9342"; transcript_id "PB.9342.1";	CVE12557;CVE12559;
scaffold79_1	3281	17510	+	gene_id "PB.8265"; transcript_id "PB.8265.2";	CVE11050;CVE11053;
scaffold25_33	79103	82599	+	gene_id "PB.248"; transcript_id "PB.248.2";	CVE00413;CVE00414;
scaffold25_47	111860	141620	-	gene_id "PB.332"; transcript_id "PB.332.7";	CVE00511;CVE00516;
scaffold5_66	32491	38046	+	gene_id "PB.5990"; transcript_id "PB.5990.9";	CVE08155;CVE08164;
scaffold94_3	17679	26653	+	gene_id "PB.4004"; transcript_id "PB.4004.2";	CVE05323;CVE05324;
scaffold8_101	2178	8099	+	gene_id "PB.2959"; transcript_id "PB.2959.1";	CVE04071;CVE04072;
scaffold34_4	64915	68326	+	gene_id "PB.4623"; transcript_id "PB.4623.1";	CVE06129;CVE06142;
scaffold8_6	167700	173225	+	gene_id "PB.2669"; transcript_id "PB.2669.4";	CVE03714;CVE03715;
scaffold17_143	56948	112369	+	gene_id "PB.6780"; transcript_id "PB.6780.9";	CVE09303;CVE09304;
scaffold1_29	36838	40436	+	gene_id "PB.549"; transcript_id "PB.549.2";	CVE00807;CVE00810;
scaffold35_29	967	6386	+	gene_id "PB.7182"; transcript_id "PB.7182.2";	CVE09772;CVE09773;
scaffold35_238	21899	45449	-	gene_id "PB.7921"; transcript_id "PB.7921.4";	CVE10547;CVE10548;CVE10550;CVE10551;CVE10553;CVE10554;CVE10555;
scaffold10_68	44757	59302	+	gene_id "PB.5420"; transcript_id "PB.5420.7";	CVE07383;CVE07384;CVE07385;
scaffold5_66	32490	38036	+	gene_id "PB.5990"; transcript_id "PB.5990.4";	CVE08155;CVE08164;
scaffold11_72	64945	95179	-	gene_id "PB.6320"; transcript_id "PB.6320.3";	CVE08681;CVE08682;
scaffold8_156	695	31823	-	gene_id "PB.3022"; transcript_id "PB.3022.12";	CVE04162;CVE04165;CVE04166;CVE04167;
scaffold15_34	69533	71900	-	gene_id "PB.3592"; transcript_id "PB.3592.5";	CVE04882;CVE04884;
scaffold33_63	59826	68115	+	gene_id "PB.4233"; transcript_id "PB.4233.2";	CVE05609;CVE05615;
scaffold50_30	15223	21847	+	gene_id "PB.872"; transcript_id "PB.872.4";	CVE01302;CVE01303;
scaffold52_27	40093	47915	-	gene_id "PB.3303"; transcript_id "PB.3303.1";	CVE04559;CVE04564;
scaffold49_46	845	13400	-	gene_id "PB.9265"; transcript_id "PB.9265.1";	CVE12451;CVE12452;CVE12453;
scaffold12_4	3931	7272	+	gene_id "PB.8980"; transcript_id "PB.8980.1";	CVE12032;CVE12033;
scaffold13_215	154465	182649	+	gene_id "PB.2355"; transcript_id "PB.2355.6";	CVE03269;CVE03270;CVE03274;CVE03280;CVE03287;CVE03288;CVE03291;
scaffold233_5	4650	8192	-	gene_id "PB.5097"; transcript_id "PB.5097.1";	CVE06966;CVE06968;
scaffold233_4	6000	73809	+	gene_id "PB.5082"; transcript_id "PB.5082.3";	CVE06953;CVE06957;
scaffold8_57	75361	102105	+	gene_id "PB.2895"; transcript_id "PB.2895.3";	CVE03967;CVE03969;
scaffold79_72	7694	41318	+	gene_id "PB.8346"; transcript_id "PB.8346.1";	CVE11147;CVE11148;
scaffold35_103	1659	137251	-	gene_id "PB.7497"; transcript_id "PB.7497.12";	CVE10059;CVE10067;CVE10068;CVE10069;
scaffold11_28	27152	38645	-	gene_id "PB.6180"; transcript_id "PB.6180.6";	CVE08493;CVE08507;
scaffold15_63	7528	93873	+	gene_id "PB.3731"; transcript_id "PB.3731.3";	CVE05022;CVE05023;
scaffold35_116	6596	38135	-	gene_id "PB.7646"; transcript_id "PB.7646.3";	CVE10206;CVE10207;
scaffold10_35	40993	44460	+	gene_id "PB.5276"; transcript_id "PB.5276.21";	CVE07237;CVE07243;
scaffold8_156	563	26438	-	gene_id "PB.3022"; transcript_id "PB.3022.7";	CVE04162;CVE04165;CVE04167;
scaffold35_29	1003	8055	+	gene_id "PB.7182"; transcript_id "PB.7182.3";	CVE09772;CVE09773;
scaffold7_2	15744	96553	+	gene_id "PB.391"; transcript_id "PB.391.1";	CVE00597;CVE00598;
scaffold67_19	4143	7395	-	gene_id "PB.8122"; transcript_id "PB.8122.1";	CVE10870;CVE10871;
scaffold29_155	29954	36475	+	gene_id "PB.8623"; transcript_id "PB.8623.4";	CVE11485;CVE11488;
scaffold11_28	53884	58810	+	gene_id "PB.6184"; transcript_id "PB.6184.4";	CVE08497;CVE08502;
scaffold54_61	80005	81948	+	gene_id "PB.6423"; transcript_id "PB.6423.1";	CVE08844;CVE08860;
scaffold178_79	1130	4063	+	gene_id "PB.8949"; transcript_id "PB.8949.2";	CVE11950;CVE11954;
scaffold89_9	35764	60119	+	gene_id "PB.4685"; transcript_id "PB.4685.5";	CVE06219;CVE06222;
scaffold54_75	31897	54150	+	gene_id "PB.6436"; transcript_id "PB.6436.3";	CVE08887;CVE08889;
scaffold10_145	49852	64969	-	gene_id "PB.5640"; transcript_id "PB.5640.1";	CVE07665;CVE07673;CVE07674;
scaffold10_145	77811	85836	+	gene_id "PB.5644"; transcript_id "PB.5644.3";	CVE07666;CVE07672;
scaffold52_6	60222	70681	+	gene_id "PB.3196"; transcript_id "PB.3196.2";	CVE04468;CVE04487;
scaffold17_148	38105	67530	-	gene_id "PB.6817"; transcript_id "PB.6817.3";	CVE09342;CVE09348;CVE09349;
scaffold11_37	15015	72823	-	gene_id "PB.6209"; transcript_id "PB.6209.1";	CVE08523;CVE08525;CVE08527;
scaffold25_38	28386	33362	-	gene_id "PB.288"; transcript_id "PB.288.2";	CVE00478;CVE00479;
scaffold10_35	35602	44459	+	gene_id "PB.5276"; transcript_id "PB.5276.6";	CVE07236;CVE07237;CVE07243;
scaffold1_11	35890	49325	-	gene_id "PB.481"; transcript_id "PB.481.6";	CVE00717;CVE00725;
scaffold35_103	5947	82893	-	gene_id "PB.7497"; transcript_id "PB.7497.15";	CVE10059;CVE10069;
scaffold89_6	16111	21578	-	gene_id "PB.4677"; transcript_id "PB.4677.1";	CVE06213;CVE06214;
scaffold8_156	811	31717	-	gene_id "PB.3022"; transcript_id "PB.3022.15";	CVE04162;CVE04165;CVE04166;
scaffold85_99	4698	9437	+	gene_id "PB.9652"; transcript_id "PB.9652.6";	CVE12985;CVE12986;
scaffold5_64	2040	7905	-	gene_id "PB.5973"; transcript_id "PB.5973.5";	CVE08143;CVE08147;
scaffold11_59	46092	122736	+	gene_id "PB.6269"; transcript_id "PB.6269.3";	CVE08611;CVE08617;
scaffold192_40	7404	11383	+	gene_id "PB.1018"; transcript_id "PB.1018.2";	CVE01552;CVE01553;
scaffold10_150	23427	80681	+	gene_id "PB.5664"; transcript_id "PB.5664.4";	CVE07685;CVE07687;CVE07688;
scaffold350_7	149820	152578	+	gene_id "PB.4897"; transcript_id "PB.4897.2";	CVE06582;CVE06583;
scaffold8_80	194	6478	-	gene_id "PB.2934"; transcript_id "PB.2934.1";	CVE04031;CVE04032;
scaffold326_5	27153	56196	-	gene_id "PB.6961"; transcript_id "PB.6961.3";	CVE09551;CVE09552;CVE09553;
scaffold10_145	77842	85838	+	gene_id "PB.5644"; transcript_id "PB.5644.7";	CVE07666;CVE07672;
scaffold57_1	14021	56708	-	gene_id "PB.1387"; transcript_id "PB.1387.1";	CVE02126;CVE02127;CVE02128;
scaffold35_238	21900	54153	-	gene_id "PB.7921"; transcript_id "PB.7921.7";	CVE10547;CVE10548;CVE10549;CVE10550;CVE10551;CVE10553;CVE10554;CVE10555;
scaffold10_85	35382	83616	-	gene_id "PB.5482"; transcript_id "PB.5482.8";	CVE07460;CVE07461;CVE07462;CVE07463;
scaffold13_159	25528	49345	+	gene_id "PB.2073"; transcript_id "PB.2073.2";	CVE03004;CVE03006;CVE03009;CVE03012;
scaffold35_57	43321	73019	-	gene_id "PB.7329"; transcript_id "PB.7329.21";	CVE09922;CVE09923;
scaffold8_156	562	30136	-	gene_id "PB.3022"; transcript_id "PB.3022.6";	CVE04162;CVE04165;CVE04167;
scaffold8_101	602	3853	-	gene_id "PB.2960"; transcript_id "PB.2960.1";	CVE04070;CVE04071;CVE04072;
scaffold13_169	16074	34598	+	gene_id "PB.2129"; transcript_id "PB.2129.1";	CVE03069;CVE03070;
scaffold35_61	976	65825	-	gene_id "PB.7358"; transcript_id "PB.7358.9";	CVE09935;CVE09936;
scaffold10_18	11780	25145	+	gene_id "PB.5151"; transcript_id "PB.5151.8";	CVE07130;CVE07131;
scaffold15_1	30653	148279	+	gene_id "PB.3434"; transcript_id "PB.3434.1";	CVE04719;CVE04720;
scaffold49_68	14267	18908	+	gene_id "PB.9353"; transcript_id "PB.9353.2";	CVE12575;CVE12583;
scaffold263_2	11213	25028	+	gene_id "PB.1582"; transcript_id "PB.1582.3";	CVE02371;CVE02373;CVE02375;
scaffold49_4	109772	114254	+	gene_id "PB.9109"; transcript_id "PB.9109.2";	CVE12233;CVE12234;
scaffold1_93	7435	42502	-	gene_id "PB.629"; transcript_id "PB.629.2";	CVE00920;CVE00922;
scaffold35_238	21899	75767	-	gene_id "PB.7921"; transcript_id "PB.7921.5";	CVE10546;CVE10547;CVE10548;CVE10549;CVE10550;CVE10551;CVE10553;CVE10554;CVE10555;
scaffold11_9	123297	129709	+	gene_id "PB.6127"; transcript_id "PB.6127.1";	CVE08410;CVE08412;
scaffold195_3	18789	29519	+	gene_id "PB.5788"; transcript_id "PB.5788.2";	CVE07810;CVE07813;
scaffold8_6	167681	173225	+	gene_id "PB.2669"; transcript_id "PB.2669.2";	CVE03714;CVE03715;
scaffold178_79	816	4063	+	gene_id "PB.8949"; transcript_id "PB.8949.1";	CVE11950;CVE11954;
scaffold35_165	25229	52363	+	gene_id "PB.7816"; transcript_id "PB.7816.1";	CVE10404;CVE10405;
scaffold1_29	36817	40657	+	gene_id "PB.549"; transcript_id "PB.549.1";	CVE00807;CVE00810;
scaffold5_7	5643	27018	-	gene_id "PB.5854"; transcript_id "PB.5854.2";	CVE07936;CVE07938;CVE07939;
scaffold35_238	22052	74018	-	gene_id "PB.7921"; transcript_id "PB.7921.8";	CVE10546;CVE10547;CVE10548;CVE10549;CVE10550;CVE10551;CVE10553;CVE10554;CVE10555;
scaffold35_57	41839	74823	-	gene_id "PB.7329"; transcript_id "PB.7329.3";	CVE09922;CVE09923;
scaffold13_133	25956	30856	+	gene_id "PB.1982"; transcript_id "PB.1982.1";	CVE02951;CVE02952;
scaffold178_80	522	36647	+	gene_id "PB.8951"; transcript_id "PB.8951.8";	CVE11959;CVE11960;CVE11961;
scaffold37_13	68680	133773	+	gene_id "PB.763"; transcript_id "PB.763.1";	CVE01167;CVE01174;CVE01175;
scaffold30_1	21516	27747	+	gene_id "PB.8003"; transcript_id "PB.8003.1";	CVE10728;CVE10729;
scaffold91_5	241055	243224	+	gene_id "PB.8162"; transcript_id "PB.8162.2";	CVE10929;CVE10933;
scaffold91_7	180029	194641	+	gene_id "PB.8186"; transcript_id "PB.8186.3";	CVE10945;CVE10951;
scaffold25_38	28386	33422	-	gene_id "PB.288"; transcript_id "PB.288.4";	CVE00478;CVE00479;
scaffold35_238	26353	29000	-	gene_id "PB.7921"; transcript_id "PB.7921.11";	CVE10553;CVE10554;CVE10555;
scaffold12_4	3962	6705	+	gene_id "PB.8980"; transcript_id "PB.8980.3";	CVE12032;CVE12033;
scaffold189_4	10627	24161	-	gene_id "PB.6991"; transcript_id "PB.6991.2";	CVE09587;CVE09589;CVE09590;CVE09591;CVE09592;
scaffold17_143	56695	112039	+	gene_id "PB.6780"; transcript_id "PB.6780.8";	CVE09303;CVE09304;
scaffold1_145	4968	6881	+	gene_id "PB.649"; transcript_id "PB.649.1";	CVE01000;CVE01001;
scaffold33_33	14904	26444	+	gene_id "PB.4123"; transcript_id "PB.4123.1";	CVE05489;CVE05490;
scaffold33_55	82694	124361	+	gene_id "PB.4210"; transcript_id "PB.4210.4";	CVE05570;CVE05574;
scaffold54_8	3802	5218	+	gene_id "PB.6337"; transcript_id "PB.6337.1";	CVE08710;CVE08711;
scaffold141_4	32024	36089	-	gene_id "PB.2543"; transcript_id "PB.2543.5";	CVE03557;CVE03558;
scaffold13_215	153341	182654	+	gene_id "PB.2355"; transcript_id "PB.2355.4";	CVE03269;CVE03270;CVE03274;CVE03280;CVE03287;CVE03288;CVE03291;
scaffold5_66	32487	37213	+	gene_id "PB.5990"; transcript_id "PB.5990.3";	CVE08155;CVE08164;
scaffold11_38	23262	29923	-	gene_id "PB.6214"; transcript_id "PB.6214.1";	CVE08544;CVE08548;
scaffold35_29	1746	6390	+	gene_id "PB.7182"; transcript_id "PB.7182.4";	CVE09772;CVE09773;
scaffold13_219	118704	122999	+	gene_id "PB.2407"; transcript_id "PB.2407.2";	CVE03330;CVE03331;
scaffold91_7	111178	120294	-	gene_id "PB.8180"; transcript_id "PB.8180.7";	CVE10949;CVE10968;
scaffold10_92	136529	142849	+	gene_id "PB.5514"; transcript_id "PB.5514.3";	CVE07482;CVE07492;
scaffold15_17	138987	150436	-	gene_id "PB.3539"; transcript_id "PB.3539.2";	CVE04801;CVE04817;
scaffold178_80	522	36446	+	gene_id "PB.8951"; transcript_id "PB.8951.7";	CVE11959;CVE11960;CVE11961;

## Sheet: Table S6
Table S6 Long-noncoding RNAs identified in C. vestalis Iso-Seq data
FL_id	LncRNA_name	Scaffold	Orientation	Scaffold_location	LncRNA_seq	Length	PM2d_FPKM_Mean	PM3d_FPKM_Mean	PM4d_FPKM_Mean	AM1d_FPKM_Mean	PF2d_FPKM_Mean	PF3d_FPKM_Mean	PF4d_FPKM_Mean	AF1d_FPKM_Mean	Overlaped_Cv_mRNA	miRNA
CV_between1k2k_10008	CvlncRNA1	scaffold8_149	-	7030-7266	tttttttttttttttttttttttattaaaatttaaaaggcactgaagcaatttatttacctatttaAAAGATCTCATAGCTTGCGAGGGCTGCGAGACTTCATTTATTGAAGTAGAATCTTTAAAATAATTATTTAAATTTTGAGATTTTTTGTTTGTTTAATTTTATATTTTTTTGAATTTAAATTTAGTAGTCTTCCGTCTCATCTAATTTTAATCTTTTGTGTCTGTTGTCAATTGTATAAATACAATCATGATAATGATAATAATTAAAGGAGAAAAAAAAGTAAAGCGGTAAACAAATTAAATAAAAATAAAATTTGATTAAAATCTTGACACTTAGCTTGTAAACATACTCTTATATTGTATAAAGTATTTGTTTTTATTGTAACGTTTATAA…	1424	45.7	10.6167	10.6233	51.5633	26.0933	11.4833	16.3067	20.5533	CVE04152;	-
CV_between1k2k_10012	CvlncRNA2	scaffold30_12	+	106131-107708	atgctagaggataaatacatttgtagtggggctttacgacatacgaatggtcatagtaagaGGCGGTGCAATGAGGTGCATTTCCAGGTGGGAGATTTTCTCCCTCTCCCACTTTTACATTTGCTATTACCGAACTATTTTTTTTTACTTTTTATTTTAGACTATTTTAATCTTTTATGTTATTTTTTTTCTACCAACTGCCCTTATGCTTTCTCGTATCACCGTAAACTATGTTTTTTAATTTTTATGTAACTTTGAAAAGTAATATTGCTATGAATAAATCCAAAAATTAATAAAATTTTTAATATTTGAGGTAGTCCTTCAATTACAAACAGATTTTTAGGATGTTTTAAATTTAAAGTCTGAATTTTTGAGGCTCTTAAGCATTGCGCTATACGG…	1576	3.79333	0.183333	0	0	1.35333	0.18	0	0	-	-
CV_between1k2k_10013	CvlncRNA3	scaffold1_9	-	3713-7018	aaaccctcgcggttggttgcattagtcagtttgtttcgtgtatgctcacgagagttgttggcacttgttTAATGTCGCCGGGCCTATCGCCACTACAAAGTTCATCATAATTATCCATTATCCCCACCTGAAACTTAAAAAACATTATATTTATTAAATAATAATAAAATTAAGTGTTTTTAACAATAAAATTTGACAGCAGGATTATTTTAAATACAGTCAATCGTTATTCCATGGCCATCTCTTCCACATACAAGTGACAATCGCAAGAAATGTAACCGTGTCGTGACGTCACACAGCTAATCAAGTGCACACACGTACACCAATACATTTTTAAACCAAGTGAGAGACAGTGCGCGCGCGCATACGCATGTATATTTAATACACATATATGTATGT…	1549	10.3867	1.00333	2.96333	14.2733	1.12333	1.08	0.67	17.3067	-	-
CV_between1k2k_10015	CvlncRNA4	scaffold10_27	-	112326-113850	tacactgacactgacataatactcgactttccagctcgattctattctctggtataactgtatggctTGCTTATGAATGCAAATTTACAAAGCGGCTTCCTTCGTCAAAGCAACCAGCGAATGTTGATGTTGCGACTGTTGTGATAGCGAGTTCATTTAATCTGATATTTCATTTCTTTAATACTTCAATTGACTAAAAATTAACGTTTCATCAATTACAGAATAAAGTACATTTATAATTGTTCACGTCAATTAATTTTTAAATATAAAATAAGACAAAAAATTTTATTTCAGAAAATTAAAATTCAAAAACAAAAATATTGACTAAAAAATGGCAACTTCGAAAATTATTTTTCATCTGGAGACTTGATAAGTAGGATAGTTGTTATTTTAAAGAAC…	1522	0	0	0	0	0	0	0	0	-	-
CV_between1k2k_10030	CvlncRNA5	scaffold135_44	+	6362-7440	agcgaatataacaaaaaataaatttttgtatgcaaaattaccgtgagaaaaatTTTCATTTCTTCAACTAAGAAATAAAATTGTTTGAAATTCTTAACAAATTAATTTCTTGTCATAGGAATGCCTGTTTTTTTCAAAATAAATTTTTCCTCTCAGTGTAAAATATTGAATATTCGACATTAAAATTTTTTACTCTTCACACTGGAACGAAAATTTTTTTTTACTGTCTAATTAAAATTGATTGATATTTCACCCAAAAATTAGGACAAGCGAAAATTAGTAAACTATTGATCCATTTAAATTCATCCTCATGTTCCGAAAATATTTTATAAAAAATTGAAATTTATTAAACCGGAATATTGCAGGAACATCTAAGCAAGGATGTGTACAGACACGCGT…	1079	0	0	0	0	0	0	0	0	-	-
CV_between1k2k_10042	CvlncRNA6	scaffold41_31	+	1231-1509	tagttttcTGACAGCGACGATATTTCGATATGAGCTTAAGGTTTGTGGCGGGAAGGTTCGAAACGAGCGTAATTTTAACGTCTGAGGCGTAGACGAGGACGGAAATTTACACTCGTTTTCGAACATTCGCGTCACAATCATTAAAGCGAATATCGAAAAAAAGTCGTTGTCAAAATCGCCACTTAACGGCCGAATGACATACAATATTTTTTGTTATTATCGCTCCGTAAGTTTAACTTTTGAGGGATAGGAGGCAAACAATTACATATTAAAATTTTATGAAGTTTCACAAAGGCAACAAAACTTAATTTTATATTAATTATCTTTTTATTAATATTTATTTATGGCGTAGTTGTTATTTTATTAACATTAAGTCCGCTTCATAATAAACTGCCAGCA…	1645	0	0.676667	2.19333	1.41	0.113333	0.89	1.88667	2.47667	-	-
CV_between1k2k_10044	CvlncRNA7	scaffold35_215	-	4603-6000	taacttaaaataaataaatttattattttaattcaagacaaataaattctaaaaaattattttctTGGTTCAATAATTTTTTTTTTCAGAGTGTCAATAATTGTTAATCCACTTGGACATTTTTTGTCCAATAAAAATACTCTAAATTTTTCACAGCTGGACTTTATCAGACTGACTAAACACTTAAATTAAAGTATCAGTTTATGTTAACATAAAATAAAATAATAAAAATAAAATGCGGCAAAAAGAGAATGAATAAAATAAAGTAAACGACTCAAAGGTCGGTGATAAAAACCTTTAGCCGCAACAAGGAGGTACTTTATCGATTGGGAAAATTTATGATTGATTATAATTAAATAGAGAATGCAATAAGTCGATGTTAATTGCGATATACCTGGC…	1143	7.66	1.06667	4.14333	19.0767	5.88667	1.81333	1.49333	10.89	-	-
CV_between1k2k_10053	CvlncRNA8	scaffold87_6	-	4873-5431	tctttcacagacatgctcacaaaaatgagccgatcacttgtggtatttaaacgacgagctgtctgTTTTATCTCTCTTTGATAAAAATGTTTCAGTTGGAACAAAAAAAAAGAATAGTTTATGCTCTTAAAAACTGTAAAGCCAATGAAACTACAACAAATCGCTCTATAATAGATAAGAAAAATTTAGAGTCATTATTAAATAAAGATCTTAGTCAATTTGTGCCTATAAGATCGATTAATATATTTGAATTGTTTGATTTGTCGTATGAGTTCATTGATGAGGATGTTACTTTGTGGCCTCAGAATCTGAATTTCTTAGAAAACTTGGAGTATTTCGGGAAACTTTAAGTTGTGAATGATGTAGCAGAACGCGGCGTGGCATTGATAGAGCAGTATA…	1124	36.8967	5.24667	1.63333	57.29	22.04	8.17	20.94	90.6533	CVE02634;	-
CV_between1k2k_10057	CvlncRNA9	scaffold29_138	-	76054-77414	actgtgttttgtccaagaagcatatacaatcaaactaggtgaaggtttctagatctgtgatATTCTACAAAACATAATTATATACACGTTATTTTATTTTCTCATCTCCACTCTACTCTATTTCCGTTAACTTATTTAATGTTCTTTCAATCTAACTAGTTTTTGTTTGCCCTTCGTTTTTCAAATCAACAAATCGTATCGTATTGTATCATAAAAAAACGATTAATTCCAGCATACTAAATACTAAAACATTTAAAATAACAAACAAAACAATATCCAGAGAATTAAACTGAAATTTTCCGGTAGTAAAATTTCCTCCGAAAGTTGCCAAATAAACTAGAAAAATCGGGGACGCGAAAAGAGATTAGGCGATTCGTCGAACCGAGTATATATGTAGGA…	1362	0	0	0	0	0.28	0.213333	0	0	CVE11456;	-
CV_between1k2k_10082	CvlncRNA10	scaffold35_108	-	65527-67128	aatcagtgaaggaagtgattgaatataatggaatagaatagaatagaatatgatacataatgtttTATAAGAGTTTTAGTTGTAAGCTTATGTTTTTATCTAATATGAGAAAGTCGTGATGGCGGTATTGTCGAAAACTTCCGGGGAAATTAATGAAATAGAAACTGCTTTTTTTTTTTTTCTAGACGGGAAATGGCCATATTTTATATTCTATAGTATACTATTAAAAGTATATTTTGTGTCTCATAGAATTTTTCTAATTCTAAATACTAAATATTAAATAAAATTTCTAAAAAATATTTTTTTAGTTCACATTTATATTTTGAACAAAGCCAAAGATTAGCCATATATCTTTGATTTAAGTATCATGAAAATTAAATTTATTTTATCGTTGAAAGT…	1602	2.77667	0.536667	0	3.34333	0	0.533333	2.7	15.7233	CVE10086;CVE10087;CVE10095;CVE10097;	-
CV_between1k2k_10083	CvlncRNA11	scaffold13_230	-	8203-9560	ccgcaccctgaatgaagtatggcctcctcggtgtttcttgtctcttgtctcttgtctcttgactcttagtaatTATCATTATTTTTATTAATAATACTATTTCTAATATTGTAGATGGATAATGAAGTGAATATGGTATCCAAGTCCATGAACGGTCAGCCATAGACTTCCCAAGTTAGTCCACAACTCGTCTCTCGATCCTCAATCGCAATTCGCAATAGTAGTCGAACGGCTATAGTAGGTAGACAGTTACCGAGCCGTGACTGCATTTAGGTCATCGGCGAGTTATGTACGTGTCCGTTGAACCGTGCTCTCTGACGATTCATGTCGTTTTATTACTCGTATACATCCAGATACCAGTTTCTCACTCTACTACTGTACATGTCGATTATCATTATA…	1375	3.73333	0	1.16667	0.64	1.76333	0.423333	0	0.73	CVE03382;CVE03383;	-
CV_between1k2k_10086	CvlncRNA12	scaffold13_159	+	87775-89118	attaaattgtaataagagcaaaaaaaactgcattgaaactcattataaatagacaaagaattatgtgaaAGAAAAAAAAAATAGAACGGCATCATTAGAGGCGGAAATAACATGAACAAAAAATAAAAAAAAAAAATAATGAGGAATATGCGGGATGAGGCGATTATGTTCGTTATTTAATTTGCTTGTCCGGTTGAATAGTTATAATATTGATTAAATAATTAATGAAATCGATAAAGATAAATATTAAGCGATGAGAAAAAAAAATCTGTCACAGATCGCAGCCCCAAAGACGATATATTATTACAATAAATTTATCAAATCTGTTTATTATCTCTAACGGCGCAAACGTTCTTCTATTTCATTATTATTTTTTTTACTCCATACCAAAGTAAACAA…	1340	101.05	24.0167	44.69	227.107	55.6267	32.2233	73.9	563.97	-	-
CV_between1k2k_10099	CvlncRNA13	scaffold160_35	+	1701-2516	taataagaaatagtaaaaaaagtaatTTTTTTTCTTGAAAAATTTTTAATTCAATATTTTTGGTTAGGAACAACTACTTAAAGTTTGGAACATAGTTCATAGATGGCGCCACTCTCAAAATTCCTATAAAGGAACAATCAGAGTAAAATTTTGTCTCAAATTAAAAAAAAAATTGATTTTTTTCTCGAAAAAAAATTTTAATTAAAGTATTTTTGGTTAGAAACAATTATTTAAAGTTTAAAAAGTGGCTCATAGATGGCGCCACCTTTGAAATTCATATTAAATAACAATTTTTTCTGAAATTCAAAAAAAAATTGAAGAAATAGTTGAAAAGTAAATTTTTTTTTGGAAAAAAATTATTTATTAAAGTTTTTTTGGTTAGGAACAATTATGTAAAGT…	1024	22.6333	6.19	32.2833	31.22	1.31333	8.08667	17.4233	27.3767	CVE05771;	-
CV_between1k2k_10105	CvlncRNA14	scaffold189_27	-	837-2514	gtctgatccggacattctagtagagtgtgtgttctatgaatttaatactagactatactttattctgatGCAAATCAACAAACTCAGTTTACCGTCATTCAATTTATCTGTTTGTCAAGTATTTAAAAATGAATTAGATTCTTATGTAGAATAATCAAGTTAATAAATGTTTTTCGGAAGTTATCCATTACTTATAGAATATGTCAGTCTTGGATATTATACAGAATTAACTGATGTGTAGTGTAAAGCTTCTAGCGGCCGATCGATAATGTACATTTTCATTTTGTCTACGAATATTTTTAGTCTTCAGATATCATATTAACTTTTTTGGGTTAATTGTAATTACGTTTAACTATTTATCGTTTACTTTTTTAAGAGTACCATTATCAATTTTCGAAA…	1677	3.07	0.516667	2.02667	8.96	3.35	1.30333	2.48	5.06333	-	-
CV_between1k2k_10111	CvlncRNA15	scaffold35_115	-	1536-3080	tcaattaatttttaataaatttatcatcctcgaggtcttatgagcagtgctcaattttcgctgacttgtaGCTGAAATCTTTTGTACTAAAGTTATTTCCTCTAATAATTACCTTCGATAAGAAAACTTTTAGGCGGACGGACAAAAGTTGTTACCTGAATTTACACGAGTTTTTTTTTTTTTTTATTTTATTTCTTCCGAGCGTTTCTCTTTTACCCGTTTATTTCCGCACACAGAGCATGGACTGAGAACAATGCTTCTAGCGTCAATAAAAAAACTTTTGCTGAAACTCAAAAAAAGTATCATATATTTATACATATAGGTCCATAAAATGAAATAAAATAAAAGTAAAAAGATAGATATAAAAAGAGTTTTAAAAGCGAAATAAAGACAAAGAGT…	1545	0	0	0	0.523333	0	0	0	0	-	-
CV_between1k2k_10122	CvlncRNA16	scaffold8_140	+	26350-28134	aattacggagaaattttacattttaaaaaaaaaaatcacaaggaacttccgttctttaaagtcttgtATTTGACTTGGCAACACCACTTACGCAGTTACCCGGTGCATATACGGAAAAAAAGTGGATTTAAAATCTCATCAGGTGAGACAAAAATTGCATCACCGGTGATGTCAACAAAGGTGAACCTAAATTTACATCACCCGGTGATACAATTTTCATGTCTAATGTATTTTAAATGGGACTAACTTGACTGTTTATATACGTCCTCTCAAACCTTGAAATAAATTTTTTTAGACAATATTCTTTTAGCATTGAATATACAAAATCATCGGTTATGTTATTTTCACATTTTTTTATAACAAATTCTTAATAAATAAAAAAATACATACGACATAAAA…	1787	0	0	0	0.436667	0	0	0	0	-	-
CV_between1k2k_10128	CvlncRNA17	scaffold10_61	+	66962-68529	ttaaatgtcaggtataaatttatttacgaataccagtcgagtttcgtgtctcgagtgcttaaattATTAGTCGCTCGATTATTCATCAGTCGTAAGTTAAATTATTCATTTTTGGTGGTTATTTATGGAGTATATAATCATTTTTGTGCTGTATTATTTCGAAGGTACTTTAACGTAAATTGTTTCTTAAAATTTGTTTATTTTTTTTTTGGAAATTTATTCAATAACACAAAAATAGTTTAATTTATCATTTTAGATATTTTTATTTTTTACGAGGATATTCTTATATATAGTAAATGGAAAAAATTATTGTAAATTATTTTTTGATTAATTTATTTGGTCTATTATATTTCTATTAACTTCAGTATCATAAAACCTTTTCATACAAACATATATTAA…	1568	0	0	0	0	0	0.16	0	0	-	-
CV_between1k2k_10140	CvlncRNA18	scaffold8_22	+	225080-226295	agcttgggagcgtcgatgctcgggacgctctattccgtctccagtattttttattaatattaatTATTAATAATTCATATTCATTCATTATTTATCGAGTATAGTGATACGACTCATGATTGTGCGGGTGAATTATTAAAATGTGAACCTTTTTCCTGTTTATAAGCTCCGATAATAATGTGGAAATTAAATTTCAAGTACAAACTGACTAAATGGAAAAAATGATTTTTTTAATAATTTAAAATGTATCGATTGTTGTTTTTGTTTGTTTCTTTTATTTATGATGTGGATTAATTAATTAATTAAAATGAAAATGAATAAAATAACGAGGCACGAGGTACCATCGGAGAGTTGTGCCTCGAAAAAATTTCACTTGACGACTGTTAAAAGCCTTCAAGT…	1227	1.69333	0	2.16	9.59667	0.32	0.74	3.3	6.82667	-	-
CV_between1k2k_10151	CvlncRNA19	scaffold54_47	-	8708-9614	ctaaatttttttttgttgttttcagaatttttaggagaaggtttgtatgtaaaaaaatttttaaaaaaTCCTTCCTCAAAGGGGATTGCAGGGGCGTTAACAATGAATAATTCCCGTTTGTAAACTATAGCTCCTATAGCTCCCAAATTTGGTAGAAATCTTCCGTAAGAGATATATAAATAATCTATTAACGAATTTTACGATAGCTCGCTCCACAGGGGGTTGCGGGGGTTGATATTAACAATGAAAATTTTTAACTTTCAAATTGTAGATCCTACAGACGGTAAATTTAGGTGGAGTCTTCTATATGTGATGCGGAAATGATCTAAGAGCGGATTTTACAAAAACCCACCCCCAATAAAGATTGCGGGGGTGGATGTTAGAATTTTAAATTTCTAT…	1442	0.526667	1.7	2.69	11.9067	0.163333	1.11333	1.22333	1.33	-	-
CV_between1k2k_10162	CvlncRNA20	scaffold34_1	-	26323-27556	gttttttttttcgtgtgtttttattttatcgttttatgtttagttttccgcgttttatttttgaacaaATTTACGTTCAAAGTAATCCATTGTTTTCCAGCCTTGTATGCATAATCGCGTAGGCCAGTTTATTTTTTATATTCGCTTAAAAATTCGTGTGTCCTTAGTAATAAATAAATTAAAAAATAACCTCGCTATAATAATATTCTCTAGATTTAATTCTTAATTCGATCGCGAAAAGTTTCCAATCGTTACTTTTAACTGTTGATTTTAATTTTTTATCATTTTCCATTCTATTAAGTTTTGTGTTTAATTAATTAAAAAAAAACTCGTTCGTTTTTTTCATTTGTTTTATCAATAAAGTTGACATTGTTCTGTTTTAATTACAAAATATTTTTA…	1240	112.3	7.55333	7.92667	9.50333	21.5567	9.88	7.86667	9.49667	-	-
CV_between1k2k_10164	CvlncRNA21	scaffold49_32	-	20687-22070	catcggttttttcgaataacctttcaggagtaaatattgttcctgcatatgccatagataggctttatAAACTTTTTACAGTTTTCTATGAATTACATTAAAAAAAAAAAAAAAAAAAAAAAAAATATTTTTTTTCCCAGGATCAATAATAAAAAAATTAAATGTTTGTAATTTTTAAAAAAACTTTGAATTTTTTGTTTCAATTTTAAATTAAAAGAAAACAAGTGGATAATGGCTAAAAAAAAAAAAAAATAAAAACTTTTCTGCCCTTTAATTATATTTCTTTGAAACAATCACAAAAAATTTGGAACAAACTTTCTGTAGATTTATTATTTTTACGGAAATTAATTTTTGCAGAAAAATTAAAATGATATTTTAAAGCTTTCTGATAAATTTTAT…	1394	0	0	0	0	0	0	0	0	CVE12396;CVE12400;	-
CV_between1k2k_10170	CvlncRNA22	scaffold52_3	+	51588-52963	aaatgtaagacCATACAAGAAAATTTTTTACGGGTCGTGCTCTTTTGAATTTTTTTATCTTTTTCTTTATGTATAATTAATAAGTAAAAGTTCTTTTGTTATCAATAGTATTTGACTGTTATTGATGACATAAATTTAAATTTAATCATATTTTAAAAACGAAAATATGTTTAGTTCTTTTTGATTCTTCGGAAAAAAATTATGAATGTATTCAGAAATTAATTTCTCACATACTTTAAAACTTTACTTGGTTATCAGATCAAAATTTCAAGATTCAGAAGCCAGGAAAAATGAGGTAATAAGCTACTTGAAAAGATCTCAAAAGGAGATTAAAAAAATGCACATGATTAATTTTAGATGCCATCACATAGTTAAACAGAAAAAAAAAATGTGGAAATG…	1376	0	0	0	0	0	0	0	0	-	-
CV_between1k2k_10177	CvlncRNA23	scaffold94_16	-	13932-15710	ttgagtggggtctgggtgctagagaaactaaagggaaaaaaagaggactaaccacctggctatcgagaaccctcTTTATATTTCTCTAGATTTGTGTTAGTGAACGTACACACAGTGTTGTGTGTTACATCTATCTGTAAATACGCGTCTGTTACACGGTTCGCTTCTTCTGTAAAACTAAAACATAAACGCTGACGCAACTTTTATCTCTCTCGTGTCCACTGACATAATATCAACATAGCTATCTCATGTCTATATAAATTATCAGGGCAATTTTACCCTACCAAATCAATGTCAAAGGGCGTATCTTATAGATACTTGAATAATATTATTTTTTATTTTACTTAAAATTTATTTTCATCCCTCGTATATTTTTATACTTTGTAATAAAACACTTTA…	1868	0.643333	0	0.44	0	0	0	0	0	-	-
CV_between1k2k_10180	CvlncRNA24	scaffold35_11	-	5242-6975	ctgttttggacgatcgacagagcaaaaacgactataaaaccaagttcaaggccaccgacgttaccgacCCCTTACGTCTTTCCATACCGCAGTATTCATTCTCTATTGCCTATTTCTTCTTCTTCAATCTCCTTTTTCTTTTTGTTTAACTCGTTCTGACATTACATTTATTAGCCGCATCGTGTTCCAAGTACCCACCCTCGCACAAATGTGGAATTTCGTACGACATTCACGCAATAGATGCGTAAGGCTCGATGCGTTCAATACAACATTACATCGATACGATATACATCTTTGTTATCTTAAAGCATAAAAGCTTTCTTAGAACTAAAGCTCTCGAGACACTTTTTACGGCTCTACTTCATCGATCTATGGAGCTTAAATATATTTTATTATGTT…	1711	0	0	0	0	0.233333	0.16	0	0	-	-
CV_between1k2k_10181	CvlncRNA25	scaffold32_3	-	23359-25211	taatattttaattattacccgcggtatttcgtaacggaaatacctcgagataagagatttctggaacgTCAACGCAGCCCAGTAGACTAAACAGTCTACGTTGTGGGATTTGGACTGTGTTGATGTTCACATAGGGTAACCTGAGATGCAACGTTGCTAAAAAGCATTATAAAAACCTATTGTAATTATTATTTAAATCCATTCTGTCTCCAGACTTCTTCTGGAACAGTCAGTCCGAGGACTTAGCAGAGGAGCAATCTCTGCTGGTCCGAGGCTGAGCCTGTAAATTCCTAATTAATAAATATTTGTTAATTGTTTATCAATTATAATGGATATTTATTAAAACCTCAACCCAGGTTGAGAGCGCTTATCAGCGTTCCACCCTGGTTCCTTTACCTA…	1851	2.93667	0.59	1.92333	5.84667	6.12	1.03333	0.4	1.57333	CVE02024;CVE02025;CVE02026;	-
CV_between1k2k_10188	CvlncRNA26	scaffold1_157	+	16004-18012	tcaaaaatttatgttggtattcaaatgaaaggtctcgatgagtgtaatgtcggagtgagcttatatctttAAAAATGTCGATAGTTCACGAGAGACAAGGTCATTTTTTAATTATATATCGAGAGACAGAGCATTTTTCAATGTAGCTTAAATACCTATCATAAAAAATTAACTATTGATGAAAATGAAATGAAATGAAATGAAGACTATCCTCGTAACAAAATTTTTTTTATTATCTTAATAATACAGGTTAATCAATTAAAAAAATAAATTATTTAGTCTCGGAAAAAATTAAAACCCAAAAAGGTTTACTTATATAAATTAAATTAAGAAAATTATTTTTTCCTCTATTAAGTTTAAAGAGACCAAGAACATTTAATACACACTCGGTGAAATGCG…	1943	0	0	0	0	0.43	0.42	0.213333	0	CVE01014;	-
CV_between1k2k_10196	CvlncRNA27	scaffold10_161	+	37714-39259	taaagagtccgtgtagtttgcagtgtagtgttggtaaaggtgttcggtgttgcatttactttcAATAAGATGTTAAGTTAACACTGTTAAAGGTGTTGATGTCATGAAGGTTCAATACTTGTATTTTCAAAATGATAACTCTTGCACAATTAAAAAATTTTGCATCATCGCGTCAAAAAACTTGGTGTTAAAAATTTATTCTTAAATATTTAAGTATTTAATAAGTTAAGTTTAATGTTAAGTATTTAATATTGAATGTAAAAATTTACACCACAAAATTTTCTGACGCAATGACGCAAAATTTTTCACTGAGTAAGAAGGAAAAAGAATAAAGTTTTGAAGAAAATTTATAATGTTGAACGACTATTCCATTGATTGATATTTTTATTTGAAAAAATA…	1541	0	0	0	0	0	0	0	0	-	-
CV_between1k2k_10204	CvlncRNA28	scaffold171_33	+	38095-38256	tattttttttttttttttttatttcatttcgaaccactttaatcttgttctcgtatctgtgaatTCAGTATCGGAAATGTAGAGAATATTAAATTTATTTTAATTATTTTATTTCAATCCGAAATTCTACTGTAAAATAAATTCATCATATCGGAGATTATATCGAAAAAAATTCAAAGTATTCATTTATGCCATCTAGTTTTTTTTTTATTTTTCCCCATAAATTATCGAAATACAATTATTCTATAACTGGAAAATTGTATTTTACACTTTTATTTTTAAAATGTAATTTCGATGGAAATTACTTTTTTATTGATCGTAAAATTTAATTCCATGGAAAAATTTGAATATTAATATTTTTCAATTGTTCATTTCGCAAATATTTTAAATTTCAAAATT…	1169	0	0	0	0	2.95333	0	0	1.77	CVE01399;	-
CV_between1k2k_10208	CvlncRNA29	scaffold37_13	+	165138-166614	ttatctatatttttttatttattatcatttatcatacacatcccacgtgctcatctgcctggaaaaaTATTCATAAAAATAATACAACAGATTAAATAAACTTTTTTGTTCGGATAAATATCTTCAATTTTTCATCTTGTAAAATATTTTGGATTTATTTTTACTGTACCTCGACAATATAAGATTGGAATTTTCAATCTACAAATCCTGGGAATGTAACAAAGCTGGTGCTTCAACGGAGAATCATTTTTATACTCTTAATAAAATTCCTCTAAGTATTGCAGGGAAAAATCTTTTCAGAAACGTCAGAATCTCGAATTTTTTTATAATTCAAAAATATTATATTTGATGAATATAATGGCAAAACAAAAAATCATAGCAATAAATAATTACAGAGTT…	1477	0	0	0	0	0	0	0	2	CVE01168;	-
CV_between1k2k_10210	CvlncRNA30	scaffold6_40	+	16703-17466	ggaagtgtttgtccagctcagatcaccttccaaggtcatgaactcactttgattgctactgatggTGAACCTGTTCAACCAGTACAGGTAAGAATTATTAATAATTTACTTGGTTACAATTTACATTGATTATTTGTTGGAACTTAGCAATGTGTTGACATGTTTTGTCATGATTAATCACAACAAATTGACAAAATTAATTCATTGATTGCTCATGTCAATTATTTACTGCATTGACACTTTTATTGATTATTTATTTCAATTCTTTAGTACATTTGATTTTTTATTGAATAGTACTGTCAATATTTAAAAGGTTGACACTCATATTAATCATTATTCTCAATTATTTACTGTGTTAACACTTCTATTCATCATTAATGTCAATTATTGACTGCTTTG…	1006	10.2033	26.7467	6.67667	3.98	55.8433	26.9433	6.10333	14.64	CVE10686;	-
CV_between1k2k_10226	CvlncRNA31	scaffold17_94	-	8338-8772	tatttttttttttttttttttttttctatttactgttcatcggactacttagtttttatttttTAACTTTTTTATAAAATTTACTTCAAGTCACTGGTCCTAGAAAAAATTATTTAATTGATTTTAGTTTTTTCCTGTATGTGGCGCCACTTTAACCTCAAATTCTTCGTTACGGGTTTTTTTTTTTTGTTTCAAGTAATGATTTTTTTATCATTAAAATTAACATGACATTAAAGTTAGCAGTCACTAGAAAATTTTTAAATTTTATTTAACAAAAAAAATGATTTTTAATTTCTAAATATCAATTTATTTGTTAAAAAAAAATTCTAAAAATTATTAAATATCTGCTAAATTTATTTTGATAAATTATCAGATAGTTGATAATTTTAAGAATTTTTG…	1203	0	0	0	0	0	0	0	0	CVE09169;	-
CV_between1k2k_10230	CvlncRNA32	scaffold67_17	-	39738-40650	tttttggaattgatcggtagagccgtttaaaagttattccaagaaaaccacttttcgaaaaatttttTTTTGTAGTTTTTTTGCAATTTCTTAAAATCTACCGGTCTGAATCGGTTCAAATTTTCAGGAAATCTAAGTTTGGTCAAGCCCGTTCGAATGGCGCCGACCTCGATCAAATCGGTCAAGCCGTTCAAAAGTTATAAAAGGGTTACACACACACACACACACACACACACACACACACACACACACACACATACATACATACATACATACATACATACAGACGGAGTGACACCCTCTCAGGAATAGTCAGGGAAGCTTCCTAGGACCTCAAAACGTCGAGATCTGATGAAAACTCGATTTTTGCAAAACGGGGTGAAAACAATAACTTCCCGA…	1336	63.1733	18.2067	26.5367	80.9667	18.7767	18.1867	22.8467	64.4467	CVE10868;	-
CV_between1k2k_10231	CvlncRNA33	scaffold15_1	+	75750-77440	tctttttttttttttttttatccatcgtcttattgctctgaccaaagaccaatagtcccgtttctctttcctTTCTCACCTTTTTTCACTTGCGGACTTCTTGATCCCTTTCTTATTCTCATCCTGATATACATGTATACATTTATCCATTTATACATTTATACATTTATACACAGACTCTCTACTTTTATTTTTATATTTATTTTTCTTTTACCTCTGCCCTGAAACATCACCCAGCGATTTAAGTGCCGCGTAATTCGTTTTGACCGGCTATTTAAATTCCATTCTCGTACAGGAGACTGCTTTTTTCCTTACCCAATGTATACAGATTTACATTGTTATTTTTTGCCAATAGAATATTAAAAAAAAGGTTGAATAAATCGAAAATCATACGCGTTT…	1721	0	0	0	0.456667	0	0	0	0.55	CVE04719;	-
CV_between1k2k_10249	CvlncRNA34	scaffold35_18	+	13229-14351	caaatgctttagccgttgtcattcctatttattttgtatcgcacttcggcttattacttttttttttatTTCAATTAAATTATAACTAGACTTTCTCTTTAAAAAACACTTAATGTTTTGAAAAATTATTTGTACGTCTACTATAATAATGGTAAATTAATTGGTGTTGAATAAAAGAAATAATTATTAAAATAAAATGAATGAATTTTGTATTGTAATAAAATAATTTCAAAATTAAATGTAATTGAATAATTGAAATAATCTCGGGCGTATTTAATGATTGTACATTTAATCTTACTATTATTAATTAATGATCCTATGTTTTTATCATAATTATTTAAATAAATAAATATATAAATCAAATGCACCATATGAAAGTTATTAAATAAGTGCTTTCTT…	1126	6211.05	469.987	216.73	550.163	1957.01	576.777	306.277	1289.8	CVE09710;	-
CV_between1k2k_10256	CvlncRNA35	scaffold342_4	-	353-1585	aagatcaagttatcgttgattgaattagtgatagtgggtcacacaaaaattaaatttaaacaaagtGACAAGTTTTTATCTTGTAATTTATAAAGCGCATTAATGCAAGGAAGTTTTATCTCTCGGAGATAAGTTTTAAAAAAAACAGTATTTTTTTATAAAAAGGTGACGCTAAAAAATAACTCAGTGTTATTTTTAATTGAAACAAAATGATCAACAACCAGCCGAGGGTCATTTTGAGTGGCAATGAGCACAGTTATGGACACAATTCAGTAGCCGCCAAACCGCCGGTCGTTTCTGTGTCAAGTATCGACTCGGATGTGAGCGACCGGAGGGACGTACGTGAAGCTTTGTACTCCGGAATATTTCGGCGACACCGCAAGACCATTCTTGTCCTTG…	1049	30.3833	7.64	9.11	75.85	8.24	8.37667	3.37667	98.8667	CVE02439;CVE02448;	-
CV_between1k2k_10263	CvlncRNA36	scaffold11_73	-	16819-17780	cagtacaattgttgctaaattttattctaaggaacttgatgatgttgatggatttgttaattttaTGATATTAGCAGTTCCTGTGACTAATGGATACCATTGAGTACAGGGTGACATAATTTATAGATTAATGTAATTGATAAAAATGTGTGATGGTTTGAATTTAAGAATCAGTCTATTTTTAAATTTTGAGCCTGTTAAATATTTTAGTTTTAAAATTTTTAATTTGAACTATTAAATAACCCAGGAAAATTTTTACATTTTTTTTTCAAATTTGGGAATGCAAAATAGTTCATTTTCAAGAATAAAAAAAATCTTGATAAATTTTTATATTTATTATTATTTGAGACATTTTTGGGACATTTGGGACATTTTCTATAAAATTTTATGAAAAAATAA…	960	0.92	4.23667	68.73	82.9	5.40667	5.12333	28.7067	50.82	-	-
CV_between1k2k_10264	CvlncRNA37	scaffold35_78	+	35055-36433	aagttcattaacaacctcattcgaaagtttaaaactatgtctgaaaatgaaaagcacggtaatcgaaTAGTTTGGTGACACACAACGAGGAGACGAGGAGAGACAAGATAGAATAGAAGATAAATGAGTGAATCGACGTTAAAATCTCTACTCGATAAATTTAGTAGCAAAACTTGATTATCCGACAGATACGGGTGTTACGTGAGGAGCACGAGTGCGATGAGTGGCCTGAAAGGAAGTACAAAGGTGAAAGAGAACGACATAGATATTGTATACAAAAATAGAGAGTTCGATCCAAGAGACTGAAGTTTTTAGAAAAGTATCGGGCTTCATTGTACCGCACAAGTACACACAAGATAGAAATGAATCTATACTTTTAGTGTGGTTTCAATGCATCTG…	1379	0	0	0	0	0	0.19	0	0	-	-
CV_between1k2k_10265	CvlncRNA38	scaffold15_43	-	20648-21774	ttattttttttattttttttttttaacaacaattttaaGTAAATAAACTCGTTAATAAAATCCACTTGCGTGTATCACAGCTTACATATCGTAAAAACAACCACTCCGTCATAATTAAAACCAATTAACCTGACATGAAGCTTTTGGAAGTATTTTTTAATAAATAAAACGGTGAAAAATAATTGATTAATGCAGAGAGTGCTTTGTTTCAGGCAAATATTTTTATTAAATTCCGTGGGGAAAATAAAAAATACTTGGTGTTTATTTAAAGAGAAATTATTTAAAAATTTCGGTGAAACTTTTATTATTATTCCGACTGAACTCAAGTCGAGTATACATTTGTTTTATTAAAGTTGTTTGTATGATTCATTGCTCCCCTGTGTTGGAGAGATATATACA…	1128	0	0	0	0	0	0	0	0	-	-
CV_between1k2k_10270	CvlncRNA39	scaffold13_211	+	25942-27111	gataaccagaagccagtcaacaccaacgatcgcaatatcgccagtaataaacgcactaagaataaaAAACGTCGTGAGGCTCAGCAAGAATTTACTCATTCATGGGTCGTGGGCACTCTTAAGGGCCACACTGGATCAGTCTTGGATATAAACTTCTCCAGTGACGACAAATTTCTTGCTAGCTGCGCTGAAGGTATTTCTAATTTTTATCTCGCCTGCTCACTTTTGTTCTTTGATTATTATTACTATTATTATACTAATTACACACATACACACACACATGACCTTTAGTTCCTCTATTTCATTAAATTCATTAAATTTCCAACTGTAATATTTAGCCCCGTATGAATAATCTGGACCACCCGTTGCATCATTCAGCACCTAGACTAGAGCTTAATT…	1175	5.54333	0.25	0.706667	0.786667	3.06333	0.466667	0.73	2.36667	CVE03257;	-
CV_between1k2k_10272	CvlncRNA40	scaffold17_80	+	35754-36993	ctgaaagcggacgcatgaggtgtagtgtttgtgcgcggaatactaagaatccgcgcaaaacgttaattttaAATTAAACTTAACTGAGATTGCTAACAAAAAACAATCGCAGTTAAATTTTAAATAAACTTTTGTCGGTTTTTGTTGTTAATGTGCGGGAAAATGAAAATATTTATTACGACGGAGAGAAAATAAATACAATATAATTAAAATTGCTCCAGTGAATCTCATTGAGTGTTTGTTTAGCTCTTCCTCGCTTACATACTACATTTTCGCCTTTTCACACTGCATGTCGTTGTTTATTTTTTTTTTTTTTTAATTGTTTTTTTACATTATTATTATTTTTATTATTTTTAGTTATTATTTGTAACGTGTTTTGGTGAAAGAGCTTGTACATGT…	1403	8.58333	3.34333	1.51333	5.07333	4.55	1.87333	1.83333	5.32333	-	-
CV_between1k2k_10277	CvlncRNA41	scaffold25_34	-	43970-44818	actcaaattcaaaacttcatttaacaaaataaaaagaaaaaaactgtaagtgatcgaatcatcTAAGTCAAATTTAGTAACTATTGAATGAAAAGTATAAAATTAAAATATTAATCAATAACTTTTTTTTTAGAAACAAAAAAGTAAAATGCGTTTCGCAATTGTCCTTTTTGTCTTCGCCATGGTTGTCTACGCTTCAGCCTGTACTGGTGGATGCGGAAAAAGCAACGGTCTTTTGGGCGGTGGAATTTTGAACGGTGGAATCTTGAACGGCGGTATTTTGAACAAAGGTGGTAGTCAAGGCAGACCTTCGAACAGTGGAAGTGGTTCAAGGAGAGGATGTTCAAATTGTGGCGGAAATATTGACAATGTCTCTACTACTACCAGTGGGTAAGTAAA…	848	0	0	0.466667	0	0	0.43	1.73333	0	-	-
CV_between1k2k_10281	CvlncRNA42	scaffold1_13	+	3065-4513	attttttttttttttttttttattttaattaattttttggaacagcttttttttttttcttcaatagatacTTGTATTTAATATATTACTGAGATATACTCTCAAGACGAATCCTGTGTTATTTACCAATTAATCTGATCTCAGATGAATATTAAATTCAATGTAATTAAAGTTGCCTCTTGTGATGAGAATAAATAGGTGATAAAAAAAAAGAAAAATGATTAATACAAGTTGCATGACAACAAAATGGATAATATGATTCTAAGATAATGTAAATTATATCACTTGTGTATGATATTAGTTAAAATTGTTTCAATATATGCGTTGCACAGCACACACTCTCATTGATACGCAATTTAAAATTAAAAAGTAACAAATAATTGCATTATTCAACAGACT…	1458	605.013	206.17	330.713	1273	502.407	249.16	229.15	1128.74	CVE00728;CVE00733;	-
CV_between1k2k_10283	CvlncRNA43	scaffold29_20	+	8646-8982	cactatagaagagtatttattattataatagtttactttaccctcaaattaaccctaagcaggtcctcaAAAAAAATCAGCGTTTAATTTGCTAGTTTTTCTGTATTTTTTTTTTCAAATTTTAATTTTAGCGCCAAAGTGATGACGTAGATAGCCTCCTGGGTAGCCTCCGCCATCTATTGAGTTCAGCCAAAGGCGGTAAATTTAAAAAGTCAATATAAATTCTGTAGCATAAAAGCAAAAGCAGATTGTTATTACAGCGATGAAAAATGAAACAAATCGATAAAATAAAATGAGAGGACAAGTATAAAGAGGGGTGGGAGAAGGAGAAGACGGAGGAGTAATGTTGCTTGCAGCACTCTTCCACTACCAATACCAATATATATGTTGCGTTGTTCG…	1470	0	0	0	0	0	0	0.273333	2.14333	-	-
CV_between1k2k_10285	CvlncRNA44	scaffold11_29	+	92325-93812	tcctattgttacgcgaaattcggcaacgccgccacacgaacagctagtgagccgtaagttgataccctgggGCTTTTTAAGGACCCACGGGGTGACCAGGTCCATGTAATGCCGTTTTATTATTTATTTGCTTATTAAAAAAATTTTTTTTTAGTTTAACAGCAGAAAATTTTTATATAATTAGGAAGATTAAAAAAAAAATTGTCTTTGGTGTATTTAAGATGATAAAATTAAAATTAAAATTTTTAAATTAATTCTAAAAGTCTCTAAAGTGTGTATATTGTAACAAAAATACCAAATAATTAAGCTAAAGTTTTTTTATTCACACAGAAAAAAAAATTTTCTTAAACCAAGAAAATTATAAGCAAGACTAAAGTTATTTTGGAGCAAGAAGAAATT…	1495	0	0	0	0	0	0	0	0	CVE08508;	-
CV_between1k2k_10288	CvlncRNA45	scaffold15_7	+	117801-119073	tttttttttttttttTTTTTTTTTTTTTTAGTTTAAAATTTAATAAATAAAGTTCAAAGTTATGAGTAAAATTTAATCAATAATTACAATAAGGACATAATAATAATAACAAGAATAATTATAAAAAAAGGGTAAGCTGTGACTCGAGACAAAAAATAAAGAAAATAAACTTTTAACAGCAAACTATCTCAGGTTACATCGAATATTAAGATTCACAGTGAAAATAAAAGGATACTGAATAATGTAGTGTTTCTTGTATCATGCTTTTAGATTATATTTAATATAAGGTACGCATTTAAGAAAGTCATCTTTGAAAAATTAATTTACTTATATAGTTAAAAAAAATTTTTTTTTCATAATTTTTTGATTTTAAATTAAAAAAAAAAAATAGAGAAACTG…	1284	0	0.286667	0	98.81	0	1.73	0	0	CVE04756;CVE04759;	-
CV_between1k2k_10294	CvlncRNA46	scaffold35_98	-	13312-14171	atatgccttcattacatttactaatcgagatgccgcacaacaagctgtcagagaggtatgttcataaTTTCTAATGTCAGAGAGATCCTATTTTTTATTATTTATCTTTTTTTTAATGTTTTTTTTTTTTTTTTTTAATTATTAATTTTTAATCTAGATTTTAGTTTTATAACGTTTCATCCATAACATTTATCAAACTTTCGTTATCCTGTAGTTAACAAATTGCCATAACGGACCAATTGGATATCCTTCAATTAATTTCTTTTGTACAAAAGAATTTATTATCATTCAAAATTAATATTGATGCTATTTGCATTCTTTTGAGATAAACTTATGTTTCTGAATTATTTGAATAAATTATACCATTAAGTTTTTTTAGTTCGTTAAAAAAAAATCAAA…	974	0.78	0	0	0	0	1.38333	0	4.3	-	-
CV_between1k2k_10304	CvlncRNA47	scaffold13_91	-	50824-52126	tagcaagagaaagggagccccagtatttttaacgttagtttatcaacactttcaattggataagaaaATTAGCACGCACGAAATTAAAATTTTTTTTTTTTTTTAATATTTAATCCAGCGAAATTAATTTAATTCCATGAATTAATTAAGTAGTTCATTTCTTGGAAGGGATGGTCAAAAGTCATAAAGGTAAATAATATCTTAGGATTATCACCAGGTAAATTTTATTTTAGTAATTGTATCTCCTTCCGGTATAAATGACAAATTCGACAAAGAAATTCTTGAAAATCAGCTTTTGTTGACGCGAACGATAAAATTTTGGGTGAAAAAATCAGCGGTTGATCTGAAAGATGAATAGAAAGTTATATAATAAGATTGAGGTTAATCGATTGCATGTGA…	1195	1.17	0	0	0	0	0.23	0.35	0	-	-
CV_between1k2k_10309	CvlncRNA48	scaffold35_27	+	2715-4369	accactcgccattgatcacctagaaaactgactgtcggcaaagtctggcttgtactggatgtaactccaTGAAATTCGTTATAACCAATGTCGCCTATTCTCTTTTCTGTTTCATAAAATTATTTTTAATATCTTATCATCGAAGCTTAATAAAACACCATTACTAACAATCGCTTTATTGTGCTGTCAATTTGCACATACAAATTTTTTTATTTATATTTTTCATTTTTATTAATATACTGTTATAAAAATTACATTAGACTTTTATGCATGCAGTAGATAGCAGAGTTACGTTTGAAAAACACTTAAAGCGTAAAAGTTTAGTAAAATTTATCATGGATTTCCGAGTTATAAAAAGACCACAAGTTTGCGGTTCTGTGCTAGCTCTTGTTTGACAAT…	1653	0.386667	0	0	0	0	0	0	0	-	-
CV_between1k2k_1032	CvlncRNA49	scaffold15_7	+	118393-120007	atttataatttAGTGTAAGATTAAGTTAGTATCACGTAATTTTAATAAGACATGACATATTCAATAGAATAAAAACAAATTTAACTCATCGTTATATGCATTTACATATAAAGAAAAAAATAACAACAATAATGAATGATAACACAAATTATACGCACTTTTAATCGAACTTCGGTTCTTCTTCTTGTTTCACTGAGGAGTAACTGAGAGTTAGTGACGCAAAATCATGAACTTTAAATAGTTTTTCTCGCGGGTGGGATAGTTTACCAGAAAATTAAACAAAATTTATGAACCATTTGTCTAAAAATAAATTTGTAGTTTTTTCCGATATGATTCACGTTGTCTAAAATATTTCTAGGACAAATAATAGTCACAAGTATCAGAATAAATTTGAAATAT…	1614	207.357	98.9233	0	1003.12	292.777	208.897	70.7	872.863	CVE04756;CVE04759;	-
CV_between1k2k_10320	CvlncRNA50	scaffold25_57	-	17475-18924	aaaaatagataggtgtatttatttgatctctgagccatagctccgtcaagaatatcaacaaaaatacaTAATTTTATACAGTACAGTGCTATGAAATAAGATAATAGCGATAGTATGACAATAATCTTAATGATACATTTGTCATAATATAGCTCTAAGATACTCTGATTTTGAGCAATGATTAGTGATTACAATGATTAATAATGGCAGTATTAATCATATCAATATTTACTTTGGTAGAAATTTTTAAGTAAAAAATTCAGGTTTTTAGGGCCGAAAATTTTTTTGCATTCAAAGATCGATATCTCAATTTCTAATTATGTTACCAGAATCTATTATGACTGCAAAAATCTGAAACAGAATTGCCATTAAATTATATATTTGAACTAAGCGTGCACC…	1450	111.157	16.9867	20.7433	49.0167	100.553	23.11	20.3867	97.5767	CVE00561;CVE00562;	-
CV_between1k2k_10341	CvlncRNA51	scaffold350_6	-	6037-7040	tccggcttaaagattgacgcacgacacgcgtgtgtactatgtacttttatattattatatgctTAATGTTCAATATATAACATAATATACTATCGATACCTGTTATATATTGTATTATATTCAGACGTAATATTTATATTTTTAAAATTTAATCGAGAGTTAAATAACAACTATCTAAAGATTGACATGCTTTGATAAACTGCCGATAATGGATATGATATATTGTACGCCATAAACTTGTATACCCGCGTTCAGATTAATGACTAATAGATCTCATCTTTTAAACGATTCAAGAAGATAAATTTATTTTTTTATATATTGGCTCTTCGATTATTTTCTTTCATATTTTTTTTTGTTTATAGTTCTTTAATGTAAATATCGATTATTAAAATCTTATTT…	1004	0	0	0	0	12.0033	0	0.45	0	CVE06578;	-
CV_between1k2k_10344	CvlncRNA52	scaffold91_15	-	9755-11050	aaattgcaactattctcgctgaagatactgcaagcactgggttgaaagttaaaaaagaacgcgaaacttAAAGAAATAGAGTTTTTTTGATATGGTTCAGGCTCAAATTTGTAAACTGCTCGATATCTCAATGTTACAGAGATAAGCAGACATACTTTGATGGAAAACCGTGAAGGTTCCATCATACAAATTGTTTTTGATTTAAAAAAAAAAAAAAAAAAAAAATTCACATGTATTAATGTTGCTCACTAATCGAGTCAACTAGGTTAGAGCCGAAGACTTTGAAATGTGTCGGAATTTTTTTGCTAGCAGTTAACAATTTATTGGTTTAAATACCATTTTTAACAAATTTAATGTGAATATCGATCGTTTCCACTCTATATAAACAGCATTTTTGAT…	1298	541.963	113.433	119.707	421.34	209.017	114.48	151.307	583.057	CVE11024;CVE11029;	-
CV_between1k2k_10348	CvlncRNA53	scaffold266_2	+	112156-113176	aagatcgtccagtcgtcagtcggtggtcaaccgtcttgaaataaagacgtcgcgttatcacaccgATAGATAGATATATATATATATATATAACTATAACTATTCCTGAGGATTTTTCAACAATAGACTCCAATAAAAATCATAAAACTATAAATTATTGAAATCGGTAGTTTTAATCAATTACTCAAATCAATAACAGTTAACACTCCAACCTTAATAACAGTTTGAACGCGAAAATTTATTTGACATTTCGATGAATATTCTCACGGGGCTAATGACCGCGAGATTGCATTCGATAAATTCATAAACTGGTAGATGAGGAAATAATTACTACTCAGTGTTAAATGTCAGATCAATGAACTTACTTACGGATGGATAAGTGAAAATTATTTTTATTAA…	1042	26.7267	0.916667	4.61333	7.43333	1.68667	2.27	2.21	2.01333	CVE08197;	-
CV_between1k2k_10360	CvlncRNA54	scaffold33_45	+	21899-25366	tcacgtcaacatgttcgagttatggaaaaaaaaaataaaaatcaatagcgaagaaggacaatcaTTTAATATGATGACGTACTTGCGATTGTGACGTAGAAGATAATAATAATTGCATTTACAGTCGTATATCAGGTGTTTGATTGCTTGCTGACTAGTTTTTAAGTACAAAGACAATGTGTGATTGAAAAATTACCTGGTTGAGTACAGCAGTCAGTGGGTCAGAAATGACCTCAAAAATAACAAGAAGGCCAGTAAAAATAGAGGGAGAGTTAAATGTGTGAGTTGTCCCAATTCACACGTGACGAATACGCGACGTGGGTGTCATATGGCTGGAGATTGTAGGGGGAAAAAAATTGGAGTAAAAGAGAGCAAGAAAGATTGTTAGAAGAGACGAGG…	1818	12.9933	2.42333	3.25333	25.11	7.58667	2.36333	4.84333	20.8267	-	-
CV_between1k2k_10361	CvlncRNA55	scaffold37_14	-	50750-51983	ttttttttttttttttttttttttttatcacgacttatgttagaattgaaaacgggaaaaagtttttagttTAGTCTCGAAACAGGACGTATATAAATTTTGATGATTAAAATGCACGCGTAAACCGTGAACGAGATTAAATATTCTTTCCTCGTTTGTAATGCTCTAAGGTGCATTGTGAATTTTTAAGGTCGTTAAAGTGTCTGTGGAAATAAATATCGGGAATGGTGTATTAAATATTTATTTTTACAAGGGAGGGTTGTATTTTATCGTTACTTCATTTTGGAGATTGCACTAAACAAAAAAAAATTTTACATGATTTAAGAAAAATATTCTCTTGAAAATTTCACTTCTGTTTTGAGATATTTAACGGTGAAAATTAATTCAAGAAATTTTCCG…	1230	0	0	0	0.74	0	0	0	0	CVE01179;	-
CV_between1k2k_10364	CvlncRNA56	scaffold153_9	+	3698-4202	attcatggaaaaaatataagtgagaaacatatgcaccgaaaaaaaaaaaaaaagaatttcttgcaccAAGAAAATTTTGACGGAGGCCGAAGTTATATTGGAGCAAGGAGAAGTGTTTTAGTCTCAATAAATTTTGACTTCATACATGAAATTTTCAGTCATCTTTAATACATTCTTGGTCCAAAGAAATTTACCTTTGAGTCAAGATTTTTTTTTCTGTAGTGTATGGAAACATACAAGCATAGATATAAAAAATTTATATCTCACATGTATTTAATTTGTATGTATTTTTCTTAAAAACGTAAATGAAAAATGTTTTGTATGTTATTTGCTAATACTCTAGTAGAAATGAAATCGAATTTTTGGCTAGTAACTGACCAGTTCGACTAGACTTGCCAG…	1650	0	0.753333	0	0	0.243333	0.33	0	0	-	-
CV_between1k2k_10375	CvlncRNA57	scaffold13_57	-	71899-73690	aaaaaatcatatttaacctgtatggtaagttgtttaaaatattatataaaatattattgttaatccataatTAACACTTTCATTCAATAAAAGACATGGAAAATATTTTATTATTGAACTAAAAGAATAAAAAGTAATTTTAAAGCCATTATAATTCCTGAAAATTGATAAAATAAATTTTAAAGATTATTATTTTCGTCAACTATGATTTATTTACTAGAAATAAATATTTATTTGGCCGTATCCAAAAATCTTATATCTTTGGCACAAATAAATTTTATTTCGATCAAATATTTTTTTTTCTGTGCATTTATCAAATTTATCGATGAGTTTTATTTCATTTTTGTAGTCTAATCAAAAATTTGTCATTTTAGCGCGAACTCAATGGCTCAATTCGTG…	1790	0	0	0	0	0	0	0	0	-	-
CV_between1k2k_10383	CvlncRNA58	scaffold67_13	-	7227-7999	gtaaaatgcatatatccttacccaaaaagaaaatatcgcctgtcaattgacagttcaagttgcccTCTAATTGCTCTTAGTTAAAAATAAATAATCTTAAAAATCAATTATAAATAGAAATTGATGAAAAATAAAACGAAAAAATCAAAGTTGATAAAAAATACAAGCGGTCATTATAATAAAGAATTTGTTGTGTTAAATTAAGCATAAAAACTTTCAAGCCAAGAAATTTTTATTAAATTAAGTGAATGTAACTTTATTCAAAATTTTTTCTGATTTATTTAAAAAAAAATTCAAAATGATTTTTTTAAATCAAGATTTGTGTTTCTTCGATAAAGCTAATTTTTTTAATTACTATAAAAACTCTGTTTGTTATGTTATACATCACCATTCCGGTGA…	1225	69.96	25.3467	29.5967	64.1633	35.7967	10.2567	29.8933	83.2767	CVE10850;	-
CV_between1k2k_10389	CvlncRNA59	scaffold35_39	-	4268-5473	TCAGTATGCGACAATTAAGGACAAAGAAGGGTCAATACGTGGAAAAAATCCCTCCGAAGATGATCATGCAAGACAATTGATCAAGGGCGGTACTGTTTCTAAAGTCGGATTAGACGCTGCTGCGGAATTAGCCGCCAAAGGATGCGTTTTTGAAAAAGGGGTTCTTGCAAGACACCCTGGCGCCAAAAGACACGCCATTGCTCCGGCCAGTGGCCATACTCGAATTCTTATTAACTTGCAAAGACCTTCGTGGTATCGGTTCTAAATTCATTTATTTTAATGAAAACGAAATTTACGAAAACGATTACCGGGTGTTTGACATTTTTCTCGCTTTTTGATGTCGATACTCAGGATTTATTTTAATAGAATGGTTTTTTTTTTTTAATGGTTGAAAGTAAC…	1206	149.67	218.3	574.58	514.303	171.523	167.43	326.097	375.95	CVE09874;CVE09876;	-
CV_between1k2k_1039	CvlncRNA60	scaffold15_7	+	113906-115103	aatacTCTTTCAATTAAAAGTTGTAAGTTGACATACAAGCGGGGGAAATTTAAATGTAATCGTTATGAGCGATTACATGAAAATAAAATCACGTATTTCATTTTATCACATATTTGATCATTATTATTTTCAATTTGACAATTATTATTACAAAAAATAAAACTATAAATAAATAATTAATTTTATCATCTTTCATTTTTTTTTTTCTACGCAAATATATACTGACTGTGAGAGTAACGAGGCTTAACAAATAACGTCTCTTGTGTTATTACATTGGCTGTTTGAATTAAAGTCTATTTATTTTTTTATATACATTTAGTAAATAAAAAGAGAGTTGATAGTGAGTTACACTTAACCCGGCGCCCCTTTGGGGTGTCCAGGGTGTTTGAATTATTTTTT…	1198	24.1567	19.5567	4.48667	45.49	8.32	4.16333	2.48667	26.84	CVE04746;CVE04759;	-
CV_between1k2k_10397	CvlncRNA61	scaffold88_24	+	1763-3372	gtttgcattcaggcggcgttcgaagctgtcgttaagaataattccgcttacaggctacatttctcggcAAATTTAATTTAATTTAATAACATTATATCAATAAAATATGTACTCTGTACAGGTGACATCAGCGAGAAGAAAATCAACAGTATCTGTATCGTCTTCTCAGCTGCAACCAGGAACTTCTCAGTGTCGTGACAGTGAAGTATTGTTTAATGTCCGCAGGAAATCTATTCCAGTGAGAATAATTAATTACGTTAAAGAGAAATTTCACTCGCAAGATACCGCCGTGTCGCTAATCGATTGTTAAATAAATAATTCAAGAACGAAATAGTTATTGATTGATAATAAAGTTGTTAATTGGAAGCATAATTAGGATGAAAGCCATAAGAAAGGCCG…	1883	0	0	0.826667	0	0.666667	0.43	0.893333	0	CVE05406;	-
CV_between1k2k_10399	CvlncRNA62	scaffold8_26	+	18604-19608	accagccagggctcagatacgtcccgcacagctgagccacgtctttgcagccgcagcactcatattaatatcAATAAGACAATTGAATTTTTATTGGGCCTTTGATAGAAACAACCGTATCTTTTCTTCCATGTTTGCTAGTTCACTGACGCTCACTTGTCAGGGCGCTCATAATTCAGCCGAATTAAGCGGGTAATTTAAATTAATTTTTAAATTCTTAGCTATTAAATGCAATAGCTAACATGGAAATAAGACATGGGTTCTTCCACTAGCTGCGGACTGCTCCCTGCCCAACTTGTGTGCCTGAAAAACTTATCTTTATTATTAAGGTATTCCACTCTTCTCGTTACTGTCTGTCTGTCTGTCTTTCTCTAAACCTCTACGATCTATCTCTAACCT…	1003	36.2067	2.6	9.95	37.4033	17.38	9.50667	58.6567	351.453	CVE03833;	-
CV_between1k2k_10415	CvlncRNA63	scaffold94_16	-	7778-9338	tttttttttttttttttttttttcaaatattttctggttcttttcctgctttttaacaattatcttttttgttTGATTTAACATAAAGAAATGAAAAAAAAAAAAATAATTTTCTTGGTCAAAGATTATTTCTCTTGAATGAAGTTAATTTTTTTGTCAATGTTAGCTCTCGACTGAATATTTTAACAAAAAACTATTTTTATCTGGATGATTAAATATTACAAGAATATTTTCTTATTACAATGAAAGATAAGAGGAAGTAAAATTGGTTCGAATGAATTTAATCCGCTTGGTGAATTAGTTCTTGAGTTGATTCGCCTGAAGGCTAATCCCGTCCCTGTGCTGGTTGGCTCGTTTTTCATCAGGACGAGTTGAGTCAAGCAGCTACTATACTCTGGC…	1557	1.81333	0	0	0	0	0	0	0	-	-
CV_between1k2k_10418	CvlncRNA64	scaffold52_41	-	10247-17128	tattaagtctggatcgtttgtgaaggatcatcgtaccttaagagaacgatctatgtcacttaatATCGCGTTACAGATGCCATAAAGGCGTACCAAAAATTACAAATTTGAAAAAAATTTTTTTTCGTCATTTCCCGGAAAAAATTTTTTTATACACCCTTATGCCTTTTCAAGGGTATTTTTTTTGGGATACACCCTTATGGCATCAGTAATGCGATATCATTACGAGAGTATTCAAGGAAAAAGCTATAAGATTTGGCAATGAGGATCTTAATTTTTTCATGGGGATGTTAAGAAGAAAATTTTTTAATTTTATTAGAAATTCTTCAATTTGATCATAAGTATTAAGGTTGCTGAAAAAAATAATTTCTTTCATATTTTGAGTCTCTCATGAAAATA…	1472	0	0	0	0	0	0	0	0	-	-
CV_between1k2k_10425	CvlncRNA65	scaffold10_85	-	18848-20120	atattatttaaataaataaattagcaatgcatgatatttcttcgcgatgtaattaaacttcttctacatTGTATGTAGTAAAAGATTAATTATAAGCAGCGTAATATTTAAATTTACTACTTGACTATCTTGAGTGTATCGTGTGTGCTATACTTGTGTGGTAGATCCAAAAAAACATGAGCAACATGGTCGGTGACATGATTCAGTGTTCGCTGGAGCAAGATCACATGGAGGGCGTTGACGAGCACGAATGGGACGATTAAAGCAATCTTACAAATTCAACCGCTTCAAGATAATTTTGAATATGCAAATAAGCTGCGATCGTGTGCAAGACACAGCCATTTGGCTCACCAGAGCTAAGCCATAACTAAACCTTTATTTCACTTATATTATTATTTT…	1109	347.193	24.0033	29.0333	188.31	165.863	40.38	42.4433	276.77	CVE07456;	-
CV_between1k2k_10436	CvlncRNA66	scaffold8_4	-	131674-133284	ttaaatttccggtgattgattgctcagcaaaaagtgaaatctacaaataacgatttagatcgtggaatATATTCAGGCTTTTGATAGATACGATACCTGTTATTCGGATATCCAGATAAAAACTGAGAGTATGAAGAACAGATTGAAGATATTGAATTGAGTTTCTTGACATTTTTCGATTTATTCTATCAAATACCTTTCAATTATATAATAAGGATAAGACGGCTGCTGTGGTGAAAGAGGGAGGGATTTCCAGCTTATAAAAATAGTTATGTCAAAAAAAAAAAAAAAAAAAAAAAACTAATATGATATATCAAAGGTCGAATGGGCTGACATATATATATCACCTTTATCTTATTAATAAGAATTGAAAAATTTATCTTATAACCCTCTGTAATT…	1613	1.37	0.516667	2	10.8467	0.936667	0.68	1.22333	8.33333	CVE03681;	-
CV_between1k2k_10440	CvlncRNA67	scaffold4_14	-	82902-126020	tatcgaacgcggttttatatttatactgcaaaaaaatattcgcctcagtgacggcagcatggtagataATTTTTATTCTAGTAACCGACCGATTTGTAGCAAGGAAATTTAACAGAATCTAGTATGCTCTTGTGTATTGAACGAGTTTTACATTAAGAATGACTTTTATTTGTTACTTGATGATTTATCAATAATTAATTTTAGCGGAAAAATATCCAGATGAGGTACATAGAAAAATTGTTTTAAATCGTAGAAATTAAAGGTATTTGTGGAAAAAATTCAAGTTTAATCATACAAAATTTAACCTTTACTATTTATTTTACACGTTAAATTTTCCACGATAGGTCAGATATATGAGGACTGATAAATCCAATTTATCACAACAGTTTACAATTTTTA…	1420	0	0.386667	0	0.363333	0.196667	0.183333	0.22	1.18	CVE05955;	-
CV_between1k2k_10445	CvlncRNA68	scaffold52_9	-	15978-17072	atgtaaaaggccatttaggccatacattatatgaataaactactactactactaattttgaagaagcTCATTGTCTTAAATCAAGACGAAAAATTCTTGAATCAAGTAAAATTTACTTAAACCAAGTGAAATTTCTTAGTTTAAAAATTTTTCAACTCAAACCAAGAAGATGAAATTCTTCAAAATTATTTACTTGATTCAAGTAAATATTTTTTTCTGTGTAGAAGTGTCTCTCTCATGTTAACAGAAGTTAGATTAAAAAAAAAAACAAATAGGGCTCATAACGTGACTCGACTGTACTGCAATAATGAAAAAGAAATTTTCATAAATTTGTATTTTTAATTAATGCATTTTATTTAAAAAGAGTGTATATAATTAAAAGAGAGAAAGAGACGAAAA…	1146	0	0	0	0	0	0	0	0	CVE04496;	-
CV_between1k2k_10447	CvlncRNA69	scaffold158_5	-	8736-10093	aatttttggacaagaaactcacggcagattattctccaacaactgccgaaggatcactacagatatTTGACCGAGATTCTTGAGTGAGACTGCGGCCAGAATTTATTTAGAAATAGTGGGGCTCTCTCCTATCACTTTTTGAGACTTAGTTAAAAATGCAGATGTTCTCATTCTGATTTAAGGATGAGAAGTTTGTCGTTCAAACAATTTTCTAACTAATTCTTTAATTCTTTGAGACTCGAAATTGTCTTCTCAGTTACAAATTATTAAACAGAAGTATAAATTTTGCTTCAAAAACACATGTTGTTAACAGCAGTTGTGCCACCAGAACGTCAACCTCTTCACAGCTGTTCTAGTTCTCGTACCACCCCTCTCCACGACATACGGATTCGAGATAAT…	1359	6.97667	1.72	1.57667	3.21333	6.32	1.25333	0.973333	3.02	CVE01375;	-
CV_between1k2k_10448	CvlncRNA70	scaffold35_115	-	172226-173803	atttatttataaccccggaatttgcttgtagggattcaagctttgggatacactcagacgtttacTTTTTTTACTCTCGGAAAATAGCTTTTTCAATTTTTAACGCCACCATCACCATTATCTATTTTATTATCTTTTACATCCTTTGAATGTTTAACCTACCACGACTCGTTTTAAATTTATCAACAGTTGTACTTTTAATCCTCACTCCTCTTTAAAAAGTTTTGCGCTAAAAATTGAACTCTCAAATTTAGCCTCTAAAAAAAAAAAAAAAAAACGCTACCTCTGAAAAGTTTGAAAATCAATGTCATCAATTGAATTGAAAATAAAAATAAAAATAAAAGCAATTGTTTTTTATCAACTCGTGATGGCAACACTCGCGACGCTCCACTTGGACGT…	1591	1.05333	0	0.253333	0	0.54	0	0.24	1.29	-	-
CV_between1k2k_10451	CvlncRNA71	scaffold111_2	-	1580-2890	tcagttatttcagaaatacgagctgatttttaaatttcaaaaaattttgaaaaattcaaatttttttggTTTTCCTTGCAATAATTTTTGAATGCAATAACTTTTCATATTTTTGTAAATTGCATCTTGAAGCTTATTTAATAACTTACAATTTTCATGATAATTTATTTGCCTCAATGAAGTAGATTACGAATAAGAGCGGATTAAAAATTTCAAAAATCGCGAAAAAATTCAACTTTTTTTGGTTTTTCTTGCAATAACTTTTGAATGCGATAACTTCGTTTTTTTCTTAGATTGCATCTAAAAGCTTATTAAATGAGCTTCAATTCACATGTTTTATTATCTTTCTTAATCAATTGTGTCAGAAATGACAGCAAATTAAAAGTTTATTCTAATTAA…	1312	0	0	0	0	0	0	0	3.52	-	-
CV_between1k2k_10460	CvlncRNA72	scaffold29_123	+	1394-2526	tatttgagttttttttttttttttttttggggtactgaaattatacagtaaaaaattttgcgtCAATGCGTCAAAAAGTTTTGTGTTGGGGATTTTTGTGTTAAATATTTAACACTTTTTTGTGTTAAATATTTAACACTTCCATGTGTAAATTTAACATTTATTGTGTTAAATTAACACAAAAAAGTGTTAAATATTTAACATAAAAAAGTGTTAAATTAACACATAAAAAGGTGTTAAATATTTAACATAAAAATTTTTTAACACAAAATTTTTTTTAGTAAAAAATTTATTTACTGAAAAAAAAAAAAAAATTTGCTAATTTTGGTGCCGCCAAAAAAGGACCTATTTATTTTTTTTTTTATAAAAAAATTGAAAAAAAAATATTTTAAAATTTTT…	1411	128.217	32.2733	22.2567	76.12	64.9167	33.4133	37.3633	94.0433	-	-
CV_between1k2k_10500	CvlncRNA73	scaffold18_17	-	1-1142	ttttttttttttttttttttttaattaaaatttaaaaggcactgaagcaatttatttacctatttaaaaGATCTCATAGCTTGCGAGGGCTGCGAGACCTCATTTATTGAAGTAGAATCTTTAAAATAATTATTTAAATTTTGAGATTTTTTGTTTGTTTAATTTTATATTTTTTTGAATTTAAATTTAGTAGTCTTCCGTCTCATCTAATTTTAATCTTTTGTGTCTGTTGTCAATTGTATAAATACAATCATGATAATGATAATAATTAAAGGAGAAAAAAAAAGTAAAGCGGTAAACAAATTAAATAAAAATAAAATTTAATTGAAATCTTGACACTTAGCTTGTAAACATACTCTTATATTGTATAAAGTATTTGTTTTTATTGTAACGTTTAAT…	1358	9.93333	1.32667	4.32	13.64	5.49	0.766667	4.16333	12.3633	CVE10603;	-
CV_between1k2k_1051	CvlncRNA74	scaffold79_83	+	22874-24753	ctctaaggactgttccggcgcactacgacatccccgacccctggcggaaccctggaaacggtccttcacttgttcAACAACACTGAAAACAAATTAACGAGAAGGAGTCATCTTCTTTGGCCTCTTCTTCGTCTTCTCCTTCCCCTTCCCCTTCTTCTTCGACTTTTGTTGACAAAAAAATGAAACCATAACAAATATTATTACTTTTAATTATAATAATCACAGCAGTCATATCTGACATTCGATTTGCTGTGAACTAAATAAATTGTTGAAGAAATATTTTTTCTTCTTCCTCTGCGAATAAAAAAAAAATTGTTTGATTGTCTTTTATAAAAATATTTAAACACGCTGGAAGAAGATGTTTGTAAACATTTCATTTTATTATTATTGCTAATTACA…	1876	2159.8	785.377	2230.36	9445.27	851.967	754.6	1664	8692.17	CVE11165;	-
CV_between1k2k_10518	CvlncRNA75	scaffold350_10	-	76-956	aaCCAACGACGACGCTAGAAGAACTGGATATGCTTGACGCAGACTTTACACTCGATATCCTTGCTCTTATTTTGATATTCCTGGTACTAAGAATCGCGGCCTACTTGTTTTTGCGCTGGAAACTTAAGGCTGCTCGATAAGAATAATTTTTTAAAAATTAATAATGAACGCTTCGTACAATATTTAAAAAAATACCGAATTTTAGTGACTGTATTTTTTTTTGTTTTTGTAAAAATATTACGAAAGTCAAAAATATTGCATGAAGCTCTTCAACGTGTAAAATTATCTATTGTAATTATTTATTTACTAACTAACTTTAAGAAATTTTAAACTTATGTAAATTTCTTGTGTAATTTTTCCTTTTTTTTAATCGGTCACTAATTCGCTGACGGCTGTGAG…	880	3305.23	647.113	1970.5	13453.6	1741.08	598.903	1361.99	12735.4	-	-
CV_between1k2k_10543	CvlncRNA76	scaffold33_60	-	10809-12407	ttttagctgaagtaggttgaaagatagatttgttatacttgacaagtattttaataaatgtatatcaaataCCTGACTGGAATATACTCGAGAAAAATAGATAAGTACTTAAATCTTCAACTGAATAATGTCAAGTGTCTTTCACTTTGGAAAAATAATCTCACTAAATCATCAATTCACAGTGTGTACTAAAAATTACCTCAGAAAAAGAAAAATTAATCATGAAGATTGATTAACGTTTATTGTCAAAAAATTGTATTTTTTATTTTTCTGAGGCAAATAATTTCATAACTTCAGATTTAAAAGCAAAAAAATCAATTCTTCATTATTATTATCGACTTTAAGGGACCTAGTGTGACAGCCTAAAAAAAGGCAATTCTTGGAAATTAAAAAAACTAC…	1499	0	0	0.256667	0	0	0	0	0	CVE05602;	-
CV_between1k2k_10561	CvlncRNA77	scaffold10_169	-	22772-24342	gattatttctttctttcatgaatatcctcttatctgtgccacccactagtaccacctcttgtgagttATGTATCGCGTGTGGACAACAAATTGAAAAATAATCTCAGGGTAAAAAAATTTATCGGCTGATACTGATGTAGAGACATGTATTATTAGTATATGTATGTGTTTTTTGCAATGAAAAATAACTGAGTAGAAGTAATTTTAGATACGGTAAATTTAGGCACGGAAAATGTTTAGTAGAAATGAAATGGTAATTAGGTTGAAGTTGAATTAAAATTCATGGATTGATAATTACGTTTTATGATTAATCATTAAAAAATTCTGCTATTAAATGTGTATATTTCATTACTAAGATTTTTATCATTATTATTAAGTACAAAATGTTTAAAAATGAAT…	1392	0	0	0	0	0	0	0	0	-	-
CV_between1k2k_10573	CvlncRNA78	scaffold30_18	+	8148-9548	ttttattctcggtctgagtactcattaactttcacggtgcttagtccgcacaaatcctcgactcaaaacGCAGTTACTATACTCACATCACCGCACTTGCGGTTATTTAAATTATTAACGTCGAGTACCAATAAATGGTTTGCATAACTAACTAGTTTTGATCAACTATTGATAGTTTAACATAATATAGAAATCCACTTTATTTAAGCCAATATGAAAGGTAATTGTTGCTTTCTAAGTAATAGATACTTCAAGTTTTAACTCGTTCTTCATCATTTTGTAACATATTCGTGATATCAAGGATAAATTTCACGCTTCATTTTATGAAGATTCTTTTAAACAGCTGAAAGGTCTCATTCGAAAACTTGGTGTTTAAAATTAAAGAACCTATCCGCATTT…	1400	0	0	0	0	0	0	0	0	-	-
CV_between1k2k_10576	CvlncRNA79	scaffold54_38	-	70779-72131	tcccagtcccacgacacgatgttcgttgagtcccaagatatgcccggagtccacggcctctgcatcaacATGGCCGAGGCGATAATCACCGGTACAGTGTTCATAATCGCCCAGATTGTCGTGATTGCCGCGTGGACCTTCACCTGGCAGCGACGCAAGCAAATTCTCAAGCACCAAGAGGCGCTCTCTGTCTCCGTATCAGTTCCCGGAATCCACTCCGGGATTCCCAGTCGCACCGACAGCCTTTGCAAGCTCTACGACGCCGGCTATTCCCGTCGATTCTAATCAGCTCATAAATTATCGCCACAATCGCTAATTAATTTTAATAATTATTTTCGACACTCGCGCCCTTTTTTGTTCTTTTAATTATTTAAGGAACAAGAGACGATGCACGATGTC…	1354	544.777	18.4067	4.59	9.69	35.76	21.1833	6.23667	7.95333	CVE08799;CVE08800;	-
CV_between1k2k_10582	CvlncRNA80	scaffold10_149	+	40840-42480	tattctctagcacaagattacggtaaagaatagcctttgactcagatatattgcaatgctctaatggaAAGTATTAATATTAAAAAATAACTTTATGTTAGTCGTAAAAGCTCTCCTGTTTTGTTGCTGAGAGCTTCCATAAAAAATTACTCGTTTTAATTTGAATTACATTTTCATTTATCTCTTGAAAAAAATTAATCCAGCAATTATGTGTGTACTTCATTAGATAAAACAGAATTATAAATTCTTAACGTGAATTTTTAATGGTAATGTCAAACATTCAAAGTACTCTCATTAACTTGGATTTTATAGTTCTGAAGAGAAGAGATCTGGTTATTTTTTTAGTAAAATGTAAATGATAATTACATTTATACTCAGTAAACTGAAAATGTTAAAAAT…	1655	0	0	0	0	0	0.453333	0	0	-	-
CV_between1k2k_10583	CvlncRNA81	scaffold465_4	+	12172-13981	ttttggtaaaaacttgatcgtatatatatatatatgtatatataaatttgtatgttaaaaattaataGCAATTTTACTGAATAATTTATCTCTAGTGTTATGTGTAACGTTTTACTTAACCCTTCGTACCTGTTGTGTTTTTTTTTGTCTCACTTGCACTATAGCGCCGCCCTATAAGTTGAATGTTGTTGCGTGAGAGAAATTCTCATAGCAACATGCTCGAAGGGTTAAGTATGTTAATATAACTAAATGATTCTAAAATGGTTTTTAGCAGCAACTTGGTGTTTGTTGACAAATATTTCGGAAAATTCATCGTAATTCTTAAATATTTATTTATTTAATATTTATAGGATATAAATCATTTTTCTTAACTTCTTGACTATAAACATTTTGACGAGT…	1809	3.92333	0	1.64	2.3	0.216667	0.436667	1.03667	3.01333	-	-
CV_between1k2k_10588	CvlncRNA82	scaffold8_6	-	71852-73386	tttttgggagaagttatacaatataaaatatacgaataaatttattcttcgctgttttaagttgtaAAAATACGAAAAAGTAAAAAAAAAAAAAGAAAAAAAAATAAGAGTAAAAATAAAAAATTCCAATGAGAAAAAAAATGATAATAAGGTGTGTACTGAAAAGAAGCAGATTTGGTCTAACTATCCTGAAAGTATATTAGGAGAAAAATTCAGGCATAAAATAATGAACAGTATATGTATATAGTATCATATATTTGTTGAAAAAAAGAAAGTGTATCAATTGCTGGAAATGTTAAGGTATTGTTGGATTGTATCCGCTTGGACGGAAGTTGAGGGATTATTTTATTGCCAAATGGATTGTTATCAATCAAATCTGTCTTCCTTATTTCTCAATAA…	1494	751.79	144.21	150.163	368.757	636.387	179.243	533.26	3426.99	CVE03694;CVE03695;CVE03697;	-
CV_between1k2k_10595	CvlncRNA83	scaffold10_85	+	131649-132968	gcatgggggtattagctgtgcgcgtataatatacccggggatttacacgccagactagttatttttAAAAATCCGAGGGTTCGCCAGAGAGGGTTCGATATGAACTTATGTGAACTCTTGACATGTGCTGAGAAGATAAATTTTCGTTGCTCGTCTACTTCAACTTCTGTCACAATCAGCAGAGATTTTAATTTAATACCGTGAAAATAAATTATATCAGCTGTTTGATTAATTTATTTAATTGATTTGAATGAAAAGTTGATTTAGCAATTCAATTGTTGTTTTAAATTGCAACATCTTTTCTGCCCGCATGTGCAAATTCTTTGGAATTAGATCGAAGAAAAAACCGTTCGTTGGCCTTCGTTCAAGCATTTAATGCTCAAGTGACCCATATGGTAC…	1321	27.0767	4.91667	0.926667	1.40333	5.55	5.68667	0.936667	6.95667	CVE07455;CVE07459;	-
CV_between1k2k_10611	CvlncRNA84	scaffold49_26	-	25510-26337	aaaacagtcatttaaattttcgacgatttagaatggcctattttgcccctaaagtcattattttaggAGTTATGGCCACTTTTATGTTTCGGAGTAAAAAATTTGAATTTTCGATTTTTCGAATTTTTTTCAAGTCCAAATATCTTTGAAAAAAAAATTTTTTTCTTTATAAAAAACCACTATATCTTGTAGGAAATTTCCCGTAGAACACTTTGGAGTGGTTAAAATTCCATTTAGAGTGATAATTTTTAAAGTTATGGCTACTTTTATGGTCCAGAGTCAAAATTTTAAATCGACGATTTTCCGGATTTTCTTAAAGTCCAAATATCTTTGAAAAAAAAATTTTTTTCTTTATAAAAAACCACTGTATCTTGCAGGAAATTTCCCGTAGAACACTTT…	977	0.776667	0.35	0	0	0	0	0	2.06667	-	-
CV_between1k2k_10616	CvlncRNA85	scaffold35_16	-	75067-76348	atatcatcaggtgaatggttagctaatattctattgtggttgatagtgtagattgcattttcatcaAAATTTATTCAAAGCTTGATCTCTAAAATGCAAGCCACATATTTGAATAGTCTCCAGGTATGTGTGTAAACTATTTTACATTGTATAAGCTAGTCTCTAAAACGGTCCAACCGGGGGTTTTGTTGATAAGTTTTTTTTGGTTTAGATAAGACATTCATATGCATTTATTTGTTTACAGTTTCTTTAAAGAAAAAAAATACTGCATTGTTATTTTTCATTATTTATCTTTGTCGTTACTTTTTAATTGATATGTAAAAGATAAATAAGCTCAAATACCAAATTACTCTTTTTACTACTGGTTGTAAATGACCCTAAATCATTTATAAATATCCA…	1282	41.99	6.31667	2.84667	14.0133	2.95333	8.05333	19.6267	46.9533	-	-
CV_between1k2k_10618	CvlncRNA86	scaffold57_101	-	10024-11367	catacttataataatctcaactcccaagaaagctaaacataaaacggataaaaaataacaaaattaacgcCGGCTCGATGATATTTACGAGTTGAGGTTAACAAAAACACGACAGAGAAATAGGCGCGACGATATCTGGTCAATTTCACTTTCACGCACGACATCATCTGACTCTCGTGTAGGGCCGACATTTTTTAGAAAAAATAAAAAAAATATCTATATATATAAACATAACACAGGCTGACTAGTCCTCAGACTTGTCGCCAAATTCTACAGACTTGTCCCAAATCCCAGGGGGTCCGTTTTATTGCAGTTTTTGAAATACTGCCGCGTTTAAATTATGCCAGGCTCCATACTAACATATGTATAATGCTAACACTCGTTCTTTTTTTTTTTTTT…	1347	0	0	0	0	0	0	0	0	-	-
CV_between1k2k_10625	CvlncRNA87	scaffold15_15	-	16344-18000	agtttgtgagacagccagtcctcgtcggtcgacattacgacacggatcgccgccaccgtgctcgcTCACAAACGAGATTCGACTCGACGACGGGTACATCTCAACGGGTTTAAAGACAAGAGTTTGCCGGATTATATATATTTTATTGTCAAGTAGCGTATATATATATAAATATATAAATGTATATATGCTTCTTAACTCACTTATGCATTGAAATTTTGTCTGGTATCGGGTTTAAAAGACTATTAAAAATATATATTAAATAGTTATTGCTATTGATTGATTTTTATCAAGACTAATTATTTAAAATAGTTGGAATAATAATTGTATAATCTAATGATAACTATTTCGAGGTGGATAATTGAAGAAATTAGCAACAAGGAGTACTGATTAAAGTTA…	1650	0	0.173333	0	0	0.223333	0.336667	0.23	1.13667	-	-
CV_between1k2k_10633	CvlncRNA88	scaffold10_85	+	10530-11893	gtaacctccggagcttgcgctgtcgctaattctctgtatgaagaagattctctggttgttaaataaaccaaacAAGTCCCAAGTTATTTATTTCGATTTTCAATTAAATGTTTTGAAAAGTTTGGATTTTTAAAATAAATTACAATTTGATTTTCGGTAATGCGTGGGAGGGCGTTTAAATTGTAAATCTTAATGATCAGTATCAACATTTATTATAATTTTTGTATATCTATTATTCAATAAGGAATTATTCATATGAATCTAAAAGTTAATAAGCATTAGTGTTATTTTTAAAAAAATGCTAAGTAGTTATTATATAAATTTGTATTTGTCTTTTATTGAATTAATTCTCGTTAATTGTAGAATTATTGTTAATTATTTTGTCTGTTTAATTCATCA…	1358	956.833	192.343	247.387	781.2	561.63	206.76	290.263	883.497	CVE07452;CVE07456;CVE07457;CVE07464;	-
CV_between1k2k_10639	CvlncRNA89	scaffold10_39	+	6554-7746	aagagaagggcgcctgtggcgtagttggcggccaatttctcaatgcaaataccgttggtgtcgaagggcGAGGCTGAAAAGGGGGTAGTATGCAAATAGAAAGCTGTTACGAAACTCCTTCCACCACACTTTCCTACCTTTTCTTCGGTTTGCACATACCCACCTTTCTTTCTTTCTCCCGTTCCTCTTTCTTCCGTTCTTTCGCGCTCCTACGGGATCTGGAATTTATCCCTCACTGTTGTATGCAGTAGTTTAACCCACCTCCCCTTCTCCTCGCCCTTCCCCACTTTTACGTCATCGCACCATTTGTTTTATTCCTCCTCTCACATATGCACACGTCCTCTGTGTGTAACATGTGCAACATACTAGTCGAAAAAACGTCAACATACATACTTACAT…	1194	0	0	0	0	0	0	0	0	CVE07251;	-
CV_between1k2k_10641	CvlncRNA90	scaffold12_102	+	11738-12590	attcggagttattagtttgtcacttacggttttattttaagatcactgttttacatcagaactatttgGAATGTTTTGAGGCGAATTTTTGGCAAAGAAATAAAAAGGAATTTTTTTGTAATTTTTTTTGGGCCTCCAAAAGTAAAAAATGGAATTTTTTGATTTTGGATGATAGTTGGAGACGTTGGATATGTGGCTTGGTTTTGGGGTGGATATGAAAAGTTATACATGGTTTAAAAGCTTGAAAACTCTACTTTAGGGTCATGTAGGCAGGGATATGGAAAGGAATTATTTTGTAATTTTTTCTGAGCCTTAAAAGTTAGAGTAAGAAATTATTCAATTTTGCCTTCAAATTAGGGGCGCTGAAAATTTTAATTAATATTGGCGTAAGAATTAAGT…	1139	0	0	0	0	0	0	0	0	-	-
CV_between1k2k_10674	CvlncRNA91	scaffold33_104	-	98985-99195	ggtatcaacgcgaaataccttcatttttatgtttttttttttcctttttagccaaccaattcctaaTAGTTAATAATGCGACATCAACATTTTTTTTTTATAAATTTTTCAATTTTTTTAAATTTAAAATCTGAAATGTTTACTTACAAAAATTTTGCTTTTATTTTCGACAGTAATTTATTCATTTTATACAATATGTTCAATCTTTAGAACTAGTTTTCTATAAATATTAATTCAGTTGTAAGTAAGCATACAGAAAAAAAACTCCCACATAATTTATCGTAAGAATAATACATAATAAATATTTTCCTGAAGTAAACACGTTTGTTTTCTTAGAGTAATAATAATTACAATGAATTACAATTGATGGAAAAATTATTTCATGCGCGAATAAATATT…	1036	0	0	0	0	0.9	0	0	0	-	-
CV_between1k2k_10678	CvlncRNA92	scaffold8_44	+	8191-9704	actttttttttagaaaattaaattttctacaatttttgtttcaaaactttttttataagatcaatattTTCGTGGTAAAATTAAATATTTATTCATATTAAAATCTTGACCTTAATTTTAATAAAAATTAAGTTTGTCTAAAAAAAAAAAAAAATGGATTATATCACAAAAATCTTGAAAATTTAAATAAATTTGAAATATTAATTTAAATCCACTATGAATATTATTTTACTTTGTTAATTAATGTGGTCACATGAAAACCAAATATTTAAAAAAATTGTTTAATGAAAAATTTGACCTCTAATTTTTTCGAAAATTCATAGTAGCATCAATGGAAAAATTCATAGTAGTAAGAGAGTGTCAATCATTCTCAGAAGAAATCGGAGTATCTTCAACTGC…	1513	0.86	0	0	1.13333	0	0.17	0.256667	0	-	-
CV_between1k2k_10679	CvlncRNA93	scaffold10_85	+	131795-132968	ttgctcgtctacttcaacttctgtcacaatcagcagagattttaatttaataccgtgaaaataaatTATATCAGCTGTTTGATTAATTTATTTAATTGATTTGAATGAAAAGTTGATTTAGCAATTCAATTGTTGTTTTAAATTGCAACATCTTTTCTGCCCGCATGTGCAAATTCTTTGGAATTAGATCGAAGAAAAAACCGTTCGTTGGCCTTCGTTCAAGCATTTAATGCTCAAGTGACCCATATGGTACTTGTTTTTTTCTCTCTTGCTATTGTTCTAAGGTGTCCCGCATGCTTGTCACCGCTTTTCAATTGAGCAAATAAATTTCTTGCTTTAAATCAAAGCGAACTTGATATAACTCCAGTTGGCGTTCGCTTTGAGCTGATTATTTATTTT…	1177	0	0	2.00333	1.49333	2.96667	0	2.70667	0	CVE07455;CVE07459;	-
CV_between1k2k_10687	CvlncRNA94	scaffold13_186	-	28102-29359	tcattattcttcgacaaaaaaaaattttttttttttcttcattagttttgttgttgagtattagataaaTCATCCGATGCCGTGTTTTTGTGTAATTAAATAGCTGAAAAAATTATGAAGTTACTTGTTTGATTTTTCATAACTTTTAATTGACTTTAAAAAATTTTTTTGAGATAAAAATTTTGAAGTTTGTAGGAAATGAATGCTAGTCATTGGACTTAGAAGTAATAAATTATTGTTTTGGTTTGGTATTCATCAAACAAGTAATGAGCTGTGTTGATTTTCTTGCAACAAGTACTGAGCAAGTACGCAGTACAAGAGATAAGTAGATAAAACAAAATTCTAAGAGTTGTTTGAATAACGATCGTAACATATTCAGGTTTTAAACTCAGTGATAAA…	1217	1.93667	1.99	0	7.76667	7.40667	1.85	1.52	16.89	-	-
CV_between1k2k_10688	CvlncRNA95	scaffold81_27	+	2591-3957	attttcttggcgggaagttgaaaattcgatcaaaatgaacggcagtgtgaaattcgaaaatatgcTTCCGTATCTTCTCCTTACATGCTATTTTGAACGGATTTAAAAATTTTGTCAATTTTTCAATTTTAAAATGATATTCCATCCATGGAACTGCACCCAAGTCAGTAGCAATTGTTTTTAGTACATTCTTTTTCATATTTATAACTGCAACTCAATATAACTCAATATAACTCAATATAACTCTTTATAACTGAAACAAAATTCATAAAAATCATACTCAATCTGAATCCCAACATTTTTTTTTTATCTCGATAACTTCGATCTTCATGATTTATTGCAAAAAAAAAAAAAAACTGATAAACAAATGGAATTAAAAAAAATGCCATTCGGCCTCAC…	1369	1.12667	0.82	0.943333	0.696667	0.906667	0	1	0	-	-
CV_between1k2k_10692	CvlncRNA96	scaffold125_2	+	6999-8701	ttttttttttttttttttttttttttttttcgtgctgcatttcttaaaactgaaattgaagttttatcttAGTTCATATTGTAATTTCACATTTTCCCTCAAAACTAACCCAAAATTTATTTTTATAACCCTATAATATAATTTTTAGCAGTTTTAAAATCTTAAATTTGTGGTTATTCTGAGATTTTTTTTTATTATAGGCTATTATGTAGCTCTTTAAGCTTTACTTCTTTTTCAAGACTGTCTTATTGGTTAAGTACCTGAACTATCATAAAATGTACCTAAGTAAGCTAAGAATCTAGATCTTCTAATATTTTTCGTTGGCTGAGGCGTAGGTTAGTTCATTAAGATTTAATTTTTTCTTTACAAGTATATGAAAACTAGAATGAACAAAAGATA…	1736	0.63	0	0	0	5.76	0	0	0	CVE06777;	-
CV_between1k2k_10694	CvlncRNA97	scaffold4_33	+	8329-9866	tcaatttttttttttttttttttttttttttttttattatattacaaataccagtataagctgttattacagtacTATTATATTATTTTATTACTATTACTATTATTAACTACTGTTAATTAATAATTGTTATTATACTTTATTTTACTTATGAATTTTGCTCATCGAGCTAACAACAGGTAATGAAAGCCAAAGATTAGCTCCTCAATATAATACTACAGCGAGATTTATAAATAATATAAGTGGCACATGAGATTTAAAACTAAAATACGTAATGAGTAATGAGAAAATAAACCCGGCGTAATTACGGGAGTGTCCTTATTACTTAAAAGCCCGATACTTGTAGTTGTTGACTTTGTAAATAATTTTTCGACGAAAAGATTAAGTAAAATAAAATAA…	1554	253.687	62.2433	91.4667	133.503	92.4167	54.6967	83.5467	208.393	CVE05999;	-
CV_between1k2k_10695	CvlncRNA98	scaffold10_169	-	23927-25300	ttaattttttttttttcagtgtactaacacgatatctattaaaattattaatcggcttcatttttttTATTAGATTCATTATTTTATAAAAATTAAAAAAAAAAACTATTAATAAAAATGATTCCAATCAGTCGCGTTTTATTGTAATTAATGAATCCTAAAATAAAAAATTAAATCATTAATTAATTTTATAAAGAATTAAAAGCGGGAAATTCAATTTTAGATTTTGTTAAAAAAAAAGAAGCAAAATAAAACAAATTAGATTTGAAAACTTTTTCAATTTTTAGGTATGAAATTTAATAATAATTTATTTGTTTAAAAAAAAATTGTCAGACGTCAGATTTTTACTATTATTTTATAATGTCAATAATAAAAAAAATATAAAATGTGTTGATGGCA…	1331	0	0	0	0	0.63	0	0	0	-	-
CV_between1k2k_1071	CvlncRNA99	scaffold1_38	+	14-1650	ttttttttttttttttttttttttaataatgtatttgtccaatggcaataataaatataatgcttgatattaATCAACTATGAAGAAAGAAATTGAAATAATTTTTTAAAGTAAATTATTAAACAAAGACCAATGGTTCATTGGGCGCCATATATCTATTCAGAAGGATCGTTGGCAGGTTCCGGTTCCGGTTCCGGTTCTTCATCTGATTCTTCTGGGTTTCTTTCGTTCGCGCAATATTTAAACGTCATCAATTTAAACTCACAAATTCCAGTACAGCACTCATCATCTTCGAAACACTATCATAAAAAAACAAATTAATTGATAAAATATTTTGAATGCAAAAAAAAATTTTAAGTTTTTTTCAAATCACAGAATTATAATATTGACCAATTTTGT…	1637	0	0	6.09	1429.65	0	0	2.44	672.617	CVE00834;	-
CV_between1k2k_1072	CvlncRNA100	scaffold322_17	-	1101-2649	caaatcatgtggctgcaacatgattgtcatgtagccgaaacatgaaaatcatgttgctgccacatgaTTTTTCATATTACCGCAACATGATTGTCATGTAGCCAGAACATGATAAATCATGTTGCTGCAACATGATTTTTTCATGTTATCGCAACATGGTTGCCATGTAACCAGAACATGATAAATCGTGTTACCGCGACATGATTGTCATGTAGCCACAAAGTGATAAATCATGTGGCTGCAACATGATTTTTTCATGTTACCTCAACATGATTGTCATGTGGCTGCAACATGATTTTTTCATGTGACTGCAACATGATTGTCATGTAGCCAGAACATGATAAATCATGTGGCTGCAACATGATAAATCATATGGCTGCAACATGATTTTTTCATGTT…	1546	0	0	0	0	0	0	0	0	-	-
CV_between1k2k_10723	CvlncRNA101	scaffold35_10	+	38689-40661	tttcaggccagcgcagaagaaagaagacatcgtagaagaggatGGACCTTCCGGACGGATGCTGTAGGACTTCGAGGGACTCCGAATGATGAAGAGGATCAAGATGAAGAGGACTTCGCCGTGGGTCGTCGTGGGATTGCAAACGTTCGTCGACATTTTTAATGCAATATAAACGTTCATTATAAATCAACGTCGATTTTCATTAACGGAATTCAACGATAAAAAAAATCTTACTCGTGACACATTCGCGGTGTGAGTTTATTAGAACCGAAAGATATATAATAGTTTATTTATCGATTTTTGGCAAATTTCGATTCAATTTTATCAAAAAAAAAAAAAAATTCAGAAAAATTTGTTAGTGATCTGTAATATTTACTAACATTAATGAAAATATTTTTC…	1974	11014.1	3534.94	3137.66	12161.3	4787.01	2590.23	3870.48	11023	CVE09678;CVE09687;	-
CV_between1k2k_10725	CvlncRNA102	scaffold35_5	-	12096-13695	aaataatttattattcatccatgtgaggaattatttatttacaagtcattCACTGTTCAAAGATACTTCGATTATTTAAACAATAAATATCACGGGAATAGAACAAGATACAACACCGAATTATAAATCCGTAAATAATCTCATATTTGCAAAAAAAATATAAGAATGAATATGATAAAAAAAAAAAAGTTAACAAGATGAAAAAGAGCATCAACAGTTATTTCATTTTTTAAATAACTTATTATGAATTGATTTAATGCTCTTCTTTCAATTATGTTTATTTTGTTATATTAAGTATATAGTATAATTTTAAGTATTCAGAGTCATGTTTGGTCCAAAGATATTTAGAGTTTAGAAATGACAGTTACCTCTTAGATATACAGTATGTTATCTATAAGA…	1597	19.4433	6.58	7.46667	3.77	18.8333	5.85	8.26333	9.36333	-	-
CV_between1k2k_10730	CvlncRNA103	scaffold282_2	-	7590-8718	tataatgtcggtaagtcaggaatgttttactagtcaacaatgaaaaagtgctgacaatatTTTATTTTTTTTTTATTTCAGTAAAAATACTCAAAGTGTATAAAAAGATAGGTAAATGAGAAATTCTCAGTAAATAATCGGGATGAAAAATTTGAAAAAAATATCAAATTATTGTAATTTTGTTTATTTTAAAGTAAAATCATAAAAAATTAATCAGACTATAGGCAATCAACAGAGATCCATCATTTCAATACTTTTCAGAAGAGTTTATGGCTTACAAGTGTTGAATTTTTTTCATAGTTTTAAATGAGAAACTATAATACTTTTTGATTGTGAAAAATATAATAATCAATATTGTTTAATAAATTATAATTTAATTTCAACTTAACTATAAACATA…	1143	112.86	23.1467	23.1133	54.31	87.0767	27.51	24.4167	53.9	CVE01466;	-
CV_between1k2k_10742	CvlncRNA104	scaffold33_104	-	38346-41356	actcattctcggtatgaagttagttgtgttattaactcgacggtgtatgtaatgcgttgttgcgctctgcAGTGAAAAATTAAATACTTTTAATATATTTATTTATTGTAGACATTTTATTCGAGAAGAAATAAGTGATTGAAGATTTATTTTACAAGGGTATTTCTATTCAACGTATTTTTTCTAGAAATGCAACCTGATAACGACCCACGACTTCCTACTTACGCAGAAGCAACAAGAACGCAAGTAAACCACTCTCACGAGCACTATCCAACTACATATCCAGCGTACACAAATCCAATACCTCCGTATACAACATCTGAGCTGCCGAATTATTCTCACCCACCTTCGGTGCCACTCTATCAGTATGAAAATAATCAGTTACCCACAAACACCCCG…	1629	156.837	22.4967	50.3333	475.46	76.2767	35.2067	79.7433	571.22	CVE05673;	-
CV_between1k2k_10744	CvlncRNA105	scaffold192_21	+	5992-6832	cagtaacatattgtcggcgataccgcgatatcgtaagtataaaaatcgaggatggcttttttTATTTATTGCAAACAATTATTTTCATCAATTTCGTAATTGGAATCGGATTTACTTATATATTACAAGCGTAGTAATGTGTGACTTTAAATGATCTATAATAGTTTTGAGTTATAACAGTTTATCTAAAAAAAAAATCAACTAAGAAATTTTTTAATACTCAAGTCCTTAAAAAAGTGAATTATGTTGTTTATTAGTTCATTAGAGTGAAAGAAATTTTAAACTGTAAAATTTTTTGTTTGATTTTGAAGCCCATTTTTTATAATTGTTAAGTTACGTGCAAAAAAACGTCCTGTTGAAATTTAAGAAGAATATATTGAATAATTTTATGCCTATAAA…	860	0	0	0	0	0	0	0	0	-	-
CV_between1k2k_10761	CvlncRNA106	scaffold67_4	-	3413-25243	aatgtcaacatgaatgtgtttatacacacagtaaaaaaatttccgtcattgcgtcaaaaattctccgtGTCAAATATTTTAGTGTCAAATATCTAACACTTTTTTTATGTCAATTTAACATAACTAGAATTTGAATTTGCGCGCGCAAGCGCGCGCCTTACTATAGCGTTTGCATATATTTTCATGCTTGTGATATATTCGACCAATCACATCACGAATAAATTGATGCCTCATATATCCATCTCAATTTTATATTAAGGACTAGAATTTGAATTTGCGCGCGCAAACGCGCGCCTTACTATAGCGTTTGCATATATTTTCATACTTATGATACATTCAACCAATCACATCACGAATAGTTTGGTCAACATATTACTATACCATAATTCTCATCTCAAT…	1760	0	0.46	0	2.65667	0	0.87	0	3.03667	CVE10837;CVE10840;	-
CV_between1k2k_10763	CvlncRNA107	scaffold11_9	+	51821-53593	tttttttttttttttttttttttttttttgtcgaatctattattaaactagtgagtaacaatttaaataCGATGACTCTCTTATATTAGACTCCACGGTGAAGAATCAAACTGGTATCCAGTCGCAGATCTAAAAGCAATCGCTGTCGTCGTTTTTGTTGTCGTTCCTCACTTCTATTCCTCTACTCGGCTTACTATTATACACTTAAGAGCCTTAATATGTATGTTAAGTGTTAAGTGTTAAAATTTATTCTACTCGAATGTACAAGTGTTTGGTTTGCATGATGATGTCTGTAGGATTCAAAAGTGTGCTGTGAGCGAGTTTCGAACCACCGAAATACCTAACCAGTCAGTCAGGTCATTGATTCACAAATAAAAGGCAGTTTGCCAATATTCCATC…	1773	0.353333	0	0.236667	1.39667	0	0	0	0.53	-	-
CV_between1k2k_10766	CvlncRNA108	scaffold11_59	+	36523-37765	ctaagctaGAAGCTAGACTCGAACGTCCGATTGTAGAGGATACTATTGATCTCTCAAAGCAGCACTCGCCTCAACGTACTAGCTGCTGTATGCCATTGTCTAGTGCCGAGTAGGTGTCTCAAAATAAAATATCATACTTTATTCGTTTATTAATTAATTAATAAAGTAATAATGCATGTGCAAAACTATTATTTACACTCATAACTTGTAACTAAATTGCCAAGCCAACAGTTTAACTATTAATTAAACATTTTTTGTGATTTAAACCAAAGTTTTTGGTGAATTGTGTTAGTTAAAGTTTTATTAATACAAACATATAGTTATGTTTTTTTTTTATTTTCATTTTTTTGTTTAATGTAGAAATGCTAAATACAGTTTTATTTATATTCACAATTTTTT…	1243	610.203	183.467	312.643	990.317	446.493	198.187	236.503	816.293	CVE08605;CVE08608;CVE08613;CVE08614;CVE08616;	-
CV_between1k2k_10768	CvlncRNA109	scaffold85_26	-	10875-12027	tttttttttttttttttttttttaaattgctttgataataattatcagttttattttatgctcagaacaaATTGTCATTATTTAATATAATGATAAAAAAAAAATAATAATGATATTAGAAATGTTTTTCGAGTTTTTATCGTCCAAATGCCGAAGGCGATCGCAAGACTTTAAATATATAAAGATATAGGTATATAAATTTTATGATGACATGTGACAATCTATTGCGTTAATTACACACACTGACAATGACGCTCTTGAATATGTCACGTCAAGAGTAAAGAGACTAAAGCTACAGTGACGTGACTCACTGGCCTAGCAATTTATCTCTTCAAGTAAATGGTGACCAATGAACTCGCAGGGACGGTTCTAGAACGTGCGTCATTTCGATCAACATCC…	1158	0	0	1.63	2.60667	0.803333	0.27	1.9	1.84667	CVE12813;CVE12815;	-
CV_between1k2k_10772	CvlncRNA110	scaffold5_7	-	10220-11437	tcgttgaggagaaccacgaggaagaaacgggccctgctggtgattcgagtttagaatctcatcgggaggctgACCCAGATCCGGAGATCGAAAGCGAAAATCATCATCATAGTAGTCATCATATAGGGCCTCATCACTCAATTGTTCTCGAGCCAGATGTTAAAGAGAAAATTGACGTAGAACCTCATTACTTGCATCCCGCGGTTGCAGGCCAGGAAATTAGTTATCATGACAATGTTCTAGTGGACAAGACTAAGGAAAAGAAAGATTTCTAGGATTAGATAGGGAGAAGTTGATTTTTTAGGGGATAGTACAAAAGAATTGGTTGAGTGTGGTAGAAATTAGGTTGGAGAGGAGAAAGAGATGAGTTTTCTCTAAGAAGTTTGCTAGTGGATAGAT…	1218	6091.48	2573.72	1520.45	2709.47	2253.79	2400.86	1664.98	2084.06	CVE07938;CVE07939;	-
CV_between1k2k_10777	CvlncRNA111	scaffold11_43	-	49383-50485	tctaatgtaattgtagaatactttatagTTATGTAGCAAAGTAATTAATTATTACTTTTTATTAATTAATTTTATGTACGCCCGTTTTTAAAAAGACTGCGATCTAAAGTTTACTTTTTTCATTTCATAGAAATTGGGTAAAAGTACCGTTTGTCGTCAGTTTGCGTTCTAGTTAGTATATAAAACATTGTAATTTAATTTATACTTCTTCTTTTTGTTAAATTCAGCGATTAGTTAATTTTATTTAAAATTATGGCAATTATTTAAAAAATAATTTTGTTATTTGTTACAATTTTGATATACACTTAAAAAAAAATTATTTATGGTCAGAAGTTAAGATATATGTATATTAATGTGTATAAATATACATATGTACAATAGAACAAGTTTGTTATAAAA…	1099	115.273	14.24	4.97333	17.3067	254.597	25.6433	10.5367	8.21333	CVE08559;CVE08561;	-
CV_between1k2k_10779	CvlncRNA112	scaffold35_113	+	40789-42249	tcaggtatatatcttattaatttagtttaggcattaaagcacatagaactggataaaagtttattatagtcaaTTTTTTACTATACTTTACACAATGATATTCAGAATCTCGCGTTATTTATTTAATGAACTATTAAATATGAGTTTCGTACACAACGAAACTAATATATTAAATATATTTATACGACGCTTAAAATCGATCGATAGTTCACTAGAATTCGTTTGATATGTTACTTTTTTTTCAATGCGACCATAAGTTGAAGTTTTTTATATATACAGATGACGAACTCAAATCTTATCCTTATTACTAGGTGCCATAACAATGAAGAAAAAAATCAAACATTAAATGTCTTGGATGATATTCAACGATATTATTTATTACTTACATATAAAGTGAAT…	1450	56.9867	15.53	10.2533	13.8033	45.1667	14.2733	18.48	62.25	CVE10163;CVE10169;CVE10172;	-
CV_between1k2k_10780	CvlncRNA113	scaffold52_83	+	10963-11621	attatcacgcagttgacaacagtcaatacaattttttgaattctgtgatgaatttcaaactgtgaattGATCAGATAAAAAATTTCTGAATTTGTTTGAAAAAAACGCTTTTTTCGATTTTTTTTTGTCAACGATATCTCACAAACGAATCAAGCGATTTTGACCGGCCGGAGGCGATCGACGTAGTTTTTTTATGTTAAGAGCTGATTAGTTTTTGCAATCGGTTGGTAAAGCTGTTTAAAAGTCACTCTAAAAAAACCACATTTGAAAAAAAGTTTTCATTATTTAAAAATTTTTGAATGGCCTATAAAATTAATAAAAACTTTCATAAAGTATAAGTTTTATAGGTCAAATTGAAGGTATTATAATCAGCTTCACCATAAAGTTTCCAAAAAAGAG…	1559	16.2933	3.21667	3.67667	9.86	7.38	4.07	2.81667	4.53333	CVE04645;CVE04646;	-
CV_between1k2k_10796	CvlncRNA114	scaffold49_79	-	34897-35844	tcattaATAACAATAAATATCAAAGCAAAAATCTAAAACATTTTAGTAAATCAAATAATTAAACATTTACACATTTCATCCGTCAGTATTTTCATATTTTCAATTAGGCTTCAATATTATTTGCCGTGTATTATTTGATTACTCCATAAATTATTTTTATGAACTTGAAACAATTAAAAAAAACAATTTATTTTATTTTTAAAAATTAACTTACTCAGTTTAATCCTCCAGTGTAATCAATTAATACTCAGCGAATTGTAAAACAGCCGCACTTGATAACAAAAAATCCAATAAAATTACATCAGCAGTGAATGATCCTCAAGGTGTATCATCATAGAATATTTTATTTAAAACACTTAAAAATTAATTAATAATATACAATTATTAATTAATTTGATG…	947	1335.29	583.283	1501.22	1379.84	1001.83	553.5	1086.4	1251.57	CVE12624;CVE12625;	-
CV_between1k2k_10799	CvlncRNA115	scaffold518_2	-	7568-8838	agctttttattttatagatttataactggtacagagtatactcggtacactccgaatgagcggttAAGAGTAATGAGAATAATGCAGGTCTGAGTGTTGAGAGTACCGACGATTATCGAAAGTGAAACGATGACGCGTTTGGCACACCTCCGTCATTTATATACCACTTACACATACATATTAAATAAATGTGTTATTTATTGTTAACAATATAACAACAAGCTTCGTTTTATTAAATTTTTTATAGCACGTGGGTATTTGCGGTGACATATTTTTATTAATTGTTGAATTAAACTTTAGGATAGGTTTATTAATTTATAGGGTATTACGTATTTGTTTTATATTGTGTTTTTCACCGTCGAGAGTTAAAAATTAAACCGGATAAAAAACTAAAATAAA…	1274	0	0.973333	0.84	0	0.916667	0.103333	0.366667	4.07333	CVE00137;	-
CV_between1k2k_10800	CvlncRNA116	scaffold10_158	-	52291-53412	cagtatatcggtaactgttgaacagaacgattctttggcgatttaacagtgagaattatgagcagAGGTTTAGAAACACGCGGTACAGTACAGTAATAAATGTCATTCCTTGGAGTAGTAATTGTTTTGTTTATTAAAATGAATTTTTTATTTTCAGACGACGAAGACGACAGAGATGAAAATGAAAAGGTAATTACTTTTTTTTAATTATAATAAGTAACTTGTTAAATTTCACAACTTAATTATTATTATAATCTTGGAATTTCAATCTTAAATAATTATTACTGTTACCAATTATCAGGTACAAAGTTTAGAGTAATAAAAATGAATTCCCTGAATGCATAAAAATTTTAAGTAACCGCATTTTTTTTTTTTTTTTTCGCACGTTGCACATCTGAT…	1146	0	0	0	0	0.383333	0.783333	0	0	CVE07696;CVE07701;	-
CV_between1k2k_10804	CvlncRNA117	scaffold27_6	-	99861-101321	aggagtacgttaatgcagtcgacctccctcgggagctctgtgagaggaagaggtttcctaatcgataTTACCTATCGGTGAGAGCATATGGCCAATAGCATTCTTATCAAGAATACATTCGATATCAGTGGTGCGACTAGCATCTACTCTATCATCCAAGTCTCTGCAAGGTTTAATAAAAAAATAAACTTTTCGCGAGAAGTTTTATTTTATTTTGGTGCAATATATCTACACATAGTACAAGCACAAGATTGCAGAGATTTAAATTGTAGTTTAGCTTAGTGTGTGTACATATAACTCAGAATTTCCTCGCCAGCAAGTGCATACTTGAGAATTTTACAGCGTAGTACCGGTTAGACGAGCTAGCCCTCGGCTACTTCTCGATTCCCTTGGACTTGC…	1460	0	0	0	0	0	0	0	0	-	-
CV_between1k2k_10806	CvlncRNA118	scaffold15_43	+	97179-99967	aaaacatggcaactaaaccgggacatcagcaacgttacttcaatctttaaatgttattatttatttaTTTTTCTTTTTTTATTATATAATTTACTTTTTTTTATTGTAAGGTAGAAGCAATTGACAAATAAAAAATTAAACATTGGAAAAATTATATTTTTTGACAGTTCAATGATCAACAACTTTTTTTTGAGATGAGGATGATAATAATGGAGTAATTGTAAAATAAACTGATACTTACAATTAATTCAGCAAGAGATAATCGAGTAGGTCGTTGTGGCGCAACATGTTGATGCGTTACAGTAGATCTTCTCCGACTTCGAGAATCCCAAGTGTTGGCTCTTCTACGATGACCTGGTCTTTCAACTCCAACGTACATCGGACAAGTCAATGTACCAG…	1391	89.3067	20.83	17.96	73.23	47.14	21.9767	26.0067	60.99	CVE04922;CVE04923;	-
CV_between1k2k_10820	CvlncRNA119	scaffold410_2	-	12837-14026	tcgtaaacctacaacggctttggagtaatctgctgccttggttcatgtaagttcgtgtgTCATATAAATTTACAAATTATGTATACTTCATAAAAAGGCACACAGAACACGCATTTTCGTCTAAATAAACGTGTTTAATTAAGTGAGATTTTGACCTTTACTACAATTTACTAGCTAACAGAAAAACCACAATTTTACAGAAACTTACTCATAACTGATTGATTAAATTAAAAAATTTTTACCTTCGAAACTATTCACTTTTTATTTGTTTGGATACATACACTGAAAAAAAAAAATTAACTTGATTTAAGAAAAAAGTTCTTGAACCGAGAAAATTATCTGAAAGAGTTTCATTGTCTTGAATCAAAATGAAAAATTCTTGTCAATTTAATACTTAGA…	1189	6943.16	8190.93	13719.2	6417.69	5792.54	7210.28	11262.6	3857.16	-	-
CV_between1k2k_10826	CvlncRNA120	scaffold49_63	+	93606-95073	tattgaagtaaagctaaaaaaaaaataattaataatgattaccatcagatagatgaataaattatttTGATTAAATATTTTCATTTCATTTTAAAGAAAAAGAAATTATTTGATCTAACGACATCCATCTATGTCTTTTTTTAGATCTTGAAAGTCAATGTTAATACTCATATATATATATCTCAAATGAAAAAGTCCAAACTTATAATCTTTATACACGGCCTATTCGAACGAAACAAAAAAAAAACAAAAAAATTTTGCATAAGCAGTTTTTGTTATTCTTGAACAAAAATAACTATTAAATATTTCTTGAAATTTGGGTTTGAATTGAAAATAATTTATGGATTAACATATGTATCCCCAGCTATCACAATTTTCATTACAATGATAAATTTATAT…	1457	146.587	50.2433	130.033	622.98	76.9333	62.0033	131.71	600.983	CVE12538;CVE12539;CVE12545;CVE12549;	-
CV_between1k2k_10828	CvlncRNA121	scaffold486_1	+	8-112	gaacactttagagtggtttaaattgcacttagagccattattttaggagttatggccacttttatggtCCGGAGTCAAAATTTTAAATTTAGGATTTTGCGATTTTTCTTAAAGTCCGAATATCTTTGAAAAAAAAATTATTTCCGTATAAAGAACTTATAGGTCTTGTAGGAAATTGTCCGGAGAACACTTTAGAGTGGTTTAAATTGCACTTAGAGCCATTATTTTAGGAGTTATGGCCACTTTTATGGTCCGGAGTCAAAATTTTAAATTTAGGATTTTGCGATTTTTCTTAAAGTCCGAATATCTTTGAAAAAAAAATTATTTCCGTATAAAGAACTTATAGGTCTTGTAGGAAATTGTCCGGAGAACACTTTAGAGTGGTTAAAATTGCATTTA…	1215	0	0	0	0	0	0	0.65	0	-	-
CV_between1k2k_10829	CvlncRNA122	scaffold27_12	-	3253-4317	tggagcttctcacagtactggactcaacggctatgatttcgacaatgctggtactatggaagacttAAACGGTGGCAGATGTCCATGGGCTTGTTCTTGTGAAGGACAGGATCTCGATTGCTCAGAACGTGGTCTCACCCAGGTGCCTGGTGATCTCGCAGTTCTCGCCGAAAAATTGTAAGTACCAATTCATCTCCGATGCAAGACAAAAATTTCTAGAAGTACAGTAAGAATAATTTTTATTAAAAAATATTAAGAGTGGAATTTCATTGCAAATTAGATAATACAGTGAAAGATAATTTCTTAACTCAGTCTAAATTTCGATGTTTTTCAAATAGTTTACAAACATTATCCTTTAACCCTTTAATGTTCTAGAGTCGCAAAGAGTATCGGTGTGAG…	1243	0	0	0	0	0	0	0	0.736667	-	-
CV_between1k2k_1083	CvlncRNA123	scaffold17_135	-	4719-5948	tacagaatcgtccgaggattatgaggaggattgaccgtggatagaactgacgtcttcctcctacgaggaacgTCCACACCGAGAAAGTGACCTTTGTTCGGTTCTGTCGGGATTATTCCGCCGGCCGAGTGCTCCTGTCTAAATAAAATTAAATTAATAAAACAAAATAAACAACAACAAACAAACAAACAAACCAAAAAATAAATTAAAAAAAAAAGACAAAGCCACACAGATGAATATTTTTTCACATTGCGGACTCGCGGGAACTTTTAAAACACTGCTGACTAAAAAATAAATATAAATAGAAAAAAAAAAAAAATGAAAAATAACTTATAAAAAGGGAAAAAATCAAGTAACTCGATGCAGTAAACGTTTAATGAGAATTTACTTAATTTAATT…	1228	228.693	80.2967	228.917	725.523	163.227	101.14	237.667	784.167	CVE09276;	-
CV_between1k2k_10831	CvlncRNA124	scaffold13_177	+	49378-50465	caaccgagttaatacACCGACTATTTATTACATTTTTTCCTCCATTTTCCACCCTCCGTTTACTCCCGTTTATTTAACTCAAATTACAACCTCTACTCGCTCTTTTTTTTTTTTTTATTTTTATTTTTAGTCTTTTTAATTTTCATCAGTGTTATTATTTTTAACAATAATCAAAGCTGGAACAATTTGCGATAGCAAAATCCTTTATCAATGAAATTGCGCTGAAAAACCGCATCAAAGTGCTGGCATTAAATAATAAGCACAAAAACCAAACACCCGTGAAAAGAAAAAAAAATGAATTACGTGGTAAAATAAATGTCACGCTTTTTTTCGGTCGTTGGGTGTAAGTAGTGATGGGTAATAAAAAAAAGAGCCGCAGGACACTAGAAGAAAAAAAAA…	1106	0	0	0	0.813333	0	0	0	0	-	-
CV_between1k2k_1086	CvlncRNA125	scaffold52_55	+	38814-39982	ctaaaagcttttatatgaattaaacagtaattttttcttttgttcttattataaattcatgacatattatTATTCTAGTCTTGAAAGATAACATTTTTTATCTTTTTACTTTAGAGAAGTTAATGTTTTTTCAGTGTTTAACATTTGTCATGTCTATTGCGAAAATTTATTATCACTTTTTCGATAATAAAACTCATACAAACAAACTTATCAAACAATAATGCTTTATACACTGAAAACTTAAAATCACAAGTTAAGTTAAATTACAGAAAGTAGCAGAGTAGAAAGTGAATAGAATATTTTCTTGATTAAAGAATGCTCGAATGATTTTTTTTTTATCAATTAATTAACTTAAAAGTAAAATTTCTTATCAAAAGAAAGTTTGTGCATACGTAATGT…	1168	0	0	0	0	0	0	0	0	CVE04614;	-
CV_between1k2k_10864	CvlncRNA126	scaffold52_38	+	2574-35343	tccaaaaaaaaaaaataaaaaggagtttcaatctcaaaaagtttaccccctaccgtagtcgcttatgATCTTAGTAATTTATGCGACTTTAAAACAAACAAATAAAAAAAAAAAAAAAAATAAAACTTCGAATTATTTTCTTGGTTTAAGAATTTTTTTCTTGATTCAAGTTAATTTTTTTTTCAGTGTACTATGAGGAGAAGGAGAACTCAGATGAAAAGAAGGGGGTCTCACTCTGGGAGAATTTAACATTTCAAACAGTAAAAATTCTACTTTTAAAATATATATTTTACCAGTCCAAGCAATTCAATAATTATAGTTTGATTTTTAGCGTTGCGTTTAAAATTTACCATTTTACTTTGTAAATATTGACGTTGCTTGTATTAGAACTTCAGTAAC…	1501	66.8167	14.9833	26.4533	61.7967	73.3233	13.2567	29.0867	51.3867	CVE04575;	-
CV_between1k2k_10866	CvlncRNA127	scaffold79_24	+	1-89878	aatatctcttaaaaaaaaaaatattttaatataaaaaacttacctatcttgtaggaaatttcccgAGGAACAATTTAGAGTGGTTAAAATTGCAGTTAGAGCAATTATTTTCGGAGTTATGACCAATTAAAGATCCGGAAACACAAACTTGAATTATCGACGATTTAGAATGGCCTAATTTGCCCCTAAAGCCATTATTTTAGGAGTTATGGCCACTTTTATGTTTCGGGACTAAAAACGTTGATTTCTCCTAGAAAAAAAAAAAATATTTCTCTATAAAATACTTATGTATCTTGTAGGAAATTTCCCGAGGAACACTTAAGAGTGGTTAAATTTGCATTTGGAGCAATTATTTTAGGAGTTATGGCCACTCAAAGATCCGGGAAAACAAATTTCGAT…	1050	0	0	0	0	0.47	0	0	0	CVE11097;CVE11098;CVE11099;CVE11100;	-
CV_between1k2k_10872	CvlncRNA128	scaffold8_143	-	18572-20070	aaggggactgaaaaatataagtaaaactaatcactgtccacttgtcgtcaagtgtcaagcttgtcgAATAAGAACTTGCGCAAGCTCGCCCACGTACCAAGCAAGGTGGTCCTTGGGATCCTCCGGACACTTTTATGCCCCCGCGAGCGATGACACCGGCTTCCAGCGTGGGCGTCTCGTGTCATGGGAAACCATCCGCTGCGTATGTACTGATAGTAATAGTAATAGTGTAATGGGTATATACACAACATATGAGTTACACACAGTCATATTTGTTGGATATTATATATTACATCGATGAGTATTTTCAATTGGCCTCACTCACCTGCCTCTTGCCCAGCTGACCCCGTCTGGCTTTTGACTTTGATGGTTAATATAATCACAATCATTCGGAAAATT…	1301	4.21333	0	1.38	16.7633	2.02667	0.23	0.356667	3.65333	-	-
CV_between1k2k_10875	CvlncRNA129	scaffold25_47	-	96825-98585	aagtacaaagaacaataaaatacatataataaatattccttattatgtcaataaattaaagagaatatTTACCGATCAGCACAAAGAATTCGCGGTTTGAAACGGTAAATGTTAATTTTCTTTCATTTCATTTTATTCTTTTATTCAATGATAAAATAAAATTACAGGTACAAGGTATAACAAGTGTATGTATATGTATATTTATATTTATCGCTAACCGTTCACAACGTGAAAATATTCATTGAGACATCGCGTACGTATACGCGCGTAAACGGCCTTGTCGTATTGCATTTAAATAGCCTTCTTATTTTTATTTACTGAAAAATCTCTCATGTTAATGCACTCATATCTGGCCTCATTTTTCATCTTTCAGAAAAATAAATTATTTAAATAAAAACT…	1749	0	0	0.453333	1.02333	0.68	0	0.433333	0.54	CVE00513;CVE00514;	-
CV_between1k2k_10910	CvlncRNA130	scaffold50_93	-	17467-18246	gcgatgaactgtcgaggacggggtaaactattgtgacctacacgtatatttgtctgcgtatctgttcaagATTAGCCGTACGAATTCAAATACAATTATATGAAAGTATTTATAAAATTCTTGTTTTTTTTTTTTTTTTAGGTTTTTTAATGTCTGTAAATCAAATTTATTCTCTTTAGTTTATATATTTTGTTATTTCCAGCAAGTTTTGTTGATATTAATTTTTAAAATTAATTTTGCACGACTCAAAACGCGTTTAGCATTTTTAAATTATCAAAAATGTTTCAAAAACATTTTAATCCACTTATTATAAAATGTGTGTAAGTTATTTTTCGAAATTTTTTGTAAGGAAATGTTTGTATTATTTAATATTATTTTTTTAGTAAAAATTTTGTCATT…	1873	0.33	0	0	0	0.193333	0	0	0	-	-
CV_between1k2k_10921	CvlncRNA131	scaffold42_21	+	7289-9151	gattaaaatattaaaattgattaaaattcctaactaatttattgccgtggtcttaataatacaacaatAAATATTTAATTGCAAGAGGTCTTCGTATCTTGAATTAATAGATTAAAATATATAGACAGAGGTCTTAATAATCTGCCGACATAGTAATTGTCCTTTCCGGGAATTTACAGACTTAATTTTTGATAATTAATTTAATCACAATACTAATTTTAATAATCAAGTTCAGAAATTATATTAGTATAAAATTAACGATGATAACTAATTAATTATAACCAGATTTATCAGTGAAAATTTTCAACAAGAAATAACTCAATTCTTGGACTTAATGTCCACGCTGTTAATTATTAACTTTCAGTAAATTTAATTTATCTAAATTCCACGGACTTAAGC…	1863	1.73667	0.296667	0	1.85667	0.866667	0.29	0.593333	1.42667	-	-
CV_between1k2k_10928	CvlncRNA132	scaffold57_61	+	30000-31641	TTGGGTGCAGTCAAAATTGGAAAAAATTTTTTTTTTATTTTTTAAATAAATCTTTTAAAAATTTGAGAATTAATTAATTTTTTTTTTAGTAATTCGGGTTATTTTATAATAAAATTTATAAAGTTTTTAAACTTGCATATCTAAAAAAAATTCATACCTTTGCTTATAAGCTGAAATAAAAAATGCGTTCCTATTAAAATTATATTTTCAAAAGTTTATTCGAGTTATTAAAAAAATAACTAAACTCAAGGACTATTAAAAAAAAATTTATTCGTATAGAGGACACTTGAAAGTGTGCGTAATAAAAAATTGAAGAATATTGTAAGAAAAGTGATTTTTTTTAAGGAACCTCCTTGATCTAAGAATTTGATTTTTTTTTTAAGCAAACTTTGTTTTTTA…	1643	0	0	0	0	0	0	0	0.62	CVE02244;	-
CV_between1k2k_10932	CvlncRNA133	scaffold17_148	-	96430-97746	acatccgaactttattgcagttgacaaccggtccatcggaccgcattgacacgtgcgtgttgtagTATCAATATTCTTCTTACTACATTATTATTTACGAGTTTTTTTTAAATTATTTGTTTCGTTTTTTATCAAATAACATGTATCAATAGTTTTTGTAACATGTCAGTTTGATCGTGATAGAAAAAAAATAATTGTAAAATAAAAAAGTCGTAAAAATTGAAAGAAAAAAGGGAAGAGATGTAAACATAAATTTTGTTAACATACATATTTAAATTTTATATTTAAATTTCCAGTAGTTAAAAATTTTATGTGAAAGTTTATTGTCACCGATATTGAAAGCGCTTAAAGTTTTTATTGTAATTAATAAAAAAAAAAAAAAAATAGTGAATACCAGGC…	1758	32.2433	11.6567	29.29	80.7567	62.6767	15.35	28.59	37.48	CVE09341;CVE09345;CVE09347;	-
CV_between1k2k_1094	CvlncRNA134	scaffold35_83	-	11753-13107	cataagcaaactttctatcatgtcttcgtcacagatctttaattattttccaataaaataatattcAGTATTAATAAAATGTTTAAGTGTTGCAAATAAAAAAAAGTACCGCGTCACTAATCAATGATTACTCGATTAAATTGACCTAATCAAACTTCGTTTAAAGTATCAATAAAAAGGTATTAAATTCTGTTACAATGACGCTCCCTTAGTGTCAACTTGGGAATAAACTATAAAAATCGTCAGCAGTAGCTTATTTATTTATCAAACGTGCTTCGATAATGTCAAATATAAACTCAAGTACCAATAAAAAGTGATAATAAAACCACCAAGATTTATATCGATCAGGTACTCGCTTAAATATCGGTACTGCACCGAGCCCGTAATTTTCGTAGCAAT…	1361	21.2633	12.2967	15.0367	56.58	4.21667	2.39667	17.4533	80.41	CVE10015;CVE10019;CVE10020;	-
CV_between1k2k_10945	CvlncRNA135	scaffold35_60	+	17198-18494	gaatagtaagaaataaaagtagtgtatacctaaccaatgttagagcagagacggaaaataaaaagacagGAGAGTTAAGCACGGAAGATTGGAAAAGCTGAAAACCCGGGCAAAGAGAATACGAACAAGAGTTATCTATTTTCGGTAAAATAAAACCTCGACTCCCAAAATCCCAAAAGTTATGATTTAATGTTATTCAACATTAATTCTTATTACCTAATTTTATTTATTTATGACTGCACATTTATTCGGATATTTATTGCTCGTTTATTATTTACTGCAATCTAGACTGTCTACAGTTGACTTTAATAGCTTCATACATGTAATTATTAAAACATATTGCTATGCATGAACGATCTGTTTAAATGCTTTTTAATAATTTAAATATTTTGTATACTT…	1297	0	0	0.0166667	0.653333	0.326667	0	0	0	-	-
CV_between1k2k_10946	CvlncRNA136	scaffold13_168	+	102438-104042	tttttttttttttttttttttttttttaattaaataaatatctcgtgaagctaagtgacagagtggagtATAAATAAATGTACTATCGAATGTAATGTAGTGTGAGCGTGGGTCGTAATCAGAGGACACCTAATGTAATGTAATGTAATCATATTTATATACAGAGTATAAGTAAACTGACTCGCCCCTCTATCTACATATTAAGTATAGTACACATTAATATTATTTTAAAAACTACAGAAAAAATAAAACGGACCAACTCTGCTGGTATCTGAGACCAAATTAAATGTCCATCTAGTTACATTACATTATACTCTAGACCAGAGTTAAGTCTATACAGAGTTAATACCACAGGAGTGTAAGCTTGAGACCAAGAAGCGAAGGTGGAGGCAAGCTAAG…	1617	32.9333	4.6	18.59	36.1833	30.0533	3.88	15.9	25.55	CVE03053;CVE03055;	-
CV_between1k2k_10951	CvlncRNA137	scaffold118_23	-	294-1520	aaaatcgaaacgtgccagtgctgtgtcgaataattatcgatattcggcgacttatcgattaagggtaaTTTTACCCTGTTACAATCTACTATTGTAAATTTTATCCAACTAACAAGACCAGCGAGAGACTTAAAAAGTCCAATACTGTAGAGCAAATTATGCAATATGTGTTTGTAAACTTTACAATTCAACTATTGTAAAAATTGAAAATCGGTTTTTTAGAGAGAGAGAGAGAGAGAGAGGTTGGACTAATTGCTACTTTTACAGTAACCGAAAACAGAAATCGAAATTTTTCGTCCTATCGGGGAATCGAACCCAAAATTCTTTGTTGATAGCCAGGGACTCTCTCCCTCTACGCTATCCGAAGTAAACCACTATCAAAGTCCTACAACATTTTGA…	1227	0.826667	0.253333	0	3.8	1.01333	0.22	0	1.81667	-	-
CV_between1k2k_10953	CvlncRNA138	scaffold192_58	-	7032-7811	ctggatgatatgacgacgctttttaaaaaacctttttgtaaatatatatttttaggatctgaaatgTAAAATTATTATTGTGTAAAAATCTATTTTTATTTTTCAATAGAGTAGAGCTTGCAATTTTTACTTTTTTTTTTTTTTTTTTTGTAATGATTTGGATGCTGTGACTCCAATTTAAATTTTCCTTAGTGTCTATTTAAATGGGTATCAGGCGTCTTGATCCTCCGAGAAAATATCCCCGACAAAATATCCCCTTTTAATTATTTAAGATATTTTGTCGTAGGATCAAAAATCATGGAACCAACAAGCTGAAATATCTGAAAATATAAGATTTAAATAATAAGTTTATTTTTTTTCGTAATGTAAATTGTACCTGCTAAGGATTACTATTTATTC…	780	341.02	106.997	157.363	371.417	216.097	129.217	120.873	276.767	CVE01599;CVE01600;	-
CV_between1k2k_10960	CvlncRNA139	scaffold8_20	-	40073-41281	ctacttgttaatatatgtgcgtcgtgaataattaaatgaattgaagttgattaatttaaaacatgtttaaAGAATTATTTGCAACCGAATCTTTTATCGCTACAAATTAGTTTCGATTTATCAAACTTGTATTATCTGTTATGCGTGTTGATGTGTAAAATATGATAAAAATAAATACTTTTCTGCATTATAAAAAAGAAATCATTGTTTTGATTCCAGAGAAAAACTCTTAAACAAGAAAATTTTTTAACTAAGAAATTTATTTAAATAAATCAAATTAATTCAACTTGAATCAAGTAATTTTTGTTTGTGTGAAAACAATTTATAACGTGAAATTCAAATTTTTTCTTGTTTATTATGCAAGTTTAAGCTTAAAGTTTTCATCTATTATTTTCTTAA…	1182	0	0	0	0	0	0	0	0	-	-
CV_between1k2k_10965	CvlncRNA140	scaffold227_49	+	15248-15808	ttataaaattcaattcaattttaaatcttaaacaagccctaaaaattttaatcttcttgatctttAACAAGACTTTAAAAATTTTCCGAGAATCATTCGACAAAGTTTATGGTTGAAGTATTATTTTTATCCATGGAATAATATTTTGAAGTTATTTCGAGTCTTGACTCGTTTAATATTCCCATCGTGTGCCGACAGAGCCATCTCGTCAAAACATTTGTTATTTAGGAGGAAGCACCAAAAAACCTCATTTATTCTTTCCATTGACCTTTGGCTCTCCGGGTATATTAGAATTCCTGGCAGAGATGCGCGGGTGTACGCGTATCCCGTTTCAAGATTGAGATAACAAACTTTATAAAAAATAAAGCTCCTCGAGATATTTTTTATTGCCCTTCTCGA…	1105	0	0	0	0	0	0	0	0	-	-
CV_between1k2k_10974	CvlncRNA141	scaffold182_5	+	3389-4224	gAAAATCAACATTTAAGTTGTGTTGATTTTACATAAACATGTGTCAGAAACTGCTCTCTACTTTTTTAGGCGAGATGAACGCCGCCATCTTGTACATTCCACATCTCATCTCATATAAACATCGAAAAATTTTGTTTACAAAATTTTTTTTTTGTTAAAAGTATATTTAAAAAAACTCAAAAGTGATTGTTAAATGTAATGTTTCATTGGTGGAAAGTGATTTGAGTGTATCAACCGTAAATGTCAATTTAATATAATGTGAAATATTTCTAATAAAAATAATTAACCTTCAAAGCCTATATATTTTTTGTTGAACGTTTACTTTCTTCAAAATATATAACAGTTTTTTAATTAATATAATTATTTTACAATATCGTTTCAATGATATTGAAATTGGCA…	1239	0	0	0.35	0	0	0	0	0	-	-
CV_between1k2k_10980	CvlncRNA142	scaffold35_10	+	31610-34911	attccaacgttgttattcgaatagtgaagactgtatctcgctcggtggttatttattaatttaaataacCGTTTCATCGATATAAGGAGGAACCAAGCGTGTCCTTCACATCGAGGAAAACGAGCTGGCTACAGTCTTACCGTTTGAGATGGCATTGGAATGGGCGGAGGGAGTCGCAGATTCTGGTGACCCATGAGGAACTATGAGAACCGAGACTCCACGCCAATGGGGCGACAAGCCAATCGTCCGTTTGTAAATGGCACTCATCCTCAATTGTTATTGCATATGAAAAGATACATCGGTCTTGAAAAAATTCCGGGCACTTGCTGATCATCTATATCGGTAATACCTACACAAAATGAAAACACTAAGATAATCGGGTGAGGTTTTAATTTGCGC…	1673	18.7233	1.94333	2.95	18.5067	11.1133	1.66667	9.94667	18.1767	CVE09681;CVE09687;	-
CV_between1k2k_10983	CvlncRNA143	scaffold49_19	+	15777-16800	tcttgcagcacgactaattttgtatcaaatgatacaagtaaattttaggaacaaagaGAACAATAATTGTTAGAATACTCTATACACTTATACATGTTGATTATATAACCAAAATATTTAAGAGTTATCAGTATACTTGTTGATAGATGAAGAGATACTCGAGGCTTTATTCGTGAAATTTTTTGCGTAGAAAATAGATAGGCCGGTATGGTAAAAGATAAAGTACAAACAATTTAATTGACAATGCATTATTAATTATATACACTTGTTATAATCTTCATTCCGTATTGCATTATTTTAATTTTTTTTTTATCAGGTGCCAAATATATTATTTAGTCACTTAACAGATATTAATATTAATTAATTGATAATCATTTTACTTTTTAATATTATCAGCAA…	1026	162.213	56.0933	158.163	620.373	160	68.9833	93.6667	632.4	CVE12326;CVE12327;CVE12328;CVE12329;	-
CV_between1k2k_10988	CvlncRNA144	scaffold4_14	-	87662-88884	gattcttaatttaaatttattaaaacttattttctatttttttagttcggttttctataaaaagcgtgttttTTAGTTTTTTTAAACTATTATTTATTTCGCTGATTTCATTTCCAACTAGCAACCGAAAACTTATAAAATTTACAATTACTATTTCTACTAGTATTTTTGCAATCAACTATACAACAACCTTGATGACCCATTTTATTTTATTTATTTAATTAAACTGAAACACATGTTATTTTCATAGCCTTTAGTAATACCCATATTCGCAGTCAACTATAACTAGCCTCATTCAAATGGCGCCCAAAATTAATAACCTAAAGATTTAATTAATGGAAAACCAAGTATCCAAAGCATGCATGCATTATGATAATTATTATAATAATAAACTTTTCT…	1222	0	0	0	0	0.323333	0	0	1.61	CVE05955;	-
CV_between1k2k_11002	CvlncRNA145	scaffold85_76	-	115214-147643	acagtcgactatttaatgtagaccattcggtcacacaaatataataattattcttcattattattattaTTATTCGTTATAATTCAATAACAAAAACAATAATAATCTACATAATTAAGAGAAAATTTTATTTCAAAGAGATTTTTATGAATTTATAAATTTTTAGTGATAGTTTATTTTTTGTCGAGTTTTTGGATGAGTTTTGAATAGTTTATTAGTTCTATGAGTTTGTCCGAGACATCTGTCCATTAAATAATTGGTAATTGATCCGGTCATAGGATATATGATATTTTAAATTTAGTTTATAAGTATCCAATTTATATATATTGTCATTAAAAATTTTGAATTTGTTACCAATTATTATTATCATTGTTGTTGAAGAAGTAGTACAGTTATTTA…	1176	0	0	1.18	1.59667	0	0.466667	0	1.69667	-	-
CV_between1k2k_11005	CvlncRNA146	scaffold326_8	-	2497-3325	atatgccgtcaggttgacgaggaaaaatatagtattttaaggtattccgtcggagtgacgaggtaatagAAAATTGGTTAATTAGTTGTAAGTAAAATTGGCAAGGGCCATTGTAGGTGAGAGGTTCTCACGATTAAGTTAATTCGGCAAGGGCCAACGTAGGTGAGAGGTTCTCACAATTAAGTTAGTTATAAGTCAAATTGTTAAGTTTGAAAATTGATTGAATAAATCATTTTAATTGTTATAAAATAATTTTCTCAGTTTTATTTACAGCCTTTCTCGGACTTCTCACGACCCTGTCTTTTCCCTCTCATGTTCCCCGGTTTCTGGGACACCGTGTCTAAAATCCCAGTGGCGCCCTTTCTAAAGAGGAAAGGGGTAGCTAACTGAACCTGGGCA…	1246	2.17	0.743333	5.18667	20.5067	12.13	1.89	4.19	25.04	CVE09569;	-
CV_between1k2k_11007	CvlncRNA147	scaffold113_26	+	153-736	gtcatcgacttttgatacttttttcaatttatttcgtagtagggaaaattaaaaaaaaaaattcaagaataAATAAATTCTTAGTTTTTATCATCAAATGACTTTAATCTGTTACAAATCCTATTTTTTAGGTAGACGTCTTTTAATATCTATTTGCTATAGTCGGTCTCATATCATAATTTGCAAAAATATAAGAAAAAAAATTTTAGGACATTATTGCCTTTTAATAACCTTTTTTTTTCAATATTCAAACAAGAAATCTACCTATTAATGTCCGGTGTGGCCGAATGGCGCTCTTTGTAATTCACTCGGAGCAATAATTAATGAAAATTTGCTGTAGCAATATCATATTCTTTTTATCCTACTAAAAACAATAAAAATTTCTTGATTTTTATGAAT…	1570	0.823333	0	1.60333	1.75333	0.256667	0.18	0.56	4.47667	-	-
CV_between1k2k_1101	CvlncRNA148	scaffold17_147	-	14974-16229	tcgatcatgaATATTTTGTTTTAATTAATGGTGATTATATGGTTGGAACATAAAAATTTTTCTTGTATAAAATGAAGACTGAATTGAACAGGCTTTTAATTTTGATTTTCTTAAGTAAATGAGAGTTACAAATGGGTAAATAGTTGTTGTTATTGTTAATTTGTGTTTCTCTTTCCGATATCCACACATCTTGTATCTGATCCTCCCTCTCTAACTCTCCCTAGCTGTTTAAAATTTTATTGTATGGGACTAATATTGATAACAACTCATTCAATTTCTATACGAAGAAAAAATTTTAATTTTAACTAAACCAAAGTCGAAAAAATTTCGGCTCTGTGTGCATACAAGAAGAATTTAATAGCAATTGTACGCAAAATGCGTGAGGATATCATCTATTTT…	1248	0	0	0	0	0	0	0	0	CVE09335;CVE09336;CVE09337;CVE09339;CVE09340;	-
CV_between1k2k_11015	CvlncRNA149	scaffold35_124	-	24338-25444	cacatggatttatttatttatttttaacaaataaaaaatggctaaaactggttaaaatgcgcgtccACATAATCATGGAAAAATACGAAAGCAAAATTCTAAATGAATCGTTACATAAAAATATTATTGAGTCGAAAATTATTTAAAAAATGCTAGATAAATAATAATAATAATAACAACAAAAAAAAAAGCAAATATAATTATAAACATAAATAAAATAAATAATAAACGATCGATCGACTTTGGTCTTTTTATACGATAATTTACAACTCGTAGGTGCATGAGGGCTAGGGATATTCGGAGGGTAAGTGATTAATTGATTAGGGCATTTGAAAATAATCCGTGACTAGAGATTTTGTGGGAAAAAAATAAATAAAAGAATAAAATAAATTTTCAAGC…	1109	49.1567	19.4033	87.0567	226.51	20.6933	19.76	41.6333	156.23	CVE10254;CVE10255;	-
CV_between1k2k_11023	CvlncRNA150	scaffold78_3	+	1607-3062	tcataagcggagcaaatatagaggaactcgttattgtagaaaatatccaaaaattttaatatttttcaatgTAAAACTATTGTAGCCAATAATGGTCCTTATTTTTTATTATTAGCTCAATGTAATAGTTATGGAACATTATCAGTTAAATTGCGATTACTATATGAAATTTCGGTTTGTATAAAAAATGGATATTGTATGCATTAATGGTTATATTCTGTGACAATATTATGTATTTAACACGTTATTACATAACACGGTTGTAATAGTCTTAATTAATTATTGATTTTCTCAAGATTATTATTTTTGTAAAACTATTATAAAGTAAAACAAGCTCTTATTTACCTCTTATAATCCACTTTTTTAAGTACTTATAGCACGTATTAGTTAATCATTTTT…	1454	42.0267	22.4867	39.5833	109.213	46.66	17.1333	32.43	96.2867	-	-
CV_between1k2k_11025	CvlncRNA151	scaffold351_4	-	4952-6051	gtacagttacgggagcgcagcgcgacccaacgcaactcgcaaacgcatatctagacgtaacagtcaGGAGAGCCCTGAGTACTCTCCTCTCTCTCTCTCTTTTTTTTCTTTCTCTCTCTCCCTTTTTATCTTTGTGGCCTCCTTTAGTATATCCTCACAGAATAAAACCTACAATAGAGGAAGAGGAAAATGTTATTTTGAGACGAGAGAATAATAATAATAATAATAATAAACACATTTAATAACTAATTAATTTGACGAATCAAGGAAAATAAGTGATTAACGTGGAAAACGGAGCAAGGAAGTTGTTGCAATTTTGTGGATACACATCTACTGTGACAAAGTGTTTAAAGTCATTAATTAATTAATTAATTGATTTAAAAAAATTATTATTTTTAA…	1101	1.51	0.866667	0	1.63667	0.0733333	0.256667	1.35	0	-	-
CV_between1k2k_11044	CvlncRNA152	scaffold25_25	+	6035-7197	attatactcagtgatatctgtggtgaaaaaaattttcagatagtagctagtataatccagattataCTGGGTGCTATCTGGATTATACTGGGTGATATCTGGATTATACTGGGTGATATCTGGATTATACTCATTATAATCTGGATTATACTAGCTACTATGTAAAATTTTTTTTCACTCAGTATAATCTGTGATGATATCCAGTATCATCTTGTCCTTTCCGTGTACCCTTAATAAAATAAAAAATATCCGATCCCCAAATTCATTTATTTTCCTTGTCAAAAAAATTCCCAAAAATCACCTTTTTTTTTATCGTCACAGTGGTGTTCCCCCTCAACGTAATGTCGTTGAGAATGTGATAATTATTGTAGAAGTTAGATATTATCAAAATTATTAATT…	1170	83.68	20.76	33.8233	156.69	66.7533	22.6367	27.37	159.667	CVE00392;CVE00395;CVE00397;	-
CV_between1k2k_11045	CvlncRNA153	scaffold183_5	-	256-1993	taatcaaaaatacaaaactattttggtattgagaaagattgaaaaaaattcacaaatttgaattaacttTTAGTTTTTTCAATCCTACATGTGACCCGAAATCGGAAACTATTTTGGTATTGAGAAATATTTAAAAAGATTAAGAACTGTCAATTAATTTCAATTTGTTTCAATCCTACACGTGATCCAAAATATTAGACTATTTAGGTATTGAGGAAGATTGAAAAAGATTCAGAAATGTGAATTCATATCAATTTATTTGAAGCCACCGCCTAATCGGAAATTATGTTATACTATTTTGGTATTGAGATGGATTCAGAAACATTCACAAATGTAAATTAATTTCAATTCATTTCAATCCAACAAATAATCGGAAATATGAAACTATTTTGGTATTGA…	1211	3.49667	1.78	0.75	3.72667	3.01667	2.80667	3.11667	6.73667	-	-
CV_between1k2k_11062	CvlncRNA154	scaffold13_222	-	6170-7906	AAATGGTGAAGCGACCTCGCGTAGAGCGGTGTATATATACATATATGTATATTCACCGATGGGGGTTCGTTATGTAGGATCCACTGGTGCAAGCTATACTTTTGCGCGGTCGATGCAGCCACATCGTCGGTATAATTGAATATACACAACCCTTGTGTTATATGGATAGGTAGATATAGACATAAATATAGTTATAGATATAGGTATGTTGAGTAGTTTAGTGGACGTTACTCTGGCCCTCGGGTTTTACTTTCACAGGCTTTTTCATGTTCACTGCTTTGTGTCCCACAGTGGTGGTGGCAGCGGAGGTGCTTTTGCAGTGACACTGTGGAATTAATGAGTGCGCATGTTTTTGCGGGCACAAAAAGCCGCGCTCTGCTGCATTTCATTTCATTATAT…	1734	0.726667	0.766667	0.243333	1.03333	0.42	0.48	0	0	CVE03356;	-
CV_between1k2k_11066	CvlncRNA155	scaffold199_14	+	2156-3404	aggtggtaaataaaaattttatagattgcacattatagaaatcgatgttactatatagttcaatgtcAGTATATAGTTAACAGTTCTGTAAATTGTATTTGTAGGTGAATTAGGTGTTTCTAAAAATATGAATATATTGAACTTATTTAATTAATTGATTTGACTAAAATTCAGTCTGATTCGTTCAATCTAAATTTGAGTCGCGATGATGATGGGCCGGAATGAGGTATTCATATACCGTAGTTATTTATTTACATATAAAATAGAAATGTACTGTGACTGTGAAAAGCTAATGAGATATCTAGTAATTAGTTAAAGCTCTGGAAAGATAAGAAAAAAAAAAAAGATATAAACATGCCGTCATAACATTATTCTACAAAACATTTATCCTGGTAGAAA…	1245	58.23	8.55667	7.14	66.51	50.6233	11.8367	12.04	64.6867	-	-
CV_between1k2k_11074	CvlncRNA156	scaffold33_7	-	164647-165746	caacaagttctcatgcagcaccagtgccaGCTTCTACTTCATCAACTTCTTCCACAGACGTTACTAATACGTCACCGTATGATGCGGATATGTCAATAAATCTGTAAACTAATTGAATATTATTAATTTAAAATAGTGGCAAAAAGTATAGTTGTATTTCTATTACTGTAGATTTAAAACAAATGACAACAAACTATAACACTGGCCCGTAAGTGCAAAAGCCAAATATTTTAATTATTTTATTTTATTTAATGTTTTATTATTTTTTTTTAATTGGTTATTTTTAAGGCACGTGTGAATTGTTTTAGAATGGCTTGAACGTTAATTTATATACACATATTACATATTAACTGTAATATTTAAGCCAATCTTAAGACATACACATACACTCGGTAAACA…	1102	715.213	295.09	214.82	397.013	568.9	301.12	209.997	370.547	CVE05447;	-
CV_between1k2k_11081	CvlncRNA157	scaffold57_15	-	3892-5131	taaataccgatataattccgcggccctatcaagtataaaaatataaaagttattttccagactaattactgtAAATCATCAGTAATTTAATGACAATAAAATAAATACACCTCTCAAGGTTGAATTCAATGTTACTAGTGCCTAGTGTGCAGTGAAGGTTTTTTCTTAAACTTTTATTGCGATTGTAAGCCATTTTAGTCAAATAATTGACGGTTAATAGAATACTAAGGACAAAAATTGCTTGAGATATGTCCCGAGCAATTACCGGCAGCCATGCTCACTTTTTTTCATTTTATTAATGTAATCTACAATGGCTCTCTTTTTTCAGCTAAAATTTAATACAGATATATGTTTCATTAATTTATCAAGAATATTTCTTAAGGATTAAATTATAAATTA…	1213	0	0	0	0	0	0	0	0	-	-
CV_between1k2k_11084	CvlncRNA158	scaffold8_6	+	165184-166847	tttttttttttttttcacttttttttttgtttaatattaaaaaatgaccgtcaaacggtgctttatgggtgTGAGTCATTCAAATCGTATTTTTAATTTTGTTTCTTTTTAGGGTTATTAATTTGTGATAAACTAAAAGGAAAGAACAAAGATAGATGAAAGAGAAAGAGGAAATATTTTTTAAGCACATAATTTATCGCAAGAACATAGAATTTTATACGTCCGAATATCCATGTTTCTGGGGTGTAAATTTTATATAATATTAAAATATATACGTATGTATGCATGTATATAAACTAATATTTATCGAAATTAATAATTTAAAAATAATCTGAATCTCGTTATGGGATAAAGTATAAATCTATAGTAATTTTTTCTTATTGGATATTTTGTTAATTT…	1665	3.20333	1.6	0.856667	7.55	0	0.45	4.06	1.44	CVE03708;CVE03714;CVE03715;CVE03724;	-
CV_between1k2k_11090	CvlncRNA159	scaffold15_32	-	51075-52679	tacgtgaaaaaacaactcgaaataatggaaagtgaatctacaagtttagttagcgtgggcttgtccctgacTAATTTTTATTTTAGTTTATTTTGTAATTATATTTTGCATTCCGAGTCTTGTCTCATCAATGTTTGATTAACGAATATATAAACAGGTGTCTTGGTACTTGTGTATTGTGTCGTAGGCGTCTTACTTTCTTACAATGACGGCAATCGCTTCTTCTTTTTTTTTTCTTCGTCTCATTCTTATGCTCAGATTATTATAAATAAAACACCGTCAGCAAAGACGGCTGATATGATACTGAGAAGCAGAAGATCAGGACTAAAGAAGAAATTCTGGTTGCTTTGCAGTACTTATACTCAACTGGGTGCGCCAAGGTTTTGCGGATTAAATCTT…	1605	0.46	0	0	0	0	0	0	0	-	-
CV_between1k2k_11096	CvlncRNA160	scaffold135_45	+	3941-5255	tttttttcttttttttttttttttttttagtttcgattattgactaacttcaaaattcatgtaattttatTTCATCGATAAAAATCCATAATGACTAATAAATTGCAAGCTCTGTAAATAATTTTCCAGCAGCAATAAATAAATATTTCGATGAATTGAAAATAATTTTTATCACCATAACTAGTGAATATTTAAAAGCAAAATGATACCAGGAGCAAATTTATCAAAAATAGAACAAAAACAGTTTTGAATTTCCTGAGTAAAGTGACTGCGAAAGTCAATTGTTCTGTTTCAATTTTTTTGTTTTTCATTCTTCTTTTTTTAAGTAACATAAAAAGCTCGTACGTGTTATAAAATTTTCACGACACTCTTCATTCTGGCTTTATTTTTCCTCATTCT…	1328	0	0	0	0	0	0	0	0	-	-
CV_between1k2k_11110	CvlncRNA161	scaffold5_65	+	31735-32929	cagctcaagctaatactttaattgtcatattttattgagtttattaatttattatagttataactaaggTCACGCGGGAATTTATCAAACAAGCTAATGTTTAATAAAGTTTACTATTGATAGATGAATTAATTTTTTATTACAAACGCTCTAAATATAAATTTGATATGTAAAACAGAAATATTTTTTTATTTAGTATTAGTACAAGAATTTTTGTTTATTAATTGGCCACAATTGTTTGGTAATTAATAATCTAAAAATAAAGTATATCAAATATTTTGTTTACACTGTCAGTGAATTGATGACTCATCGAAATGATTCCGTCCCCATAGAGAACAGTTTGTGTTCACATTAGATTTCTATTTTTTTATGATTTGTTTTTATAGCAAGTTTCTGATA…	1195	1.78	0.51	1.40667	12.21	3.03	1.32333	1.45667	13.7833	-	-
CV_between1k2k_11112	CvlncRNA162	scaffold4_14	-	67613-68060	aacatgtcgggtaagcccaacgttaaaataaaaaaattgctattgggcttacacagtaaaaaattttcCGTCATTGCGTCAAAAATTCTCCGTGTCAAATATTTTAGTGTCAAATATCTAACACTTTTTTATGTCAATTTAACATAATACAATTGTGTTATTAGTTCGCATTTTTTCAAAACACAAAAAAAGTGTTATCTTATAAAAAAGTAAAATTTCAAAAGTGTCATTATAAAATCAACATTTAAGTTGTGTTGATTTTACATAAAGATGTGTCAGAAACTGCTCTCTACTTTTTTAGACGAGATAAACGCCCCCATCTTGTACATTCCATATCTCTCATATAAATATCGAAAAAATTTTGTTTTACAATATTTTTATTTTTGTTAAAAGTATATT…	1489	2.22667	0	1.07	6.82	0.53	0	0.596667	4.30667	-	-
CV_between1k2k_11119	CvlncRNA163	scaffold28_26	-	12676-13532	TTTTTTATTCATTTTTTTTTTTTTTTTATTAGATTTTATGAATTTATGAAATGTGTCAGTTATAAAATAACAAAATGATTTTGTACAATTTACAAAAAGTATGCAACTTTGTAAAACACTGATTTATAATTTATAACTTAATTTTTTTAACTAATCTTTCGTCTCTAATGTAATAAGCGCAGTGTGACCTTTTTTCATGACTTTTTTTTTTTCCTATTTCTCAACTGAGGTCAATAAATAAACTTGCTTTAAAAAGAATGAAACATTATCTATTCCTGTTAGAGTCAGTATTATATTTATTGTTAAATATTGAAAAATACAACTCTATCAACAAAGATATATAAATAGCAAAAAATAATTCAGTAATTTGCATTTAAACACAGTAGCACGGCGTTTACC…	857	2789.04	713.537	8446.16	3765.73	1059.98	713.38	5323.4	4282.44	CVE06296;CVE06298;CVE06300;	-
CV_between1k2k_11121	CvlncRNA164	scaffold12_107	-	2864-3847	aatggttgttgttagtagtttaaataattggtgttaacaatttaaaatttaacaattatttacaaTTGGGACAATGTTGAATAATTGAGACAATTATTGTGAACAATTCAGATAATTGTTGTTAACAGTTAAACTAATTGGTGTTAATAATTGGAAACGTTACAAGAAACTGTAAAAATTAATAACAATTAAACCAATGGTGAATAATTGGGATATTTGTAAACAATTGGACCAATTACTGTCTATTGATGAGATAATTGTTGTAAATAATTGGAGTAATTACTCTACATTAGAGTAATAAAAAAAATTTTCAATAATTAGAACAATTATTGTAAACAATTAGGAGAATTGTTGTTCATTGTCAAGACAATTGGCATATGAACTAAAAATTGGTGAAAT…	993	86.7867	40.3	57.6967	136.787	67.3833	41.7233	60.7833	186.317	CVE12099;CVE12100;CVE12102;	-
CV_between1k2k_11123	CvlncRNA165	scaffold78_5	+	24605-25838	ctactttaactatttttacaaggatgttccttcgtatgagtgagtgagtgaaactacttatacctttcgaccgATTGATACACGGTTTCAATCGTGAATCAAAGAGTTAGTTTGCCATTAGATTCAATGTGAATTCGAATTACTTCAGATCAGTAAATTTTGAAAAATCTCACAAATTGAGTTTTCACATAATAAATATTTTTTTAAATAACTTTCAAATTGACAAATCGATCGACTCAAACATCGGACTAGCTTCAAATTTGGAAAAATATATTAGCTGTCAAAAAATGCATCAAAATCGGCTTGTTCGTTCAAGAAATATCGTTGTCGAAATATTTCGAGAAAAGTGATTTTTTTACATATCTACAAAATCTCTTTGTTGACCGTTTATCGAGTAAG…	1234	0	0	0	0	0	0	0	0.966667	-	-
CV_between1k2k_11125	CvlncRNA166	scaffold29_60	+	39777-40726	tattatattacgttcttcatcatcgtcctctcttacatgcaaatccatgcacattaacctgTTATATTGTTACGATAAGAAATAAGTACGCAAATAATGTTATAAGTACTATATTTGTAATTCGGAAATATTTTAATGCGGTGCTGTGGAATATACGATTCTCGCTAAAGATATTGCCGAATTAAGTAAAAAAAAAAAAAGAATGTTAAATTGTGTTTAGCATTTTCAGAGTTAACTATACGGTATTAACGGCAAAAAAAAACTTATTTTTCTGTTGACTAAATACATTCCTGTATCACAATTTGGTAAAAAAAATACCAAATATCTATGTAACAATTGTGTAAGACTAGCATCGCTGACTTCCGATAAACATTTATTTATTTTTCTTTTTTTATTTAG…	952	41.7467	4.27333	3.17333	6.49	28.46	7.79667	6.19667	7.76333	CVE11311;	-
CV_between1k2k_11138	CvlncRNA167	scaffold104_3	-	4976-10248	actatttggttattttacgacgacgttgattatgagttagaaattttatctaaataattttgaactgAGATACACCCGAACTTCTCAGTCAGGTTATCTCAAAAATACAATTATAAATTTTCAATTAATACTGGCCGATTCGAGGACACAAACGCGTGGCTTTCGGGACAGGTACTCTATTACGAATAGCCCTTACTAACGACGGGGTCGACTCGACAATTAATAATAATCTTTAATAACAAATTATCTGAGCCAGGAGACAACGCGACGTAAGGACAATAATTTAGCTCAACTTGTAAGTACTCACCAAAAAGAAAAGGGACTCAAACCAAGGCGCTAGATCCACACTCTTCACACTATGTGGGCTCCCACGTGTCTCCCGATTTTCTTTTTTCCAAA…	1800	0	0.146667	0	0.986667	0.653333	0.41	0.443333	1.44	-	-
CV_between1k2k_11140	CvlncRNA168	scaffold11_72	-	4651-4919	ttgttgcctttgttgattcctccgatgtttcctaccttgttgttaatattaacaccaacaagatctacTTTAGAACCGGAAGGTCCACAGCCTCCAGAAGGCCCGCAACCTCCAGAAGGTCTGCTCCCTCCAGAAGGTCTGCTGCCTCCAGATTGTCTACAACCTCCAGAAGACCCGCAGCTTGGAGCAGGCTTGGAGCCGCATGATGCTGCAGCACAAGCAACCATGGCGGCCATGAATAAAACAGTTGCGAAATGCATCTTGGTGTTGTACCTGTGATCAACCAAAGAAACGTTTCAAGTCTATCGTTATAATATGAAGATGTATCAAACTATATCAAAGCCAGATATGGCCTGATATAAAAATTGGACGGATCGGACAATATCAGACCAGATATGA…	1609	7.38333	1.56	4.28	8.57333	12.9033	0.176667	0.473333	3.77	-	-
CV_between1k2k_11150	CvlncRNA169	scaffold13_224	-	32793-33973	ctagtaacttttgaattaaaaattatgatactgtgaaaccttctacttggattgagatattttttttTCTAAAAAATCTTTGAATTAAGATAGCCTTTTGTTCAGTATATGGTCATCACAACAGTTCGACGGCTGAGATCAAGGTTTCCTTTGCAGTTATTTATATTGTTGGAAGTTGAGATAAAATGAAGAGCGGATTCGCATTAGTTGTAGTTAACAGCGAAAGCACCTTTCAAAAACACATGGGGGTTTACGTACTACTATGCGCCATCGTTAGCGTCTCGGAGAGCACTTTGCGTGCGTCATTTAAGACCAAGTTAATGTCGTCATAAAACGCGGGAATGGGCTACTCTCATACTCTTCTTTTGCTCTTTTACCTATAAATCTAACTGGCTGATC…	1177	0	0	0	0	0	0	0	0	-	-
CV_between1k2k_11151	CvlncRNA170	scaffold113_41	+	5034-6450	cttttacggcttagtaattatttaaagaaaaaggaccaaaatacgttcattgaaaattttcaaaatcaTGGAATTAATTAAAAAAATCATCAAAACTAGACGAATGATAGCTTAAAGTGAAGGTAATTAAATGAAATTTGAGATAAATTCAATAGATTTCATCTATCTTGTACATCTGGAAAATTATTTCTATAAAATAAACAAATTCAAAATTTTTTAAAAATAAAAAAAATTTTCGAACACCTATAACTCGTAAACTAACTGGCCGATTTTGCTCATCTTCAAGCTTGATCTTAGTATTGACCCACGGAATGAGCCAAAACATTTCATAAAGATCGGTTGAGAACTGTGGGCGCAATTCTGCTAACATCGCGTGTTATACATAAAAACATATACAAA…	1482	0	0.193333	0	0	0	0	0.6	0	CVE06340;	-
CV_between1k2k_11159	CvlncRNA171	scaffold35_215	-	5699-10216	acagacatcagacacagtaagcgtgcaagtcgaacgcggatgggtgtacagcagcaattgcttgcagtATGGTAGCATCGACGTGATACACAGACAATACCAAGTACCAAGATATAGTTTGTATATCTTGGGCAATTTTTATTGACACGCTTCTTCATGTTCATATTTGTTCGTGTGTGCTAGTAGTTTTTATTTTTATTTTGTACTTTGTATCATTGCTCATATTTTTGAGCTCCGCTCAAATACTTTGGTTGGCTGCTGACCATTTGATATCTGAAAAAAAAAAAAAAAAAAATAAATAAAATAAAATAACTGTAAATTTCTAAGGTATTCAATGATGTTTTCATTTGATGGAAAAAAAACCGGAAAGTGATCACCAGTATGTTGAGTTTTTGAATA…	1125	177.343	99.38	28.0067	60.3933	332.89	94.0167	49.3233	80.7467	-	-
CV_between1k2k_11160	CvlncRNA172	scaffold137_19	-	12570-12646	acagttacgggagcgcagcgcgacccaacgcaactcgcaaacgcatatctagacgtaacagtcaggAGAGCCCTGAGTACTCTCCCTCTCTCTCTCTCTTTTTTTTCTTTCTCTCTCTCCCTTTTTATCTTTGTGGCCTCCTTTAGTATATCCTCACAGAATAAAACCTACAATAGAGGAAGAGGAAAATGTTATTTTGAGACGAGAGAATAATAATAATAATAATAATAAACACATTTAATAACTAATTAATTTGACGAATCAAGGAAAATAAGTGATTAACGTGGAAAACGGAGCAAGGAAGTTGTTGCAATTTTGTGGATACACATCTACTGTGACAAAGTGTTTAAAGTCATTAATTAATTAATTAATTGATTTAAAAAAATTATTATTTTTAAA…	1424	1.82	0.396667	2.44333	4.28	0.31	0	2.78	8.82667	-	-
CV_between1k2k_11164	CvlncRNA173	scaffold35_102	+	24562-25686	agactggcagcgttagtaccctcaattttagtgccaccgcttctgctccgcgagcctgcaatTAAATAATTAAAAACAAAAAATAAACAGTGCATTCTTATAATTATAATTTATTTTTACAATGACAATAATTATTATTATTATATTGAACCGAGATAATTATCTGGCGGTACAAGATAATTAATGAGATATGCCAATCTACAATATACAAGATGCCTTTTAAATCCACTGATTAATTACTCCGAGGACTCTGGAGATTTTTATCAGCGAGCTTTGTCATTATTACAATGCCGAGGAGAGATTTTTAAATGAAAAAATACTGATATAATACATAATAGTTGATTAAAAAATTTTTATTTTTATACTGTTATCGTTCATGAGGGTGAAATAAATTCCCGA…	1125	0	0.556667	0	0	0.356667	0	0.433333	0	-	-
CV_between1k2k_11168	CvlncRNA174	scaffold138_11	+	4499-6343	attttcaggatacatataatttattataaaagtggagtttgggtatatccagttatggaagtattatcATGGCCGTTACGAATCCTATTTTTTCATATCATTATTTGGGTTCACTGGATTACTTTACTACGCAGGTGAAGTTATTGACAGTTTAATTTGGGGTAAGAAGAAATCGAAGAATCATGAAAAGAGTATGACCAAATCAAAATAACGTTACTTAATATCACCAAAATGTGATATTGGAAGATATTATGTTCTAGTTTAAAAAGAGGTAAATATTCAATATGATAATATTAAGATATGTTTATATGTAGATTTATTAGTAACAAACAAGAAAGATATTCATAAAACAGTTCATGATATTTCCGAACTCAAAGCACTCAAAAATGTACCTAAAAG…	1683	16.9233	8.58667	7.82667	13.9067	8.05333	5.64333	7.79333	22.0133	CVE09465;	-
CV_between1k2k_11169	CvlncRNA175	scaffold29_60	+	39501-40652	ctgaaagcaacggtgattccaagactgctgcctaatatttcacttACATCATCTGTACACCGTAATCTATGGACATTATCACCATCTAAGCGTGAATTTAAATTTAAACAGAATCATCAGTGTGCAGTAGGAGAAGACGAAAGGATTACATTGTTAATTTTTTTTCTTTATCCATTATATATTACAACAGTTAAATTGCATTAAAAAATCTCATCCTTTATGGATTATTCATATTAATTAAGTTAAATAGTGTTATATTATCCCACCTGAATATGTATTATATTACCGTTCTTCATCATCGTCCTCTCTTACATGCAAATCCATGCACATTAACCTGTTATATTGTTACGATAAGAAATAAGTACGCAAATAATGTTATAAGTACTATATTTGTAATTC…	1155	1862.97	237.457	162.313	141.27	840.317	401.763	405.87	1098.96	CVE11311;	-
CV_between1k2k_11172	CvlncRNA176	scaffold35_83	+	20906-22005	cttgtgatagtgaaAATAAGTCAGAATTGAACTCTCCGGAGTAAATTAGCTTGTGCTCTTTTTCATTACCTTGAGTTATTTTTACTAGTATAACATAAGTTATACTTGTATACTTAGCAGAGTCGGTTTCCGTAAAACGATTAACTCTAATCTTATCTTTTGAAACGATCATAATCATGACTATGACATCTGATGATAATATTAACGCTCTTTAGCTATTTAAATGTGTAGGTTGCTTTGTAAAAAAGTCTTATTGTTAGAATTATATTATATTGTACGTAGTTACACATAAGCGTAAAATTGAGGCATACTTTATCCGTTAGAATAGAGTCTTATTGGTGATAAATTGATGATGATAACCGATTATAAACTTTGAAAGATTAAAAAAAGCTAGGAGAA…	1097	291.1	75.4267	127.893	381.35	243.09	75.7167	165.627	893.557	CVE10014;CVE10015;CVE10019;CVE10020;	-
CV_between1k2k_11173	CvlncRNA177	scaffold97_5	+	27306-28856	tagttggctttaactagggctcacgtaagcatgtgtcaatttatttaatacccaccggtagtttTTATTATTTTTTTACAATATTCATTCAATTTTTAATTATTTTATTATATTATATTGAAATAAAATTCCCAACTAACTACTTTCATCAATTCAGTTGTTTTACTCCAATCTATTTTTTTTGTCATTTATTTTTTAGTAATTTGTGATGAAAATTAGTTACCGAGAAGAGAAAGTTGTTTAGGTATGTCACGTTGTGATTAGTGATTACTGATAACTGATAAATAATTAAATAAAAAAAAAAAAAAAATAGTATAGAGGAAAATAAAAAGAACCGGCTGCATGACGTGGGATAGTAATAATTGCAATTGATTATTTCTATTATCTAGTTTATAGTGA…	1548	2.79	2.53667	4.74	21.1033	7.62333	5.14667	5.81333	66.9067	CVE12148;CVE12156;CVE12159;	-
CV_between1k2k_11174	CvlncRNA178	scaffold33_38	-	72974-74996	ttgtgattacaaccggtctttaaacctccacccaaatgtcattacccagcatcaggagcaagaaaataaATATCTTAATTGTGTAAAATAACTCACCAGTGCTTTTTTCGAGGCCCGGAGAAATTCTTCCATGGTAATTGTCGGTATGTCTTCGAGGTTAGAATTTACTTACGGGTGTACAATGTTGAATTGCTGCTGGTGTGTTAAAGAAATAAGTATATATTTAAACGACAATGTGCGTGGGATTTATTATAAAATATGACACTAGGTACTAGTCACTAGGATCGTAATTGAATGGAGAATTAAGAGCTGAACATATGATCGTGCATAAAACAAGAAATAGAGAAAAAGGAGAGAAAAAAGAGCCAGCTTTCGCCGATAGATCAATGGCGCAAGAGT…	1577	23.85	3.36667	4.11333	13.9033	12.1867	3.60667	6.14667	30.3167	CVE05515;CVE05520;	-
CV_between1k2k_11179	CvlncRNA179	scaffold10_85	-	62036-63419	aatccttttataaacagagatgaaatggagttagtgtttgcgctagtgagcttagctaaaaaaatctcGCGTAATTTTCTAAAAATATTCATTATTGTTTGTGTGAATCTGTGGAGTTGATTCAAGCGGTGCGTGACGCAATACACCGGCTTCTTTGCAGCATGCTAATTAATGTGTGCTAAAGCAAAACTTAAAAGCGAAAATTTATAATATCAGTAAATATCAATGAAAGTAAACGAACGAGAGCGTGAAAATACATTTTTATCGGATCGATTACAAGAACAAACAGTCTAGTTTGCTGAGATCTGATTCTGATTAAACTTGTCTGAATTATTGTCCCACTTTTAATGACTATAGAGTCTACGCCTTCGTTTATCTTAAGGTTCTTATGTCAGTAAG…	1384	0	0	0	0.633333	0.143333	0	0	0	CVE07462;	-
CV_between1k2k_1118	CvlncRNA180	scaffold226_2	-	34544-36428	ttcattttttttcttcaaaatttttcgataaaaaatttttttgttactaattttaatatcaggctaaatTAGAAAATTTATTCACGGGTTGGAATAAAAAAAAAAAAAAAAAATTATAAATATTGACTGATCGATACCAAGAATATGAAATGCAATTATAGTTATTGGAAATGAGTATTAATAAGCATTCGTGATGTGACTTATTAGATTAGATTATTTATCTGAAATAGGTTTTGAATTGACAACCATGCAATTGCATGTCCGACAGAAGAGTATAACTCATCAGTATTCATAAAGGTCAGCGCGTATGCGATCTACTCCTCTAGCAACAACAATAACAACATCGAAACACCAGGTGTCTTATGTATGTAACGTAAAACATACATTTTTCGTAATGCC…	1908	0	0	0	0	0	0	0	0	-	-
CV_between1k2k_11191	CvlncRNA181	scaffold52_9	-	29261-31019	caatcgctattaaataaagaacagtcatcaatttctgattttaatttacgaaatttattttccaaatATTATTCATGAACCAAAGTTATAAACATTATTTTCACCCTAACTAATGAGCTTACTTTGAAAATTTAAAATTAAAAAGATTATTATTTCTCACGTAATCCTCATTTACTACGTGAACAAATATTTACAAAATAAAATAATCTTTTGAGCTTAGATAGCGTATTATACTTCGTCACGGACGCTGTTTATCTGATGTGATGGTATACGTCAATAGTTCATTGCTATGTTACATAGAAGTACTCTGCGGACATAACACGTACTTTAATCTTAATGGGGATGCTGAGTAAACATTCGCGACAGCTTATTCGATCAGATGACCCGGAATAAGAATTA…	1763	0	0	0	0	0	0	0	0	CVE04495;	-
CV_between1k2k_11192	CvlncRNA182	scaffold6_9	-	11977-13008	ttgataatttttaaattgaatctcatattgacagccattcgacagcgctaagacgccttttTTTTACTTAAACCTAAAAAATTTACTGCAAGAGTTTGAACTCTTCTGATTCAATAAATTATTTTTAAATTAATTTTTATATTTTTAAAAGTAATTAATCATTTATGGAAATTATTATTAATAAACTTTAATAAAATTGATTACTTAATAATAAGTTTCGATAAATAAAAATAAGCAGATGATTCGACGCATGCGCAGTATAGGTGTCAATAATTGGGGTGAAGGTATGTCAATAATTAGATCAATCAGTTTTTTAACCTGCCAATAATTGGTGTATCCGGATAATCTATTTAATTATTTAAAATTAATTAGTAAATATCACTGATTATCATTTTAAAA…	1139	733.26	178.997	186.943	369.15	442.227	172.75	163.227	340.07	-	-
CV_between1k2k_11199	CvlncRNA183	scaffold26_9	+	7489-7943	caccctgttagcagttgtaaaaaaatctaaaagaattcatgagactatcccttacttctaccgacaccTTTCAGTAATTTTCATTCATCGGACTCACCCCCATGACCCACCCATATACTGAAACATTTCATTGCACCCTGTTAGCAGTTGTAAAAAATCTGAAAAATTCAATAGACCTTCCCTTATCTCTACCAACGCGTTCTACTAATTTTCATTTATCGGACTCACCCCCATGACCCACTCCTATACTAAAACATCACTGTGCACCCTGTTAGCAGTTGTAAAAAAATCTAAAAAATTCAAGAGACCTTCTCTTATCTCTACCAACGCGTTCTACTAATTTTTATTTATCGGACTTACCCCCATGGCCCACCCCTATACTGAAACATGACTGTGCAC…	1702	1.11667	2.99	5.10333	0	0	3.32	3.75667	2.72667	-	-
CV_between1k2k_11203	CvlncRNA184	scaffold49_64	+	87872-89316	atattttacgtatattattgccggactaaaaatacccagataaaaaagtatcgtctaatacttaacTATAAATATATTGAGATTTTATCAACCGGTTACGGGAAATTGCGTAAGAAAATAATGAACGTAAATAAATAACAAATTGCTCAAAAAATTAAACTTGTTTCCGTGATTCCTTGTGTCTCGCCGGTTCTTTTTATCTTAAAATTCCTAAACTCATCTTCTCTATCTCTTCCTTCTCTTTCTTTTAATATTGTGCTAAGTCTTTTATTACTTACATGTCACTTAAACGGCACGGCAACATAACACAGACACAAAAATAGTAATAAACATCAATCGAGTCCGAATAAGATTACGATTTAGATATTGAGATAACTGATTAACTTTTTCGATCGCTTC…	1445	0	0	0	0.65	0	0	0.31	0	-	-
CV_between1k2k_11209	CvlncRNA185	scaffold342_4	-	69348-70751	cttttttttttttttttttttttaatcatttcttgagtgttaaataactttatcaattgcacagttattttttTATTTCTTCTAAAATAAATTCTAGAATTTTATAATGATATCTTTTGGTTAAAATAATGTTTATTGGCAAAGTAGTATCAGTTGTTATCAATAGAGTTCGAATCCTGTCTTGGGCAAAATTTGTATTTTTAATTTATAAAAATAATTTTTTTTTCGTAAATTAAATCTTAAATCTTTATGTAACATTGTCGTAAAAACAAAATATCTTGATCAATAACTGAAATATCAAAGTAACCTTGTATTATTCAACATTTAATGGAAATAGTGATTTGGTAATAGAGAATATTAAAGAAAGCTTACGACACTATAAAAAATTAATAAATAAAA…	1423	1.61	2.01	0.606667	0	2.36	2.17	0.91	0	CVE02431;CVE02436;CVE02440;	-
CV_between1k2k_11210	CvlncRNA186	scaffold227_51	+	6171-7482	tcatataggttttataatggtcatatatgacctattatgatcacatacatgacctattatggtcataTATGGCCATTTAGGTCATATATGACCTTATATGACCATAAAAAAATTTTTTTTTGCATTTTACTTTATTTTATCGTTAAAATAAGTGAATCCAAGCGTGACCTCGATAAAAAATACTCGGATGATAAATTAAAAAAAAATGATTTGATGGTTCATTGAAATGATTGTCATGGTGCGATAATAATAATAATTACGAGTTGTTTCTACTCGGTTGTCGTAAAAGAGCTGGATAGAGCGAGGGGTAAATTATAATGCCCGAAAATTGTCCGCGGCTTAATGACGCCTGTTTAGCTGCGACCAAAATTGCCGGCGAACCAACATCAGGCTTCTCCA…	1333	0	0	0	0	0	0	0	0	-	-
CV_between1k2k_11218	CvlncRNA187	scaffold9_14	+	25506-26820	ttttttttttttttttcttctcttgtgggtttgtgtaatggaagaccatcgaggtcaatcgaacaTGTTTTTTCTTCTTCTGCTGATTGTTAAATTTCATCACACTGTAATCTTGTTTTATTTTCTCTTCTCGTCATGCTTTTGACAATTTTATTTACTGTTTCTTTTCTTTTTTTTTTTTTTTTTTTTTCAGCTTAAAATAATTCAGTGTAAAAAATTAATGATAAAAATCCAATATTTTAAATGCTTTAAGAAATACGTATCTTGACCCGAAAATTTTCTTGAGCCAAGAATTTTATTCTGTTCACGGAAAGAATGAGATGATACTGGATATATCATATACCAGATATAGTTAACTCAGTGATATCTGGATTCTACTCATTATAATCTAGATTATAC…	1357	0	0	0	0	0	0	0	0	-	-
CV_between1k2k_11222	CvlncRNA188	scaffold46_15	-	129587-130717	gtctctctgaaaccgcgaaactcccgccttagctcgatactacttttggcaatatatatatacatgTATATATACATATATGTGTACATAAATATGTATATATATTTATTATACATTAAATGAGTACTTAGATTGTGCTGTGCTGTGAACTTGTATTTTTAATAATAATTTCGGATAAAAATAAGGTGCGAAATTTTAATTACAATTATTAACACAATGCTTCTCGAATAATTCCGAGAATGTAGACTAAAATTTTTAACCATTATCTTAGTAGACAAGATTGTCACCCGGATTTGGATTAAAAACTTTTTTTTTTTTTTTAGTGAGGGATGTAACGCATATGAATTGATAAAATGAAATTTTTTCAATTCATATGTTGGTTGCAGCTGAACAAAAGAC…	1131	0	0	0	0	0	0	0	0	-	-
CV_between1k2k_11230	CvlncRNA189	scaffold7_2	-	87939-142000	tactggcaaaaaaatccattaattgagtcaatttttttttttaattctttgaacgaattgtaggTCACCGAATGCGAATGGTTAGGTAACTCAGTGTCGTTTATTTGGAATTAATAATGTAAAATAACCAAATGACTGTATGTTTATATCTATTGTGTACATTTATACCACTAGGGGCACCTGATGCGCATTGTTGTCCGAATTCAGCTATTTTACGTAATATTCTTTTCCGTTCTTTTACTTAATTATTATTTCACAATTAAATGAGCATTATGAGTCGTGCACTTTTAAATTTTCCAAACTTTTTTCAAGTTACATTAAGAATTATAATTACTTATAATAATTGTTTAAATTGATTTTCTGACTATGTGTTACCAATACAATGGACATCAATACATA…	1892	5.27	1.86667	1.29333	3.98667	10.7633	2.01333	1.7	4.49333	CVE00591;CVE00592;CVE00599;CVE00600;	-
CV_between1k2k_11244	CvlncRNA190	scaffold5_45	+	39548-41209	ttatcattaaaaacaatttttcatccacaactttcgaactacaagaccgattttgcttatcaatcttagCTGAAACTTTAGAAATTAACCAAAAATTACCAAGATAGATGTATTAAAATAAAAAAATATCAACCTCTAAATTCTTTAGAAAAATAAATTTTTCCAAATTATTCAAAACAAAAAAAAGCAATTTTTTATCAAAAAAAAAAAAATCCATCTAAACATTTCCTTCCAAGAACACTCTTACTTCCGCTCATTACGCAAAATTACTCAACACGATCCTTAAAAAATTTTTTTCTCTATTCAGTCAATCAATACTATACCTTAGTCCCGCCGACCGAAATTTAAGCAATTAATTATTCCTTTGTACCTCTATTTATTCATTACCAACATCAACAA…	1667	0	0	0	0	0	0	0	0	CVE08015;	-
CV_between1k2k_11262	CvlncRNA191	scaffold35_75	-	6809-8340	gtatacatcagggttacatcgttctccacatgtgcggaggataaacctaccataccataccataccatacCATACCGTGGTTTGTTCATTCAGTTGTTCAGTTTGACATAAGTGCTTGAAGACACGCGAGACAGCTCAACTTGTTCACGACTTTTCAGACTTTTTTTTCCTCCGGGAATTCCCTGCCAAAAAAATATTTATCAGTGTGATATAATTTTGTATTTTTAATTTTTTTGAGACATTTTTTTTTTATAATTTTTTTATATCAATTTCATGTAATAAAATTATTTGTACTGTGTTTTTGGAATCTATTCAATATGCGCCAACGATTTTGGTAAGTGGTTTTGATTTTTTATAATATTTGTTGAAATTTATAAATTTATGTTTTTCATTCATGGG…	1528	0	0	0	0	0	0	0	0	CVE09969;	-
CV_between1k2k_11271	CvlncRNA192	scaffold10_23	+	152211-153793	attttaaagaaaaatgatactcaatattcatggcaagcgttattgattggggtacgcaatgatgtttgtAATTTATTTGATGGTTTTTGGCTTGTTTGCTTTTAAGATTAACATTTTCTTTTAGCAGAAACTGAGAAACTTTTATTTTTATGTATACATAAAACTGATCTCTGTAAATACAAATTTGTAAATTATTAATTTCTCAAGGCTTAAATGTACGTGGGAATTAATGATTATGATTGTAAAACTAAACAATTATAAAATTTTTTTACCCTCCTGATTTGTGCATCAATTCAATTTTTATTAAAGAAAATTTTTTATGATTTCAGATCGAACATAACTTTACTGGTGAATGGCTGGCAAGCGGGGCTAGAAGGCCCTAGAATTTATCAAGTCGCA…	1566	0	0	0.26	0	0.276667	0.18	0.28	3.75333	-	-
CV_between1k2k_11276	CvlncRNA193	scaffold37_13	+	50547-55469	attgctataagtcgccgtgcaagtggtggacgtgcgttccgaaagtccggctgatgttttaatataAATTGGTCCAGCGCGTGTGCTGTGTTTAATTATTTTTATTGACTTTGTAATTGACGTAATTGTTGGTTAATTCCTGTTCGGTGGTACGTTTTTTTGCATGTGGTCAACGTTTGTTTTTGTAAAATGGATTATAGTCAGGTTTTAAATTACGTCAGTGATACAAGGAAAGAATAGGAGTTTGTTGTTTAAAGTTTTTTAAATAAACGGGATTTATTTTTGATAACTTAACAAACAAACAAAACAGCAATATGTCATACACAAATCGTTTTCCCCCGACACAACACACCAGATACAGAAGCAGCTGGGGTCCATCTTCGGTATCAGCTTTCACAC…	1295	82.9633	17.4233	89.1133	278.547	57.3167	27.3067	98.7433	391.357	CVE01166;	-
CV_between1k2k_11285	CvlncRNA194	scaffold17_101	-	80863-81915	actgtctcactgtggattctctgtatttatatgtgagagtcgagtactctgtttggtactatgactatgaCTATGCTGTGCCAGAGTTTAGTCACTACTTAACTATTACATGCACTTACTGCTGATTAATAGATACAGTAAGATGGTTAATACTATGAACTATGACTATGGTTTTTCGGAACAGATCACCGAGGCGGACGAGAATTTTCTACTTTGGCTTGATGCAGCAACCGCAGAAGACTGGCTCACCATTAGTTTACCGTTCCCAAGGGCATACGAAGGGTTGGAATGTTTATGGAGGCCCGGAATAACGCCAGGGGTAACAACAGAGTCTCGTATGATAGTAGTATACATATAGCCAACGAGCTATGTGGGTGCAGTATCAAAAGTTATAATTGC…	1248	17.6167	2.14	5.57333	8.88	7.80667	3.52333	3.63667	6.77333	CVE09184;CVE09186;	-
CV_between1k2k_11291	CvlncRNA195	scaffold49_70	-	7701-36161	ggtatcaacgcagagtacggggaTTTTATCTTCGAGATTCCAGAAGTATTTCAACCGTCAAGTTAATCCGCGGGAAATTAACCCTCGGCTTTTGAGAATAAGATCAAAATCTCCTTTATTAGTGCCACCAAGTATTTACCATTACAATCCCCACTTCCCAATTAATATTTACAACAACACTTTAACTCATTCACTTTATTAATGAATTAGTGTTTAGGTAATTAGATTAAAATAATCATAATCTACAAACTAGAAATTTATTTTGAGACATAACAGTGTCTCGTGCCAAGTATAGTTTTTTTATTGTTACGTTCTAGCAGAAATCGAATATTCAATTTGCATTTTTAGTGTAAATATATACTTAAAATCCCAGAAGAAATAATTTTACATATTTTAATC…	1420	71.72	771.713	258.397	168.587	307.193	781.27	346.103	63.7	CVE12598;CVE12599;CVE12600;CVE12602;CVE12603;CVE12605;	-
CV_between1k2k_11309	CvlncRNA196	scaffold135_44	+	78873-130672	ctgagtctagcgtctacagtccacggctctgctcagctctactcgggcaacactaccacatcgggcaACTCTACCGAGATACAACTCACCATAATCTATACAATATATATACATATATATTAAATACACCACTACAGCACGGTTTGCTTTCAGTCTTCGTTCTTTAGCTTCAGTCCACGGTGTCGCGACAGTTCATGCCGGTCTCTCGCGCCAGTCTGTTGTTCCGCGTCCGTCTCTCCGTAAATAATATTATTGAGTTTCCATTAATCCAGTTTAAGTATTAAATAAAATTAATCGTCAATTAATTAATTAATATATTTTAAACAATTTTAAATTTTAAATAAACCGCGTAAGTTTTTATTTAATTATCAGTATTAAGTACAAGTATAATATAATAAT…	967	8.07667	0	2.58667	0.61	0	0	0	4.32333	CVE02101;	-
CV_between1k2k_11325	CvlncRNA197	scaffold17_16	-	51030-52746	gtaccgctgtattttatgctcgaaccgccacggaccgttttattctttcATACTATACGCAGTATAATACTGCACACCAGCTATATTTAAAAAAATAATCAAATAATATAATAATATTCTTCTAGTACTTAAACCGGGCATTTTTCATCTTACCACCGCCAACAAGAACTAATTTTTGGATTACCATACTTTTAGCATATTCACATAACTTAAGTGACTCAGTTCTGCGAATTAATCCACTACGGTTGTAAATTTTAAACAAAGTTCTAATTAAAAAAAAAAACTAGAGTGTTTTATTCGCCGTAAAAATGATCGACTTAAACCCAAGTGAATTTCTCGAGGCGAGTGTTCGAAATTCATTCAGTGAAATTATTTCAAGCACCGAGCTGCTAAGAAACC…	1703	4.42667	1.47667	0.963333	4.51667	4.17667	1.26333	0.453333	2.76333	-	-
CV_between1k2k_11327	CvlncRNA198	scaffold35_10	+	35402-36826	aataAGATATGAATAAAAAATTAAAAAGGTTCCCTTTGGAAATTGCCAGCAACTTTCAGGTAATTAGCGAAACAATTATAAAATTATTTTTTAACTACCTATATATTTGAACTAATTTATTTTTTAGACGTAACGTTTAATCCGTAAAATACAAAAAAAAATTAATACGCCTTGACCGACTGGCTTTTGCAAACCATTTAAAAGAATCTAGCGAAGTTTAAATAATCTGGAAATTTTTTTATAGCAAGAAAGGCTTTTAATGAAATGAGAATTAATTACTTCCTATTAGTATCGAGAATGGATTTTGCATCTTAAACTAGAATTATGCATCCCTTCACATGAAAAATTTGATTCATCTACAAAAAAAAAACTTTTATTGTGTATTACCATTACAACTGC…	1422	0	1.64667	0	1.87	6.32333	0.59	0	3.76667	CVE09681;CVE09687;	-
CV_between1k2k_11352	CvlncRNA199	scaffold21_11	+	28522-29872	ctgatgacaatgcatcaaatggaaaacttaaacaagggtgataatattaaatttaattagatttggAACTGAAAGTATAGTGAGAAATCATACTTGCATTAAATTCAGTTTTTTCTATTTTCTGGCACATAAGACACTAAGTAGTTAAAAAACCATAAAGTGCGTGGTAAATTGAACAACTTAAATATACATTCCAATTTATATTAGGATGTATTGAGTAAAATCGATATTTTATGTTGTTAAGTACTTCAAAGATCTTTGAGAAGTATATTTATATAGATATAATATTGTTAACATTTTTTTAGTGAGCTCTAAGCAAATATGTAGATTTAATCATTTTTAATTTTTTATCATATTTCAAACTTTGCGGCATAAAATTTTTTTTATTTTCAACATTTT…	1349	52.1333	126.887	3.84667	116.05	142.58	124.21	10.9267	132.757	CVE05229;	-
CV_between1k2k_11412	CvlncRNA200	scaffold35_10	+	35285-36824	aaTATTTATAGAACAAAATTAACGAAAGAGAATAGCAATGAAGAATATAAAAAAAAAATCTTAATTTATTTAGTAAATTTAACAATTGAGACCAAAAATAACCGTTGACGATCGAATAAGATATGAATAAAAAATTAAAAAGGTTCCCTTTGGAAATTGCCAGCAACTTTCAGGTAATTAGCGAAACAATTATAAAATTATTTTTTTAACTACCTATATATTTGAACTAATTTATTTTTTAGACGTAACGTTTAATCCGTAAAATACAAAAAAAAATTAATACGCCTTGACCGACTGGCTTTTGCAAACCATTTAAAAGAATCTAGCGAAGTTTAAATAATCTGGAAATTTTTTTATAGCAAGAAAGGCTTTTAATGAAATGAGAATTAATTACTTCCT…	1537	34.0733	72.7667	10.05	226.813	6.93	57.87	76.1833	19.0867	CVE09681;CVE09687;	-
CV_between1k2k_11423	CvlncRNA201	scaffold13_145	-	30679-31818	accagaaaatagagaagaacgaaaaatgtaacttcttcttcttctacttcttcttcaagcgcTCCCGAGAACTGGCTCTCGTTCCAGTGAGAGTGAGTACTGCATACTCAAAAAAAAAATATAAATACTACCTACCTACCCTACGACGGCATTTGCTAAGCTTGTATTTTTATTTTCTGACGGTAGTAGCACGAAATTATTTATTTTGTTTTTTTTTCTTTGATTTTTTTTTATTGCAAATTGTAAAGTAAATTATGTTGCAATTAAAATCGCGACGCGGTATCAGTTTTTTAGAAAATTATTTTATCATTTTTAAAAGGACACACACCAAGATAGAATTTATGAAATTATCCGTAATTTAATAGTTAGCAATAACTAGGTGAAAAATTTAATATATTT…	1157	26.92	11.54	12.7067	59.54	14.7033	12.3567	15.11	142.85	CVE02965;	-
CV_between1k2k_11432	CvlncRNA202	scaffold15_7	+	118548-120013	cacttttaatcgaacttcggttcttctTCTTGTTTCACTGAGGAGTAACTGAGAGTAAGTGACGCAAAATCATGAACTTTAAATAGTTTTTCTCGCGGGTGGGATAGTTTACCAGAAAATTAAACAAAATTTATGAACCATTTGTCTAAAAATAAATTTGTAGTTTTTTCCGATATGATTCACGTTGTCTAAAATATTTCTAGGACAAATAATAGTCACAAGTATCAGAATAAATTTGAAATATTAAAAAATAGCGAAACTGATGTTTAAAATACTTTAACAACATAAACATAGACAATCGCGATAATATTTTGAAAATTCTATACTTATGAATGTGAAAAGAATAGTAAATATTAAGTATGTAGGCAAACAAGTAATTAAGTTCAAATTTATGCTTAA…	1464	0	0	0	900.48	0	15.4133	16.9267	2.23667	CVE04756;CVE04759;	-
CV_between1k2k_11508	CvlncRNA203	scaffold173_11	-	32619-33698	aaaacctcatccagcaatcagcagtttacttgccacgtcagtaacaattaatttttcaattattatctaTATCTTCTGAATTAATCATTATTACGGAGCGGGTAAAGGTTTAATTGAAAGAAGACACTCATTAGTCCCTTTTTTATCTAGAACTTTTTTTTCTGAGACCAATTTTTCATTTAATAAAATTTGTTATATTTTAAAAAGCTAGAATTTCCGTGAAAAATATTTTTTTTAAATCTTCGGCAGTGGATTAAAAATAGACAACTAATTATTTTTATGTCTTCACCGGGATTTTTATAATCTTGAGAGTCTCTGCTTTACGATTAGCTACTATTTTTTTTTATTTCAACATTTGTTCGCAAAGTTTTCAGCGCCCCCAATTAAAAAAACGCGCTT…	1132	0.63	0	0	0	7.43333	0	0	0	-	-
CV_between1k2k_11524	CvlncRNA204	scaffold35_10	+	34501-35545	cacTCAAGTCCTCAGTTGAAGATGGCAACCCGAGAAAACGAGATAAATGGTGACGTAAGATCTAAGATCTAATTTATTTATTTTTTATTTTTGGGGTGGGTTGGGAGAAACGAAAGTATGATTTTAAGTCGCAGGAAACTACTAGAACACATACACGAAAAAAGCGGAGAAAGTAAACATGTGAGAAGAGAAAGTCAATATTACGAGTTTTATCAGAAAAATACCATTTTACATCTGGATTCAGGTATCATTCATTTATCATTCGAGCAAATCTCGCGTTTTTTTTGTTTTCTATTGTGCAGATAAGGACGAGTATATCCGAGAAACCAGAGACTATCGAGCCAAAAAAACTTAGATCAGGAATCATAAGAAATGGAACAAACCATGAATTTAATATTA…	977	28.8833	11.5	24.58	0	0	21.4333	4.06333	0	CVE09681;CVE09687;	-
CV_between1k2k_11531	CvlncRNA205	scaffold34_4	-	55375-56799	ctttttttttttttttttaaatttttttttagaccagtcacggataaaaaaaattgtataaAATGTGATAAGTGTGTCATCGCACGAAATGACTGTTATTAATTTGTTATTATCACGCAATTCAATACTACTATCATATTTTGTCATTTGTTCACCAATTGTGACGGCTCATGCGTATATACTCGTACCCTTACTACTGTATATGCATATAAATATATAATACCATTATTAACGTTCTCGTTCTCACATTTATACCGACACAAATGTATGACGCGGTTAAATGTTATATACTCTGTATAAAATCACAGGTATGTTTCGCTCAGTCTGACATAAAAAAAAAAAAAAAAAAAAAAAAAAAAAAAAAAAAAAAAAAAAAACTCGGTGATCTGCGGCATTTCC…	1426	38.6967	3.63333	3.76333	9.69667	25.2533	6.22	2.37333	19.5967	CVE06135;CVE06142;	-
CV_between1k2k_11533	CvlncRNA206	scaffold10_121	-	50617-51917	tttttttttttttttttttttaagtattgttttattattttaatttaaacgaggatcttattttagAAATAAGTGTTTTATGGACAATAACGCCCGGTCACTTGGGATAAAATTTAATACGAGGCCAGTAATTTATGTGTTCTTATCGGGGAATTTTATAAACATTAAATTACAGGGTGATGATGGAGAGAATATAACGTGTGCCAAAATCCCGTCTATAAATATATTTACGGATTATGTATATATTTACGTATTTAAAATTTATATTTGTTCAAAAAAAAAGAAGAAAAAAAAAATGGGTTGTCATCAGCGGAGATAACTTTTTATTGTTTAGGTGAAATTAATCATAATAATAAATATAATAAAAATAATAACGTATAGCAGGAGAGCAGGAGTGTG…	1303	3.45	1.13667	0.306667	1.43	1.93333	1.57667	1.66333	3.24333	CVE07576;	-
CV_between1k2k_11543	CvlncRNA207	scaffold5_43	+	11342-13027	CCAAATTTCAAGTCTCTAGGTCTTATAGTTCCAGAGATATCGTGATGAGTGACTATATCTATGGAAAGTCTCCTATACATATATATAAAATTATAAAAAATGTTTACCATTTACTCAAATCGTTTTTTAGGAATTCTTCTACGCTACTTTAGCATATGGCGGATGATGAAATATAGAAGACAAGGAACGTTTTATCGGGACTCTATAAACTTGTAGCGACATTTCTATGCTAAACGCTTCTACTAGAGAAGTCTTTAGCAGAAGCAGTTATTTTAAATAGCATTTCTATCACTTAGACCTTATTACCCTACAGGCCTTATTACCCGCGGGTACCTTACGTTTTGTCATGAATAAATTCAGTTTAAAAATTTTTTTTCGTACATTGTCTGCAAAACATTT…	1687	0	0	0	0	0	0	0	0	CVE08012;	-
CV_between1k2k_1155	CvlncRNA208	scaffold15_9	+	10059-11615	taatatatgtataataatactcacgtacacttgaatatattttggtcaaagacgtcactagattttattgCTATTTTTTATTATTCGGGTATTCTTATCTCGACTTAACAGTTCTTGGCTAATGGAATAAATAATTTATTTACTAATTTCACTTTTTCTTTTAGATTCAACCGTGTTTGTCGTTTTTAATTTAAGCGTTTTTTGGTTTTTTCTTTGCTAGGATTTATATTAAAAAAAAAAAGTACTATTTTTTATGTGCGCTAATAAGATTTATTTTGGAGTTATGAATTTGATTAATTTATTAAAAAAATCTTTTTGCTGGTAATTTTAAATGGAAACAATTTTTTTTTTTTTTGAAAGAATTGAATTTAAAAAAAAAATAAAATTTTGTAGAAAGTT…	1557	0	0	0	0	0	0	0	0	-	-
CV_between1k2k_11555	CvlncRNA209	scaffold137_15	-	471-1461	aaaaaacaaaaaaaaaatgTGAACGTATACGATTGTCATGAGATGTTTATATAATCTTAATTTATAAAGAGTGTAAGAAATGCTTGAAACAATGTACGCGTCATTTTTAAAAATGTTTCTAAATTATGTTCGTATAAAAAAAATAAAAATTAATCAAAAAATTTAATTACATTACACTTATTGTACGGACGAGAAACTCCATAAGGATCCCAAGGGGAATTAACTTGTCAATAAAATTTTTAATGTAAAATATTTTAATTTTTATTAATAATTTGAAAAACGATTTTTTTTATTTTTTTTATTGATTTTTATCAAAATGGTTGTGAGATTATAATTTTTAAAATATGTTTATCAACGTGAAAAATTTCTTGTACTAGAAAAAAATCCACGACTTTATAT…	990	869.177	213.91	390.79	812.407	947.863	239.297	274.297	658.883	-	-
CV_between1k2k_11570	CvlncRNA210	scaffold11_21	-	5163-6282	AAACATAAGATACATCTGGACGTCAGGACGCAAATGTAACTTCAATGGATGTGACAGACCAGATCTCCAGCCCCAAAACGTCAACGGATGGTTCTGGTCAGGCTCTGGAGCCAAAATTGGACCCACTACACAGCGTAATACTGGTGACTGGAGTAACACTGGTGGATATGGCCAAGCTCAGCCTGACAACCGTGAAGCCGCTCAGGTAACGACGAGTCCTGTCTCGCTATTCTGAACAACTTCTACAACGACGGTGTCAAGTGGCATGACGTAGCTTGTCATCATCTCAAACCGTTTGTATGCGAAGACAGCGATGAACTTCTCAACTTTGTAGCGTCTCGAAACCCCGGCATTCGTCTCTAAAATAAAAAAAATTAATAATTAAAATAAGGATAGATA…	996	7411.36	2174.98	812.453	53.9267	2885.08	2140.21	670.027	110.413	CVE08473;CVE08476;	-
CV_between1k2k_11573	CvlncRNA211	scaffold28_15	-	12308-13572	atttcaactcattcgataatacgccatcagtgtatctagtttattttaaaaaaaaaagcaaaaaataatACTGCACAAGTCCTAACTGGTACTAGTATCTATACATAAAACTAAAGAGGCGCATTGTCTAAATAAAAAATTCTATTTAAAAAAGTACTTTTGTTTTAACATAAATTAATAGTTTGAGTGTACGTGTGTGTGTGTGTGTGAAATTCACAATACGAAAACATTAGTTGTCCCTCATTGTGTTTTTCTGTGGTCACATACACTAAAAGTAAATCATTTAAAAAAAAGTTAAATTCCATCTAAAACAAATCCTAGACCTTCAAAATAATTAATTTCATTAAATATTTAAAAAACTTTAAGCAATAATGACCGACAAAAAAGGTAACTATGAGA…	1259	1.22667	0	1.55	0.85	0.406667	0.296667	1.6	2.37	CVE06267;	-
CV_between1k2k_11606	CvlncRNA212	scaffold33_7	-	137176-138315	acagtcgaaaaaaattaactgtattataactttttttttttcagtgtatccAAACGAGCCCATTATAATTAAAATGATCAAAAAATTATTATACTCAAGTATTTCTATTTTTCATTCATAATTCTTAGCAGTCAGAATATAACTGAAGGTTGCTAGATTTTATTATAAAAATAAATCAAGACCAAAAAAAAAAATATTTTAACATCTTTCAATTTGCTATTCTTCTCAAATCGGGTACAGCAAGTCTTGCAAAAAATAATATATCCTCTATGTGTTCCTACTTCAGAAAATTACAAGCATGAATCGTGGCTTTTTCACATCACGTAAATAAAATAATTCATTCTTTTTCTTTTCTTTCTTTTTATGCAGCATAACCGTCATCAATTTATAAAATCTGTC…	1140	0	0	0	0	0	0	0	0.83	CVE05448;	-
CV_between1k2k_11608	CvlncRNA213	scaffold151_9	-	9299-10771	cagtcactctcagttcctcactccgattatttatttttatttttattgtttacgagttcagtgTTTAGGTAACAAGTAACTTGTTTTGTGAAAGTTGTTCGACACTGAAGCGTTTATTTTGTTATTTTATTGTTTTATCAATTAATTAATTAATAATGAAGCCGCCCCACGAAAACGCGGAAGGAGTTATCGCACAGTTGTCTCAAGAGGAAGGCGAGAGGAATGTCGCGACCGCTATCTGCGTCCAATTGGCTGGACGCGCTATTATTAGGGTCGTGTCCAGGTGCGAAGAAGCTCAGGACAATTGTAATTTAGGTACTGTTTTCACGCGTTTAATCGCTATAACTTTTTTTCTAATCAATATTTTCGAACCGGACAAAATTTGCCTCAAGAAGAGAC…	1471	325.75	5.22667	0.876667	492.543	204.2	8.38	3.01333	380.427	CVE12742;CVE12746;CVE12747;CVE12751;	-
CV_between1k2k_11610	CvlncRNA214	scaffold32_3	+	9552-10846	ggattgCCTACTAATAATTACAAGTACGAAAGCGATTATGGCCATGGATGGAAGCTCGGAGGAGGGTGGAAACCGTCTGGATGGAGTCATGGTGGATGGCAACCTAGCGGTTGGTCCAGTGAAGGAACCTTAAATATGTACATTTTTGATCCAGAAATATGTGACAAAAAACTTTATTTTAATTGCTTACATAAACTCTAGTAATCGAAAAACTATATGAGTGTTCATCTATTTACAAATCAGGTAAAGGACTAGCACTGAGATTGGAAAAAATTCCTAACCATTAGGTAAGCATAGAATCTGGTGTAAGATGATATTATAAATGATAAAAAAAAAAGACGAAACTACAAATTTTCCAGCCTTATGGAACATGAAGTTTTTTATTTATTAAAAAGTATT…	1227	0	25.1	0.783333	5.92667	6.06333	27.1333	1.50333	0	CVE02023;CVE02024;	-
CV_between1k2k_11636	CvlncRNA215	scaffold118_21	-	27095-28206	aattttatattttttaaatcaatttcagtttaaaaaaaaaatattattttttctgttataattttaagcgaccCAAAGTTGTAGATATGATATTGTTGGATTCTGTTGCTTGAACAGTTTTTAACAAAGAATTCAAACATTGAATTATAAGGAATATATTGATATTGAGATCATGTGTCTAAGTTACTTAGGTACATGTAACTTTATTCGTATTGCCTGAATCGATACGTATTACTAATCAGACCGAATTAGCACTAAAGATTAATATTCTTAAGGCTTATGTTTAAAAATTATATTTATGTGGTTCAATATTGTGTATTTAATTATTATAATTTATGTAAGTTCCTCTTTTCTTAAATGAAAAATTATATTGATTATTTCTCACGACTTGAAACAATA…	1112	0	0	0	0	49.64	0	0	0	CVE06398;CVE06399;CVE06401;CVE06402;	-
CV_between1k2k_1164	CvlncRNA216	scaffold1_54	+	20654-21851	attacggacttgtttaattattgttaattgttcaattaatgtttaattaattgttgtttaattattgttAATTTTGGAGAAAAATATAAACAATATATTTTAAATTCTTAAATTTGGAAAAAAAAATTCATTTCAAGAGAAGAAATTTAATTATCTTCAAATTAATTTTCATAGACCAGCACTATTTCTTTTAAATCAATTAATTTTTTTCAGTGTCCAATTTTTATCATTTAAATTTTTTCCAAAAAAACTAGAAACTTTTATACACTATTTGATTATTAAGAAAAAAGAAATAAAAAGTCTTTGACCAATAAAAAAAGTATAGAATCTCGAATATTTAATACAATAACAAAAAAGTTGTGAATATGTGTAAGAGGAAGCGATAACTCTCATTACCAT…	1199	7.08	2.35667	4.51667	0.00333333	0.69	3.54667	1.42667	3.52667	-	-
CV_between1k2k_11641	CvlncRNA217	scaffold192_45	+	62385-63749	tttttgaattatttctcataataataataattagtttggacggaaattatttttatcatttttggaaaTTTAGGTTTCGTGTTAAATTTGGTAAAGTGAAAGTTTTTTTGGAAAAATTAGGACCAAGTTTTTTTAATTTGGTTCGATGAAATTTTAAAAAAATATTTGGTAAAATTGAAGCATAAATAAATTTTATTTTTGACAAAATTAGTTAATAAATTTGACCGAAATTAAATTGGAAGTTTATAAATTTAAGTTGGAAATTAAATTTGCTAAAATTAGATATTTTTTTTTTTTTTTGTTTTGAAATTATGTTAATAAAATTGTAGAAATGTTTGATTGAAAATTGAAGATATTTGATTTTTGATAAGAGGAATTATAAAAAAATTCGGCTAAAAT…	1388	0	0	0	0	0	0	0	0	-	-
CV_between1k2k_11656	CvlncRNA218	C4748312_1	-	214-1013	agaagtgtggttacaaggggtatcggtttgaggcccgagtttcccggtctcacttactccctccctaaTTCACACCAATATACTGATACTAATACTATACTTATTCTAACTTCTATACTAATACATATACTAATGCTTACTTGTAGTGTACATTTGTATTTGTATTCTTATGTGTGTATATTTACAGTCATCTTAAACTAGGCATCTATACTAAATACAGTTAGGGGTTGTAATGCAATATTACGTCGTTTTTACTTAACCAATAAATAGTAAATAATTTCTAATCTAATATTGTTATTACTATTACTATTATTCCTATAACTATGATTCATCCATGGGTTAAATTCATTCATGGGTTAAAAACTCTTTTGATAAAAAATATTTCGCTGAGCTAAGCTC…	1288	423.74	79.26	96.7367	300.073	240.73	66.6067	92.2067	266.89	-	-
CV_between1k2k_11657	CvlncRNA219	scaffold29_165	-	35988-37356	actgtccaacaactaaagaaagggaaagcatacaccagctaccgctcagtctaccagacgcgGTTTGTGATACAGTCATCGTTCAGTTTTATCGTAATCCAGCTCATCCTTCAACAGAGTATGTATTTTTACAATAATTATAAATAATCTAATCCTTTGATTCTAATTAAACCTCTTTGCTTATTAAATTACTACTTGTCACATTAAATTACTACTAATCACACATTGCTATTATACTACTAATACTATCATTAATAAATTTATCACTCAAGATCACCGGAAACTATCAAGACCGTTGGAATACATCTTGCAAGAGACAACTATTTTTAAAAAATCAAAAAAAAGAAGAAATATGAAGAAATAGAAAAAAAAATTTTTTATCAAAAATTTTATTATTTT…	1369	97.0533	187.26	357.193	210.733	178.657	130.293	331.083	229.423	CVE11539;CVE11543;CVE11545;CVE11547;	-
CV_between1k2k_11666	CvlncRNA220	scaffold17_16	+	72368-74267	tttttttttttttttttttttttttttttagcaaataaacttaaaaaataaaaattttgcgtcgtaaattacCGAATTTTAATCCTAGAAACCCGGCAGTGCCTAGCGCCAAACATATTCAGGCAAAAGTGGGGATAAGTGACGTCACATATCCCCACTCAAGCCCGAAATAAATTACATTATCGAAAGCGTGACTGTTTTAAATGAATAGAGAGTGTTTAAATATTTTTGGTGTTGATATTATTTTTATAAATGTTTGAAAGAAATTTTTTTATCTAGAGAAGATGATTATTAGTTAAAATTTCAAACTCTGAAAAAGGTATTTGAGAAAAATTGAATTTTTTAGTGTGAAAAGAAATATTTGCACTACCAATTAATACCGACCGTAAAACCAGATCC…	1909	0	0	0	0	0.22	0	0	0.08	-	-
CV_between1k2k_1167	CvlncRNA221	scaffold17_148	-	65561-67483	gttcagttctgttcttcggaagaaaacttttcacgcttggctccgtactgctatacctagtcgtgtgtaTTTACAACTTAACTGTTTTATCGATAACACTAACTTAATTACAATAACATTCTAAATTTCATCCCATTAGTTGATTAATTCTCATCCATCAGCTCTTTTACTTCTTCTTTATTTTTAACGCCGGAAATTTATTAAATTTTATTTTTAAAAAATATTTTTAGTTTTTTTTTTTAATTAACCATTTGTGTTTACTTCTTTATTATTTTACTTGTGTTTTTATTTTATATATTAAAAAAATATTGTGTGAGTAACATAAAATTTACTTCTATATTCAGGAAGTTTTGCTAGCAGGAAATATAGTAAATAGTGGATGTAGATACTCCACGACGA…	1923	6.24667	8.09667	7.39333	16.4633	3.79	6.10667	10.2533	23.3667	-	-
CV_between1k2k_11672	CvlncRNA222	scaffold35_177	-	1523-2460	actatatattcacagaaagaaaaaaagtcttgagtcaagcgtaaattttcttaaatcaagaaaatcttAAAGAAGACTGAAAATTTCTTGAAAAGTTAAAATTTTTTGAACGAAGTTAAATTTTTTTAAGCCAAGAAAATTTCTTCTTGCTCCAGAAAAACTTCAGTCTTCCTTAAAATTTTCTTGGTTCAAGAAATTTTTTTTTCTCTATTGAAACGGCAATTTTTACTGTTTGGAACTTTAATTTTTTAAGATGATAGTGACAGCTACTAATCATATTTTCAATATTAAATTATAAATTGTGGCTTTTACACTTTCTACATTAAATTTTGTATTATTTAAATTAATCCCACCCCAATGTCCGCTGTACTGTTTGAAATGATAAAAATTAACCTGAAT…	998	173.647	65.04	149.233	507.57	159.573	77.0767	154.82	500.353	-	-
CV_between1k2k_11676	CvlncRNA223	scaffold160_36	-	607-2392	ggttgaggaagaaatatataacacaatttaacagcaaaaaaaaaaaaaaaaaaaaaaaactgaatgcatGAAGAAACATATAAAATACCATGATATAAATATAAATATAAATAACTAAACTGAAACATCATAAACAATCAAGATCATTAAAAATTTCACCGTCGTACCTCATTGTAGACAGTAGACTAAATAGACCGTAATAACGCGCATTAAAGTTTCCATCGCACACGTCTATAAAATGCCATACTAATTATTAAAAGAGTTTATAAATTATATTAAAAAATAAAATCGATTATGCCTAGAGCTCCATCTTGCTTGGACTGCGGGTTTTATTTTTAAAAGCTAATTTTTACGTTAAATAGTAAAAAAAAAAATAAAAAGAAATTAACCTCGTGGTTC…	1647	24.11	4.93667	3.27333	37.6233	3.43333	1.10333	25.2133	15.5167	-	-
CV_between1k2k_11679	CvlncRNA224	scaffold5_65	+	40646-41340	aatcaagcgagttttactcaataaatacaataactttgatcactttttttttatttaatacaaataACAACGGGATATTATTGTTTTAATAAAAACTTGGAGTATTCTTCTTTACGATCATGCAAATAAAACCTAGTATTATGGAATTTACTTACATATAATTAATCATCAAAGTTAAGAAAATTTTATGAGTAACTTTCATCTTCAAATTGTCCAAAATATTAAAAAAAAATTAGGAAAACGGTTGATCCTGAAGGCCATCCCTGCAGCTTCCCGCTACTTTCGTAATTAAGCGCTCAAAATTGCGCCTATTACGTTTTTGAACTCGAAGAGCTCAAAAATATAATTTTGAGCTATCCGAGCTCAAAAGTCTGATAGACGTTTAATAAAACACTATTT…	1303	3.84333	1.61333	1.7	14.84	3.22	1.14667	5.53	18.1167	-	-
CV_between1k2k_11687	CvlncRNA225	scaffold125_2	+	7288-8717	ttttttttttttttttttttttttttttggctgaggcgtaggttagttcattaagatttaattttttctttacAAGTATATGAAAACTAGAATGAACAAAAGATAACTTGAAGAACCGTATTCATTATTTTTAAAGTGAATATTTTTTGAAAGAACAAAATTATTCTACACTAAATTTTTTTAACCAATATCTTTGTTTTTTTTTTTTTTTTGATTTTAATGTTCAATTTATTCTTTTGCGTAATCATAGAAAATGTATGGGTTGAATTTATTTGAAAATTAAGAATTAATGTTTTCAAAAGTGTCAGTTGAAAAAAAATCATAAAATAAAACGAATTTGAATTTTTATTGAATTCAATAAGAATTTTTAACAAATAAAATAATGATTTAATGCACTTT…	1459	22.1633	1.58333	5.17	41.4667	8.99333	3.32667	9.76	31.1433	CVE06777;	-
CV_between1k2k_11690	CvlncRNA226	scaffold57_56	+	45496-46646	attgacaccgcttataacttgttggatacatactaaataacaatgagtatttatatgtataaaataTATATATAATAAAATATTCACAAGCAATAAACTTGAAATAATAATAAATTCGCCACGTCAACTATTGCGCCACGGTCACTAACTAATCTACGTTAGCGGTAAGTTTCAGATAAAAAAATATATATTTTAAATGTAAGACTACATATCTTTATAAGTGTATCATACATTCCGTATACAATTCACTAGTCATATTTCTTCCAGTTCCCATTCAAACAATGTGCCATTAGCTTCATTGAATAGTTTTCTTCAAGGATTTTTCTATTTTATTCAATTGTTAATTTATTTAAGTCTGTTGTTGTTTTAAATTTAGTGAAAGTTTATTTTATTTAAAGA…	1152	30.0067	7.34667	6.84333	21.2567	16.3133	10.1667	9.74667	20.4	CVE02234;CVE02237;	-
CV_between1k2k_11692	CvlncRNA227	scaffold35_57	-	39291-41230	gctgttcgatgtatgcatgggtgcaaaaccacgcgatttataatatcacgtcgaaaaaaataaATAAACGTGAGAACATTATTATTGGGGGTTATTCGCAGTCCAAAGTTCGGTAATAAAAACGTATGAAGAAGAGACGGAAAAAAAATGTGCATTCATACGAACATATCGGACTATTTAGCGAGAACGAGTTTATTCGGTAGCTGAGTAAAGTTATTGTTTACGTTTTATTTTGTGTTAACGTAATAGTGATTTCGTTATTCAGTCAGTTGAAAAAATATTTCATGCAGCGTTTAACCATTTACTGATTGCTGTATTTTCATGGATCACAGGAAAATATCATCATCACGGTTTGTTTATTTCAATAGAATTTTTATTACATATTTTTGTTCAATATTT…	1940	1.36667	0.14	0	0	0	0	0.753333	1.51667	-	-
CV_between1k2k_11694	CvlncRNA228	scaffold233_3	-	13881-15457	gatgggagatagcgcctaatacacttttaacgtaggttattaataagcgacgggtgatggctgacggcTGATGTATGGGAGGTCTATTCATGAGATCCACCACGCCTCCCTATCTAGGAACCACATCTAACACTTAACTTGACACAATCATAATCCAATATCTGTCTAATTCGTAGGGTTTTAAATTGAGAAGGATCCATCGAGAGATCCGGTATCGTTTTTTAATTTCCATAATTACCCTCATGAATAGATCATACAGATCATTATGATAGATCACCATCTTATAACGTTGAATTTGTCAGCAGGTTGTTGAATTGCACTTGAATACATAATCCAGATATTTGAATTTAAAAGCCAAGTAGTGTCATCTTTATGTTAATCTTCATTCGTGGGACGGTG…	1573	0.473333	0	0	0	0	0	0	0	CVE06946;	-
CV_between1k2k_11698	CvlncRNA229	scaffold35_127	-	149815-151184	tcatcggcagcaggttctacggctggaaaatcagattcaactgttaagagaacagttgagccaggAAATAAAACGTCGACAGCTTTATGTACTGCGTAGCACGCGAGCTGGCAGAGAAATGCAGCACTTACGTCAAGCACTGGGTGATTCATTGAAAACTGTCTCTCAAGATCCGTCTTTGGATGCTGTTGTTGGAGCATGAGGCCAGGAAGTTGGACAGCACGGTTACAAGTACCACAAGTTTACCGCCTTCGTTGGCGCTTCCTGCTCCGTCTTATGATAGATACTCTCCTATTCCCTCACCGTTGAAGTAAAGTTTATTGTTGGGATTATTTGAGAAAGGTAACTTGATGCAATGACAGCATGTGTTCAAAAAATTTTTTAAAAATTATATTATTA…	1368	169.193	23.83	16.15	54.3733	70.0267	32.37	29.1567	104.81	CVE10266;CVE10267;CVE10269;	-
CV_between1k2k_11700	CvlncRNA230	scaffold52_26	+	12813-50877	acaaaagtcaagtgttgtttggccagttaagttattaatagaaaagaaggttatttgatacaaaagtgacgATTTATGAATGTAGCTCTTAAGTCACCACAAAATTTATGTTAAAAGCACTACCGATTATTCAAAGGTACAAAGTATACAGAAAAAAAGGTTCAATTGAGCCAAGAAAATATTTTTCTTCCTAATTATTTTCTTGAGCGAAAAAAAAAATTTTTTTTGACATAAGAAATTTTACTTATAATTCCAACAAAATTAATTCTCTTGCTTTAGGAAATACGTATGTTGATCCAAGAAAAATTATTTAAGTCAAGAAAATATTCTTATTTTCAGAAAATTCAGCCTCTTGCTCCAAAAAATTTAGTTCTTGATAGAAGTAAATTTTCTTGTCTT…	1096	0	0.35	0	0	1.51	1.55	0	0	CVE04555;CVE04558;	-
CV_between1k2k_11701	CvlncRNA231	scaffold29_138	-	65695-67687	acttttggccgctttcacaccttttataacgaataacaaaaaataagtgataaatcattggatagatccTTTATTTGATAGATCGTCTCCTATCATAGCAAACTTTCATCTCTATAAAAGGTATTCAACTGTCTATATATGTAGATATAAACGTATAAACACACGTGTCTCTTTTAAAACCACTACTGTAATTCTCGATACTAGTGCTAGTAAACTCTGGTCTCTACACACTACGCATTCAATGACGCATACGATTTAATACTTTTACTCAATACAACAAATACGTTTTACTTTGTTGATATAGTTCAGCGTATAACAGTTCCGGTTCTCATCTCCGATCTCTCGGAACCTTTTATTTATATTTTATCATATTAACCTTTTCTCTGACAATATTTTTTC…	1811	0.343333	0	0	1.72	0	0.153333	0.206667	0	CVE11456;	-
CV_between1k2k_11707	CvlncRNA232	scaffold85_98	+	5691-6670	gtaccagaggacccaatacaagagttcgctgagatatataatatatacagtgctcctcaccatgctcttcACTTGTATTGTGTGGTATTGCCATTTCACAACCTTCAATCAGCCTTCGTTCACCTTCGTTGGTGAATTGGACTACTCTGGGTTATACTAAATGCTTGCCTTCTTCATCGCGAGTTAAATATTACACAAACACTACCACTACAGTCTCAATCTCAAGTCCCGTCCTGTCTCCAACTATACTCGACGATTGTCGCGGATGTCACCGGCAAAGTTTAAAGTAAATATCAAGGGAGTAGGGAGTGACAGAACATTGCTACTAAAACAACAAATGGCCTTTGTGTTTTGTTATCATGTTTAATTAAAATACTATTGGATATTTTGCTGAATTTT…	1471	35.9233	4.83667	5.81	32.3367	44.75	2.80333	7.24667	21.9667	CVE12983;	-
CV_between1k2k_11713	CvlncRNA233	scaffold13_222	+	15719-17139	actacagacgagttggctgttggctttcgccgtaaaactaccacccgagcacggtataactaattCATCCCTTTTCCCGCGCCCGTCTAAATCATTCAAAAATTAATATTACGTCTACTTGATCTCGCTCTACTCCAAGAATTTTGCTGGCAGGTTAATAATTTATAAGTTATGGCTATGATATGAATCAAAGGATACTTCAAAAGTTCTATTACTCATTTATGTGATACTGAGAATACCAAATTTGATATTTTAAAATGAAATGTTAAAAAATTTTTCTTTATAATTCACTTACAAAATTTTTTTTTCAGTATTATACATTGATAAAAAACATTAGTTTAATTTAAAATAAAAATTTTGAATGAAGAAAACAATTTTGAAAAATTTTTAAACTACAAT…	1422	0	0	0	0.58	0.266667	0	0.95	1.4	CVE03355;	-
CV_between1k2k_11715	CvlncRNA234	scaffold10_35	+	44972-46203	atcgcgcttatgaaactaaaaactaattctacaagagataaaataaaataaaataagacgacaagtattgTAATAATAATAGTTCATTGATAAGAAAAGTGATTATTAATATATTATTAATTTGACGCAGAATACAATTATTATTGATGTTTGCATCCATGTTAGTCAACTGCGTAAATCCTTTTTTTTTTTTTTTTATTATTTAATTTATTGTTTTTCTTTTTATCCAAACCATTTGGAGTTATGATATTAAATTTCTTTCTTTACATCATTATGTTCACAAATTGTAAAAGTAATTATTTTATCATCAATAAAAACGTAAAGCATTTTTTCGCGGTCAATTGATATTATTTATGTTTAAAAAATTTTCAAATAGTTGATTAAATACTTTATGAAAAT…	1231	20.3033	0.973333	0.686667	8.98333	76.0633	3.27667	1.02333	9.56667	CVE07236;CVE07237;CVE07243;	-
CV_between1k2k_11719	CvlncRNA235	scaffold13_151	-	4447-5861	atcttaaacttggaacgtgatcactctttatataccgcatatctaacggtctcttttccaattgcACGTTCTTTTATTGCCTTTACAACCGATACTCTACGTAAAAATATAATAATCACCTCATAAAAAAACGGTATTACCGATATATCTACGATCTAGACTAATGTCAATAATTTTCAGGCAGTAAAAAAATTTTAAACAACGTACTATCAAATAATTTACATGTCATTTATCTCATCATCCATCACTCGAAAAACGGGACGAGCTATTTGTTCTCATGTACGCTTAAAAAAAAAAAAAAAAAAAAAAAATTAACTTGATTCAAGTCGATGAAATTCTTAAAAGTTTATTTTTTTGGTTCAAGAATATTTTCTCTTTAATCAAGTTAATTTTTTTAAT…	1415	21.6633	3.64	4.17	6.99667	4.80667	3.54333	3.69333	6.30333	CVE02980;	-
CV_between1k2k_11721	CvlncRNA236	scaffold35_129	-	66132-67446	gctttattattgtgttatatatttaatataaattgttgctatttattattacaactgtcattgtcattttAAATGTATGTTAACAGTATTTATGATAAGTGATTTATGAAAGTAATACTTTTTGAATTATCAGTGTGAAAAAGTGTTCTTCTTCTTATTATTGTTTTTTTTTTCTTTATAATTTAAATATTTCAAATAATCTCATTTGTTTTTAATGATCGTGAAAGAATTTATAAGAATGTTATATATATATATGTGCAATGATATATAAAATAATTGTCTGGGTTAATATTATATTATATTGAAAAATTATAAATATATGTAAGTGAGTTAATCAGAAGAGATAAAGGAAATATTAAAATTACGTAAGTTATTAAGTCATGTATGTGTGTCATTGTA…	1316	460.49	296.933	680.117	1169.98	425.36	316.24	614.513	1145.89	CVE10286;CVE10288;CVE10289;CVE10294;	-
CV_between1k2k_11744	CvlncRNA237	scaffold70_4	-	7486-8896	aacaagtgagcagcgttccagacttcgatgcgagaggacccgagttcgagtccagcatacctcaGGACCCGACTAGAAATTACTTTGGGAATGCCCAAAGCATACATTGGGACCCCATTGGGTTTCGACGGGGGATGCCCAATAGGGAAAACCCAATGAGGATCCAATGGGAACCCGATTGGGAAAACCCAACGTCAAAATAATAAATTCTTGCTGGTTTTTCTCGATTGGGATTTCAGTGGGGCCTCATTGGGAAAACCCAACGTAGAAATAATAAATGATTGCCACGGCATAATGTAATAATAGTTTATTTTATCTGAGATCTATTGAAAAACGGGATTGCGAAATTTATAAATAATCTGTAAATTTAGCCAATCGTTCATTTAGATGTAAAACAAT…	1494	3.70667	1.14333	3.10667	10.9733	1.35	0.643333	2.55333	16.3367	CVE05296;	-
CV_between1k2k_11765	CvlncRNA238	scaffold17_87	+	638-1533	atcgaaaataagtgagtagtagctgtcactttagtcaataacgactcgttcatcttaaaAAATTACAGTTTCAAACAGTAAAAATTTCCGTTTCAATATATAGTCCGTATTATGAAGAAAAGGGGGAAGGTTTGTTGAATTTTAATAATTATATTTTACTAAGATGCAATTTTTTTGAAAATTTCTGTAAATAATTATTAAATTTTCAATTTAAGGGGAATTCAGATGAAAAAAAAGGGAGTTTCACTCTGGGAGAATTTAACATTTGAAACAGTAAAAATTTAACTCTTAAAATGTATATTTTACCAGTCCAAAAAAGTCAATAATTATAATTTGATTTTTAGCGTTACGTTTAAAATTTACCATTTTACTTTGTAAATATTGACGTTGCTTGTTTTA…	938	225.91	52.3933	48.97	227.537	189.337	64.36	49.74	264.55	CVE09165;	-
CV_between1k2k_11769	CvlncRNA239	scaffold15_15	-	16252-17489	acaagagaccggcaggctgatctcagaattaaacaacgaggcataagctgacatcatcacacactatcATAACGACGTGCTTACAAATGAGAGACCAGAAGATAAAATAATATAAGAAACGCGGTTGACAGTCAGTGTAAGCGTTTTTAAATTGTAATTGTTATTATTTAATATTTTTTATCTCTATCTGTTACTATGTATGTATGTGTAGATAGAGTTAAGAGCCGGCAAGTTAAGAGCCGCTGTAAATGAGAGGAAAAGTGTTTTATACAAACGTGCGACAGGTTCGTGAATTCACGGTTGTCAGGTGCATTAAACACCTCTAAAGTGGACTTTTTTTTACTTATAAATAGTAACTTAAAACTTAATAAGAACTATTTAAAGTTTAGACAATGAATT…	1238	0	0	0	0.696667	1.33	0.493333	0	0.28	-	-
CV_between1k2k_11771	CvlncRNA240	scaffold25_12	+	69564-71052	acacttggattagttggtgtttggtatattgaactagtgcgtgacttgggatttattattactgattactTATTACTTATTGCTATTTATATCTTGAAGTATCTGTAGATATACACATGTATTACTTAGTGTATAATTGTGTGTTTGTGTGTGTAGTACGACTGTGTGATAAAATAAACAGTTGATTTTTTTGTAGGCTTTTAATGGCAGCACGCCAAAAAAAATTGCTAAACATATGTCATTATATCAATAATAAAAGTCTTTACAAATGTTCGTACAGAATTACAGACAACGATGTTAATTTTAGCTCATTATTAATAATATTTGATTTTTTTTTCAAGTGATTTTCCAATAAAAATTTTAATGTAATTCTATCGAGAGTAATGGATAATTGTTGGT…	1487	0	0	0	0	0	0	0	0	CVE00366;	-
CV_between1k2k_11784	CvlncRNA241	scaffold10_157	+	50137-51846	cataatcattttcatataataatataaattcataataacagtccagataaactctcaattaaaaaaattcTGTAAAATCAAGATAAAGAGTAATAGTTGATTATATTGGTATTGTTTGAAACAATCACCAGCTACCGCACGAATGTGTTTTATCGTGACTAAAAATGATTATCATGGTTAAAATCCGTCGATCCGTGCGCTATAAAATTGCAGTGTAATAATCACGCCTATCTAGAAACCCGCAATAACCCTTATTTATACACTTATATCTATATACATACATTTGCATCTTATTATACAACAACAAAACAAACTCTGATTTCTCATGAACAGATCACGTTATCTAAATCACGACTAATCTCCTAAAAATAATAAATCAATTGTCGTGCATTGCCCGCA…	1700	0	0	0	0	0	0	0	0	-	-
CV_between1k2k_1179	CvlncRNA242	scaffold63_4	+	6747-8125	atcactaaactaaatttctattattcatgattcataaattttgcatatgtatagtagttcctaattgttATTTGATAATAAAATTGCAATTGAAGATCAGTAACTTATAACCCATGACAAAATTGAGACAATAATCTACAATTCAGAGCTACGGTAACGTCTTACACCACACCACGTTAGCGCTACTGTCGTTGTCTCACTAAACTGGCACTGGCTTTTATTTGCCATTTTTTATTATCTAATAGATAAATTCAATATTTACTTACTTTAAATTTCACTAAACAAACTTATTAAAGTTTCATATTAAAGTTCTAAGCCCGTATTCCGCACATCGCTTCTCTTTTTTCTAGTCTGAATTATCTCTCCTTATCTCGCTCCATTTATCTATATTCCAGCAGT…	1380	0	0	0	0	0	0	0.29	0	CVE02623;CVE02624;	-
CV_between1k2k_11817	CvlncRNA243	scaffold29_46	-	7067-8387	taaaatttcaagagtgtagtgaaggaggagaagaatatgggaagttggaattaaagatgtttttttaagGGCTTAGAAAACATGAGTTGACCTTTTGGATGTATAAAATTTTCTACAGGTTTAAAAAAAAAACAATATTTATAAGTTATTATTTTTTCAAGACTGAGAAAAAATTCAAAAAAAAGAATAATATTTTTGAAACTTAATTGTAATCTTTTTTTAATCAGTTTGCAACACTTGACTTGAAGTTAACCAATGGCCAACGGGTAATTGAATAGTTGTTTGTGATCTTTAAAAACAGAGAAAAAAATACCCCGTAGGGAGTACGAGTATACGGCAGAGTAGCGAAAAATATAGAGAACTTGAGAATAAGTGAAGCCTTCCTGTAAAAGCTTTACG…	1320	0.513333	0	0	0.73	0	0	0	0	-	-
CV_between1k2k_11828	CvlncRNA244	scaffold118_23	-	3266-4217	gtaagtacagtagtaattactttgaatatatctaaaaaaaaaaaaaaattgtgtgtgtcaGCTCCGACGCACGACTGGAGTTTACTCCTTAAGTACGATTGTCAAAACAGATGCAAAAAAAGCTTATTTAACTGAAAGTAACTGAAAAAAAATTGATACCGTATAAAACAAATTAATGAAAATAATATACATGTAATTGAATTTTTCGGTTCGAATTGTTTAGGAGCTACTCACATTCAGCTACAGAAAAAACACTATAAGATGTTTTGCCATCAGTAAGAGTGAGAGAAAGCATTATAAAGTAAAGGCAAAGTATACCCACACTAGCTGCACTGCTCACACCAAATTAGAAAGTTGCGCACGATAGGTTGCGCACCAAAAACGTAACGAGGTCATTCG…	951	0	0	0	0	0.98	0	0	1.31	-	-
CV_between1k2k_11831	CvlncRNA245	scaffold17_144	-	23828-28030	tctttttttttttttttttttttttttttaaattaaataaacagcaatttttCCTAATTATACATCTTATGATTTTAAATATGAAGTAAGTTATATTCACCTAAAATTTTATAAGAATAAATAATTCCGTCTTCATATTTTACGTCAATTGGCAGTCTACAGGATAACTTACAAGAGAAAAATTTTTTTAGAATAAAGGTTTCACAAGTTGGAGTAAATAAATTCAGTTTTTTAATTCTTACTATCTTTTCCTCAATTATCAGATCTAACAAATTTAAATTTAATTAACAAAAAATAGTTTTTTTAGTAGATATTGTACATTTTCTTTTTATTTTTTATATTCAAAAGATGTTTGTGGTAAAAATAATAAAAACACTTCTATAAATTATAAATAACCGA…	1064	20.1133	5.41667	5.18	15.82	12.3533	4.14	3.79	17.53	CVE09326;	-
CV_between1k2k_11833	CvlncRNA246	scaffold187_12	+	116667-147694	accgctcggccacgcggtcgctctaaagagctaattagtttttggaattgatcgatcgagccgtttaaaagttaatAGAAAAAAATTGATTTGAAAAAATTTTTTTTCATAGTTTTTTTAAGATTCCTCAAAATCTACAGGTCGGAATCGGTCCAAATTGTATTCAAATCTAAGTTTGGTCAAGTCCTTTCAAATGACACCAACCGCGATCAAATTGGCCAAGCCGTTCAAAGTTATGAGAGGTTTACATACATACATACATACATACAGACACCATCGCGGGAATAGTCAGGGAAGCTTCCTAGGACCTCAAAATGTCAAGATCTGATGAAAACTCGTTTTTCAGAAAACGGGGTAAAACAATAACTTCCCGATGAGGGAAAATTGTTTGTTGACAAT…	1575	0	0	0	0	0	0	0	0	-	-
CV_between1k2k_11839	CvlncRNA247	scaffold13_178	-	66024-67490	tttttttttttttttttttttttttttttaaggattattacagatattatcgattttatatttgtaagtATTTATTTAATAAATTGCACATTTTTTAAAATTACTATTATATGCAAAATCGATTCATTCATAGCACGATTATACATACATAAATTTAGAAATAAATATACATGTATATTTATACATGGTATTTATTATTTGTCAACAGACTATAATTTAAATAATAATTTTATCCCGACTTCTACTTCCATTCGTTCATATACATAAATTAATGTGCAATTGTAATTAATTGGGCTATTTATTTGAGTTCCCCAAGTAATTTGTTTTGTTTAAACATATTTTAATCCTTCCATCGCTAATAAGCTTGATTAATGCTAAAAAATATTCATTTTTATTTAC…	1469	153.56	2.36333	0.52	9.38	163.977	0.14	14.4567	0.803333	-	-
CV_between1k2k_11842	CvlncRNA248	scaffold11_61	+	41465-43531	ctagaacctgaaaatttaaaaagctgtatttagaattttattttatgaaattctatttgaaattggaatTTCTAAAATATATTCCTTTCAGATTTTGTGAAAATTCTATTTTGAAACTATAGAAATTTCAATTAAATTTATTTTCTATGTCTTCAATGCTTCGCTAATGGCCAAAAGTTTTTTTCAAAAAATATTTCATTATACTTGATAAACTTGACTAAGAAATTACATGGAAATGATCAAAATTGACCGTTTGTTTGGATCCAAAATGTTAATCTCACAATTTTTTTAATTTGTATCCTAAAAATAAATTTAACGAGTCAAATAAATTGCTTCATTGCCGCTTTATGAATGAAATTTTTAACTTCATGTAATTTCTTCTATTATAATTGAGAAAAA…	1823	0	0	0	0	0.23	0.15	0	0	-	-
CV_between1k2k_11845	CvlncRNA249	scaffold71_11	+	5765-5911	ttttttttttttttttttttacgaattatcgtgtactcgcttttactaatgacaattttcgttttctaGACTAGTTTATTAATAATTTCTAGAAAACTATGAGGCCAGGAATTTAAAAATTTTTTATTCTAATTGTAAATATAGCATTCCATAAAATGTTAGTTTTTAACAAAGATCTTTGAAAAAGAGAATTGAAAAGAATTAAGAATTAAATGCATTCTTTTTAATTCTCTTTGGAGAATTAAATAGAATTAAAGAGAATGCAAGATTGTAAGTTTTTTATTCTACTCAATCCTCCATGAAGAATTCAGTAGTATCAAAGAGTATTGATAATACAATACTATTTTCAATACTTTCAAATACGTTCAGAAGATATTTCAAATAAACGAATTTTTGGAA…	1872	0.49	0.243333	0	1.07333	0.193333	0.823333	0.41	0	CVE06171;CVE06172;CVE06173;	-
CV_between1k2k_11860	CvlncRNA250	scaffold79_4	-	12831-14792	taatgctcagcgttatacaccttcaccgggtacgtttcatacgttcagtcgagtcttggactatgttctgcgTTCTCTAAGTTACCAGTGGGCGTCGCGTACACTTACCCAGCTACATAATACAGAGCTTAGTATGCCAGGGACTAGTCCTTTGTGACTATAGCTTTCAAGTATTAGTTTATACCTCTCAAATGAAATTCTCAGGCAAGTGGTTCCACCAAGAACACCACTGTATAATCCCTTTAACATTAAGGACCAAAGCATTTCTGTTATTGACAAATATAAGGTGATTCGAAAATTTAAAAGGACTTGCAAAACCATCAACCCAATATGTCCTTACCACGCGCAAATCGTCATTTAATGCTACGCGACCTGTTGCACAATTTTTCCTTCTATTCC…	1967	3.87333	3.33333	5.54667	4.10333	2.63333	2.37667	1.38667	4.07333	-	-
CV_between1k2k_11861	CvlncRNA251	scaffold250_1	+	14298-15733	atagtatcgtgacaagtgctaacgtaaattaattttcgaaagcaaatctcttgtatttttgttattctATGTAGTGAAAATAAAATAATCAAGTTGCAAAAACAATCCAAGCAACATTTATACATCACATGCCGAATAAAACTTATTCTAAACTCCTTAAGAAATTCACCTCAGCAGAGACAATACATCAATGAATTGAAAACTTCTGGATTTGAATTGCGAATTATAATTGCAGATGTAAGTTTTTTTATGTAGAACTGAACCTTTTATAGCAAAATTTTCTTCAGTGCAAATTAAAATCGTATGGATGTCGCATGACAAAAACTTGCTTTTATACCGTTAATCATTATTCCAAAAAAACGTCTTTAGAGTCAACTTCTTCAAATATCGAGAAAAACG…	1436	1.98	0.99	0.29	2.35667	3.11333	0.803333	2.30667	6.15333	CVE03498;	-
CV_between1k2k_11862	CvlncRNA252	scaffold6_53	+	5825-8317	tccagcagcaaccaaacgtgaccgcagacggatcgcgactcaaggagcacaagacgccgatgaagaGGATGGGAGGAATGTACGATGAGGATGGAGGTACGGGCGTCGAAGACGTTGTCTCTGTCATTGATCTACCACCTAACAGTTTGACAAAGTTACCTGAGAAGGGAATTTTAAAGAAACACGGTGGTTACGGTATTGTAATACCTAAATAGTTTAAAGTTTATTTAACTTGGTTGTTCATTTACTGTCGTATTTAAATTTCAAATTTTTTTAAAACGTCAATACCTCACGTTAATGTTTCTTTTTACACGGAGAAAATTACGTTGCTTAGATATAGTTATTTTTAGTTTTATGCTTTATTTTTGGTGGTTCATTACACAGAAAAAAAAAATTATT…	1713	6.42667	0.64	0.99	18.69	8.29667	1.74	5.82667	25.3533	CVE10707;	-
CV_between1k2k_11865	CvlncRNA253	scaffold15_111	-	157777-158885	aagcagttgtatcaacgcagagtacttttttttttttttctttttttttttttttcaatttttgatacaATATATATATATATATTCTAAACCGTTTATAGCGATAACATATCATCAAAATAACTGTCGATAAAACCCTTCCACTGATTGACTTTGAAATTTATTCCGAATCAAGTTTCATTAAACTTATTCAAACATCGCAAACCAAACACTGAATCTTACTGTAAACAATCAGAATAGCTTTTGAAGACCTCTAAGCTTCGAATTTTGATCAAAACTAAATTTTTTAAAAATTGAACTTCAACCAAGTAACTTTCCAAGTTTTAGAGAATTTACGGTCTTACTATATAATGTCAATATTTTTGTTTCCATTATTTTCAATATATCCGATTTGTGTTT…	1169	0	0	0	0	0	0	0	0.8	-	-
CV_between1k2k_11875	CvlncRNA254	scaffold52_26	+	21701-22878	tttattttttttatttttttttttttttcatgtcctgaggcattttatctcggtcgtttgtgaacaaatAATAAACACGCGATGAAAGAATTTTTAGTAACGTTTAGTTATCTTTTCATTTATTTATTTATTAAAGATTTTTTACTCTGCGATCTTATGAACTGTTTATATTAGACGCAAAATGCATTTGGCTATTGTAGAAGTAAAAAACATGTATTTAATATTTAAAACACTTGTGTGTAGGAAACGGTGGTTAATAAATTTCAATGGATTAATACGCGTGTGTGATATTAATTTGCATATATTATATGTATAAGATAATAATATTTAAGTATATTTTATGCATATCATAAAAGCTGCTATACTGCATTCTATTGTACTCATTCCGAATAATTAAAG…	1178	0	0	0	0	0	0	0	0	CVE04558;	-
CV_between1k2k_11886	CvlncRNA255	scaffold57_102	-	19030-20627	tgtgtcccggcgagaggtaatgcatgtgtacttgctacagaattatatacgatgtacgaagtacaAAGTACAGTCTTACAGGTTAAGGGGTAGCTGGGTTGTATGTACGACGATGACAAAGCGTATACTTAAAAATAAAAAAATTTATATTGTAATGCCCGGGATAGGAATAGCACGGTGTCGTTAGCCGGGTGATTAACGGCTCACGCTTCTTACCTAACGGCTTATCTCAATTGTTAACATGAAAAGTTGTTACTAGTGTCACGCCTCTGTGTTTGTTCGATAAAATACTATATGCCGGGTGCTGGTTAGTTGTTTATTTCATTTTCGTTAAAAGAAAAAAGCTTTAAATACTTTTGTTTACCTCGCTTTTAAAATTCATTTTGTTTGTTTTTTTGT…	1598	0	0	0	0	0	0	0	0	-	-
CV_between1k2k_11890	CvlncRNA256	scaffold15_26	+	141328-142658	taaaaataaaaaaaaaaaaaaaaaaaaacaaaaaagccattagtaccagtgattaatttttgatagtTGACCCATTTAGTATATTACCATTTCCATTACTATCGACTTTTTTATCAGCGTAGACATGAACATATAGGTATAATGAATCCCCTATAAATTAATGGCCGTCGGACGTTGGTCTTTAGAATGACTAAAAAATATTGAAAAAATAAAAAAACGTAATGAGTAAAAATAACTAATCGCTTGTAATCACTAAAAAACAGTGTACACAAGTTACATTTATTGTCACGCTGTTATATTCTTAACCAATTGACGTCAAAGCTTTACTGATAAATTTGTTTTGTCGCTTTAATATATTTATGTAGCAATTAATTTTGCTCCTTGCTATCTTAGAATTGA…	1336	0.503333	0	1.51	0	0	0.22	1.81	0.76	-	-
CV_between1k2k_11897	CvlncRNA257	scaffold13_165	+	834-2050	AAAATAGAATTTATGATTGGCTCACCGACGCGAAGATTCAAATCAACCGTCCCCTGGCAGAGTAATCAACAGCATCAGCACATTAACCATCAGCAGTACTTTGATAGTATCAATTCGTCGACTGGGACTGGTGGCATGGCGCCAGAAAGTCTCATGACTGATGAATTTCCACCCCGCAGTGGCGAAGCGCTTGCCGAATGCGATTCATTGGATGATAATCCTATTTCTAGTGAAGATTAGTTTTTTTATTCGCCTCTTGAGTGCTGATAGGAATTTTTGGATTGTAATTGTAAAATTATTCTCAGTATTTATCATCAAAATTATTGGATATTTTTTTTTTTTTAATGAAAATAATTTCTTACGACCAATTTTTTAATTTTTATATTAAAAGATTCAATT…	1212	11.6533	0.766667	2.15	12.2433	5.21	2.46667	3.97	10.5	-	-
CV_between1k2k_11898	CvlncRNA258	scaffold11_62	-	2139-3315	ctcttcgcgcgagttacacgcacttatcgctgcctcctgatatcatttaaatcgttttttaaatttaaaaTTTTAAAATCAACAAATTATTAATTATCGCTTCAGCGTTATGTTAATTGAGAATTTTTTATATTTTTTACTTAAATGTAATTGAAATAATCAATGTGAAATTATAAGTAATGTTTATTGGAGTGGTAAATCATTGAACATCTGGAAGCGAGAGTTTCATTAATTTTTATTATTACTATTACTATTAATTAAAGCTCCAATAATTGCTTTGTAATATTAATAAAAGAATGAAATATTGATAATAGAATTTAATTATTTTAAATGAAAAAATAAATTTCATTGGATATAAAAGGAGTAATTAAATGTATAATATATCATTTATAACAATGT…	1182	6.58667	4.70667	9.30333	26.7767	20.7433	5.64667	6.98333	31.2567	CVE08622;	-
CV_between1k2k_11906	CvlncRNA259	scaffold192_3	-	14825-16653	tattaacgcagagtactttttttttttttttttttttttttttttgtttttacctgatgctgacaaaatttAATGTCTTCCGGAAGACATTAAATTTTGTCAGCATCAGGTAAAAACAAAAAAAAAAAACAACCATTAAAAGATAATATTAAAATTCAGCAAGCGTCTCTAGAAAATGAAACAATTTTCCGGTTACTTACTCCCTAAAATTATTTAAAACTCAAACAAAATAATTTTTCTCCTTAGAGAGTTAAAATTTCTTGTTCTGGTCTTTAAGCGTCAGTTCTAAGCGGAAATGAATCACGTCTCAAAAATAAATTTATCTTGTCAGCTTAACTCATCTTTAAATATCTCTTAAAAGTAAATTTATTTACCGTTTGTTAAAATTCAAGATATAAA…	1914	0	0.993333	0	2.24	16.4533	1.24333	0	1.28	-	-
CV_between1k2k_11908	CvlncRNA260	scaffold140_2	-	1012-2247	aacgttttggtctgtttttgacctcgatgcgatcaaaaccagccaaatgattgtgacaaaaaaaaagtctGATTTTGGTCTTGAAACAATAGAAAATAATTTTATTGTAACATTAAAAATTGTCTGAAATTGATCTGAATTGGGAATAGTACGAGCTAAAACATATTAAATTCTTATATAAAATAGATACACATAATAAAATTAAATTGAATGAAAAATATTAAAAATTTTCATTTATCATACAACAGATTAAATTTTTTGACTCGGGTTTATTTAATAAAAATTAGTAACTATTAAAGAGTTATATTTACAAAATAATTCCGTGCAATCAAATGATATTTAATGTTAACTTAAAAAAGTATGAGTAACAATTACTGATTTAATTTCTTCGTGTATGAC…	1452	47.4067	9.07	4.94667	11.2133	114.77	11.32	8.86667	10	CVE01343;	-
CV_between1k2k_1191	CvlncRNA261	scaffold33_28	+	72187-74005	cagaagggttaagaaaaagtttcctttgaagttaaatatcgtcagtccCGACAAAAGTACTTTAAAAATAGTCGAAATAGTTTGTAATACTTTCAAACAATACACTTTACATCTTTTCATTTTTCTTCAATAAAAAAAATTAAATATCAACAACACAGTAGCGACAATTTCAAAGTGTCCTTTTTCCGCGAAACAATTCAGCTAATTTGAAATCAAATTATTCAATTTAATTTTTATGCAATTGTTTGTTGATGCGTTAATCTTGCTGGTATAGTACGAGATATTGGCAGCTTCTTCGAATACATGTGAATATCATAGGAAGAACAATCGAGAAAGTTTATCCAATGAAATAATAATCAAAATTATAAAATCAATTTAATCACTGTAATAAAATCGAGT…	1826	9.62667	3.25333	7.86667	70.43	3.01667	3.84333	9.07333	34.3867	-	-
CV_between1k2k_11914	CvlncRNA262	scaffold25_12	+	53487-54926	ttcttgactggtgggtaaattttcttggctcaagaaaatattaagaaagattgaaaatttattgaattaAGTCAAAGTTTCTTGAGCCAAGAAAATTTTTTCTTGCTCCAAAATTACTTTTGTCTTCCTTAAAACTTTCTTGATGCAAGTTTTTTGGTGTACTCTACTCTGTATAGTCGTTTAAAGGCGTGCAAATAGTATTCCATTAAAAACTAGCAAATACACAAGATAAATAAATTATTTTTATCCGTCTCTCGTTCTCAATTTGATAATACGGGTAACTTGAGTTTGGGCGTGATCAACAGTAGCACCCACAGCTATTTACTGCGTACTTAGGAAGGCGTACCGCTTGTTACTTATTACTCAACCACCGTTACTACAGCTTCGTGCCACTAATGA…	1844	2.97	0.45	0	1.44	0.39	0	1.14333	1.61333	-	-
CV_between1k2k_11915	CvlncRNA263	scaffold13_177	+	19545-20665	gtcatcgggtcgacgtcaaggccaccacatccgggacttcttttagtctgtatatgtatttgccagctgTAACTCTTTGAGGAATAAATCCAGTTTATGCAGTTGAGCTTTTATACACTATGTAAATATTCAAGTTTTAATTACACGTAAAAAATAATAATCAACAAAATTTTATGAAAATTCTTCCAAAAAAAAATTTTTTTTATTTTTTAGTCGTCCGTTTGCTCTATAGAAATTTTTATAATTCAAGGACACTTGTGACTTTTTTCGAGCGTGTCTATTTTTTATTGTTAACTTTGGCGCAAATGTGACCTTGTCTCTAATTAAAATTAATATTCTTGTGATAAATAATGAATTAGTTAATTAAATAATTTATTTTTAGTATTTATATTATTAAAA…	1120	0	0.286667	0	0	0	0.85	0.826667	0	CVE03123;CVE03124;	-
CV_between1k2k_11931	CvlncRNA264	scaffold12_112	+	8425-9650	ttttttttttttttttttttttttttgtaaaagatttttcatttaattctgaagaaaatcatgtgtcattCCGCATTTTTGGATCTATTTAAAGAGGAGTAAGAAGCAAAAAATAGGTTCTAGAAAGTTTTAACATGTTTTAGTGCAGAATTACTGAATTTCTCTAGAAGTTCTAGAAAATTCGGAAATTTTAGATGGTTTAAAATTTTTGTTTTAGAACTTAAAAGTTTTTAGAACTTCTAGAAAGTTTTCAGCCCCTAGAATATTCTAAATTTCAATGCTAACGCTGTAATTTCTCAAGTAATCAATGTTTGATGGGTAGGAAAGTCACAAGGCAATTTTCGTAAAGAATTCTAGAGCCCGTAAAATTCTTCCAGAATTTCTAGAAAATTTACAAAT…	1245	0	0	0	0	0	0	0	0	CVE12105;	-
CV_between1k2k_11938	CvlncRNA265	scaffold83_6	-	398-1310	tatggcaaaatcttttagttgattcgacaaaatcctattcttggtataacaaatttttttattgaaacaGCAAAATTGTTCTATTAAAGTAATAAAGAAAATTTGTTAGAGTAACAAAGAAAATTTGTTGTAGTAATGAAGAGAATTTGTAAGAATAACAATGAGAATTTGTTGAAATAACCCATTGAGTATCATTATACACAATCATTTTCGTGATAAGCTTTTGAGGATTTGGAAAATATTTTGGCAACAAATTAGTTTTGTTACTGTAATAAAATCACTTTGTTACAGCAACAAAGTCATTTTGTGACAGCAACAAAATGATTTTATTAGTGAAAAAAATTGATTTTGTGATTGAACAAACTGGTTTGTTAGTACATCTTGAAAGATTTTGTTAAT…	1417	1.46333	0	0.256667	1.81	0.286667	0	0	0	-	-
CV_between1k2k_11939	CvlncRNA266	scaffold38_8	-	769-2379	aatttttttttttatttaaattgacttacgtacaatcgcaactctctaatgagacatatcaacacgagcaTTGCTTATCTTTGCTGATGCTGATGGCTTAACCTAAAAAGTTCATTTATATTTATATTTTTAATCATTAAATTAATGATTATTATCTTGTCGGTCATGTGGCTATTGCATTGACTATAAATTAGGTTAAGAATTCGAACAAATTTATTTTATAACAATGACCAATTTTTTAACTCCTGCGATTAGGGTTTTAATCATATGTCAAGTCGAAAATCAAATTTTTACAAAGATACTTATATTTTTTTGGAGCTTCAATTTATTATAATGGCGATAATTTTATTACAATGGTGATTAAGACACTTTTTAAATTTTGAGGTTAAACAAAGTTAC…	1612	1051.96	215.08	387.263	691.21	603.043	256.33	365.897	800.28	-	-
CV_between1k2k_1195	CvlncRNA267	scaffold15_15	-	16035-17983	gtcctcgtcggtcgacattacgacacggatcgccgccaccgtgctcgcTCACAAACGAGATTCGACTCGACGACGGGTACATCTCAACGGGTTTAAAGACAAGAGTTTGCCGGATTATATATATTTTATTGTCAAGTAGCGTATATATATATAAATATATAAATGTATATATGCTTCTTAACTCACTTATGCATTGAAATTTTGTCTGGTATCGGGTTTAAAAGACTATTAAAAATATATATTAAATAGTTATTGCTATTGATTGATTTTTATCAAGACTAATTATTTAAAATAGTTGGAGTAATAATTGTATAATCTAATGATAACTATTTCGAGGTGGATAATTGAAGAAATTAGCAACAAGGAGTACTGATTAAAGTTACTGGTTGGCTTTTATCG…	1949	0.0233333	0	0	0.0833333	0	0	0.04	0	-	-
CV_between1k2k_1196	CvlncRNA268	scaffold1_172	+	6615-8282	tagttctacccgtcttgtcacaagatacactaactattccaatatgaaagtcttgattgtttgttCGCCGTTGTGGCCGCCGTCGCTGCTTACCCAGGCTGGGAGGTAATTATCATTTTTAATTAATCCGTATTTTCGTACTAAAAAATACTTTTAACAATTAATACTCTATTTTCAAAATGAATGTCTATGCATGGTCATATAATGTCATGTGTCTATAAAATGTGTTAATCATCTCGGTCAATCAAAAAAGTAACCAATTTATCCATCCAATAATACTTAATCACGCATCTCTGATCATCTGATCATCACATGGAACCATATTGAGGACATCAGCAAGTACCACCACCACCACCACCTGGCATGTCTCATAAAAAATATAAACAAGAGATTTTAGTG…	1559	18924.1	43193.6	28830.9	255.37	15408.2	40502	32610.8	59.9067	CVE01056;CVE01057;	-
CV_between1k2k_11960	CvlncRNA269	scaffold160_36	+	286-640	CGCCACTTTTAAAATTCTTATAAAGGAACAATTAGAGTAAAATTTCTTCTCAAACCTGCAAAAAAATTAATTTTTTTCTTGAAAAAAATTTTTTTGGTTAGAAAAAACTATTTAAATTTTGGAACTTGGTTCAGAGATGGCGCCACCATTATAAGTCCTACAGAGGAACAATCAGACTACAATTTCTTCTTGAATTAAAAAAAAATGAAGAAGTAAATTTTTTTCTTGAAAAATTTTTAATTCAATATTTTTGGTTAGGAACAACTACTTAAAGTTTGGAACATAGTTCATAGATGGCGCCACTCTCAAAATTCCTATAAAGGAACAATCAGAGTAAAATTTTTGTCTCAAATTAAAAAAAAAATTGATTTTTTTCTCGAAAAAAAATTTTAATTAAAG…	1220	20.6667	10.8633	19.5367	37.5633	9.11333	7.02	19.1933	29.4067	-	-
CV_between1k2k_11961	CvlncRNA270	scaffold29_60	+	37554-38893	taagtattcatttattaaggctatatttagtttactaataaaaaatataataaatggcaaccgaCTCGAGTAAAAGCACGCTACGATAGTAACGCCGTTCAACCCTCTATTATGTTACTTTATTTTTTCTTTATTGATCAATTATTTTTAATTATTATTATAGTTATTATCATTGTTTTAAGTCAAAAAAAATTTAGCGGGAAACGCGCTTTGACGGCGCATCTCGTTCTTTTCTTTCTCATTAATAAATTGTTTAAAAAGTGAATTGATGAGAAATAAAAGTTGTTTTTATGGTCTTTGAATTGAGATTAACAATTACCTGTAATCATTTTTATTTATTTCTTACTAACTGATGTTGAAAATTAAGTAGCATCGTCTGACGCTGTAACGAATTATACT…	1336	0	0.226667	0	0	0.343333	0.243333	0.323333	0	-	-
CV_between1k2k_11964	CvlncRNA271	scaffold113_55	-	367-1241	tatcccgggtgtcataaaggcgtaccaaaaatttcaaatttgaaaaaaattttttttcgtcatttctACGAGTTTCAAGTAATAATGTTTTCCAAAAAAAAAATTTTTTTGTACCAAAATTTTTTTTTCGCATTTCTGCCCGATTCAGGCATAATTACGTCGATTCCCGGAAAAAATTTTTTTATACTTCCTTATGCCTTTTCAAGGGTATTTTTTTCGGGATACGCCCTTTTAATAAATAAACATTGATTTAATAAAAAAAAAAAAAAAAATTTTTTTTTTTTATTTCACAGTGGCTATCCCTCTTAAATAAAAACAGCATCAGCAAAATTCCAAAAATTTTTTTTTCAATTTAAAAATTAAAAATTTTGAGTTAAATGTCCAAGTTACAAAAAAATC…	869	9.64667	5.24	5.68667	23.4267	13.7933	5.94	1.69	21.7967	-	-
CV_between1k2k_11967	CvlncRNA272	scaffold35_7	+	193985-195282	tcagttaaggtctattaaagcgatcattaaatattgattgttaacgttgataataactataaaataaaagTCAATGATTAAATTGAATTTTAAATTGAGGCGAAATATCAATTGCATTTAAAGGATTTAGTTTAATAATGTTTATTTTTTATTTTTATACACAGAAAAAAAAAATTTCTTAAATCAAGAAAATTGCAAGGAAGACCGAAGTTATTTTGGAGTAAGAAGAAATTTTCTTGCCTTAAAAAATTTAACTTTGTTCAAGAAATTTTAACTTCATTCAAGAAATTTTCAATCTTCTTTAAGACTTTCTTCCTTTCTGTGTAGCGATGTAAGGGGAAGAGCCACTGTGAAATTACAAAAAAAAAATTAAAAAAAAATTTTTTAATTAAATTGAAG…	1283	0	0.233333	0.336667	1.45667	0.633333	0	2.02333	0	CVE09666;CVE09672;	-
CV_between1k2k_11972	CvlncRNA273	scaffold15_65	+	89535-90812	AAATCAAACAACAACAACAAACTGTTCTCGGCAGCAGACGCGGGCGGTATGTTCCCGAGAAAATCCGAGTTTGGAGACGTTAAGTTGAGCAAAAAGTACATTGAGCCACCTCTGGACGACGTATGGCCGCCCCCCAAGCCCGACGCTGTTCAGACAGTTAAAGTCCTGGACAAGCTCGAGGCAATTACCAATGAATTGAAAATAAATATCTCAAATACTGACGGAACCAGAACGGTTGTTCTTAATGTTCCCAAGGAATTATAAGATTAATTATTAATTAATTTTCATCTTATCAATTATGGTTATTTTTAGTTAATAGTATTTGAGATATTTTATTTTTAATTTGTATTTGTTATTATTTTTTTTACTTCTACATGCTTTTCAAATTCGTATATATTT…	1277	563.21	74.05	143.077	157.34	206.583	75.77	128.71	219.077	CVE05033;	-
CV_between1k2k_11973	CvlncRNA274	scaffold25_15	+	12271-13441	gtaccaagtcaactggattgtttttatgaaaattttaccgccgaaaaagtaatttaactcaCAAACGTCACATTGATGTAGCACTGCATATCCAATTATTGAATCCACACATTGATGTATTTAACCACTGGCTAGTGAAACACCATATGCATATGTAGGCACACAACTGAAGATAACCATACACACGCGTAATCCAAGTGAGTGTACGTTCCACTGATTGTCAACGTAAAAAAGAACACACAGTAAACAGTGGTGTTATTAATAGACTTGTAATTTAAAATTTCACCGTCTAAAATAGTAATTTTTATTAATTATTAACAGCAATAATGATGATAATAAATTAATTGAATTAAATAAAACTTTAACACGTGCGGCTCTTGTCTTGCGATAGTACTAAAA…	1171	22.9933	6.60333	4.10333	11.4067	12.8567	3.95667	11.4733	33.47	CVE00378;	-
CV_between1k2k_11977	CvlncRNA275	scaffold13_93	+	4240-5608	tctgacttaagtaaaatatatacgcatgagacagtgatgtatattctgtaatagtaacaatttaaaTAATTTAAGTACGAGAAAAAATAAGAACGAAATGACGATGATGATGATGATGAAGAACAAGAACAAGAAGTTGATGTTTAAATAAAAATCAAATAAAATTATGTATATCCTGGAGCAAGGAATAAAGAAAGGATTTACAATATCTCCAGGTTAAAAATTTAAAGTTCTCTTCAATACACTCCATCGTAACTATATAACCGGTATGGCTTCTACTCTTCCATTCCGCGGTTACTACGAACGCTCAAAATACATACGTATTATATGTAGTTTAAGTTTATATTTATATTTATATTTATAAGTATCCTTGCGAGTGTCGGAGTACTCGTAACCCAC…	1390	0	0	0	0	0	0	0	2.16333	-	-
CV_between1k2k_11990	CvlncRNA276	scaffold143_8	+	16637-17380	ttacacaaccaggaaggagttatgagttatttaaaaaacatatctttttttttgggaaaataattataacTTTTTTGAAAATTGGCTTACTAGGATGTTTCGTTTTTTTGAAAATTCTTGTTTTTAAATGTACTTTCGAGAAAGAAATGGAAATAATGGTGTGGATTCATATTCAACGTTTTTAACTTCCCGCTAAGATCATTGAAAATTTTCAAAAATCGGGAAGTTATTGGTTTCACCCCGTTTTTCGAAAATCGAGTTCTCATCAGATCTTGACGTTTTGAGGTCCTAGGAAGCTTCCCTGACTATTCCCACGATGATGTCAGTATGTGTGTGTGTGTGTGTGTGTGTGTGTGTGTGTGTGTGTGTTTGTGTGTGTGTGTGTGTATGCATGTATGT…	1220	0	0.256667	1.07667	0.75	1.69667	0	0	0	-	-
CV_between1k2k_11991	CvlncRNA277	scaffold54_61	-	51445-52852	tccttggaaccggttctcttctggatcaaatccattacaagctgagtagctgaggtatcatccgaattaatCTTTTGTTTTGAGAGGTTATGTTCGAGGAACCACACACGAAACGGTGAGCGTTGTCACAAGGATTTGCGCTGGTGTTCAAGTTAAGTTTCATGATCGAAGCTGAAAAAATGGGTATCATAATATAGTTCTAAGGAGGATCAGGTTAAGAAAGTTTGAAAATATGAAATTGCACGACTCATAATGCTCATTAAATTATAAAGTAATAAAATAAAAATTCGGAAAAATGTTAATTGCAATTAAACAACACTGAGTTACATAGCCATTCTCAATAGGGAGCCTAAAATTCCTTCAAAGAATTGAATAAAAAAAATTTGACTCAATTAATGG…	1422	16.99	2.67333	3.81333	3.16	3.21	1.92667	2.03333	4.53	CVE08846;CVE08849;CVE08851;CVE08855;	-
CV_between1k2k_1200	CvlncRNA278	scaffold31_32	+	2196-3467	ttaattccaataaatatttgaaccaaaaaattcttgtctgaacgatattgttctcagtatataaaactttcCTAATTTTTTTTTGAGATTTTTTAAAATTATTTTTAACACAGATGGTAAATGTTCTACCATAAATTCTAGTTGTTTTCCGGAGCAAAGTCAGTCTTTAATCATAACACGTTTACACAATTTTGCTGAACGTTCATTAATTATTAATTATTTATTTATTTCACTACAATATGTACAATTTGCATTAGGTAATTGTGAATAACAGTCTCAACAGCTTCAGCCACAAACAAAATTAGTTATCATCATGATAATCATCTTAAATATTCAATTACCATAGAATTTTCTATCACTCAACCATCATCGAGTGAATTAATTATTATTCAACTAGTC…	1270	9.08333	2.79333	1.02	12.3	2.98	1.86667	1.02	8.26	CVE01253;	-
CV_between1k2k_12001	CvlncRNA279	scaffold11_43	+	62791-63910	tttttttttttttttttttttttttttttgggtgggtaaattcagagcggatttagtccggaaGTTTCCGATTACTGTCAAGTGTTATTTTTTTTTTTAATTAAAACAAAGATTCAAAATTGTAAAATTTGAGGAAAAGTTACTAAAAATTGATTATCATTTCAATTTTATTTTTAATTTATCAAAATTTTTATAAACAATTTTAATAAATGAAAAAAAAAAAATTAAGTATGAATTGAGTATTCTATTAAAACCATGATGAAACATTTAAATTAATTATTGTAATCAAATAAGTGATTTTTCAATATATTTGTATTTTATTATTGGATAAATTTGAAAAATATTTTAATTAAAATGTGTGTTTTGGTCGAATGTTTTTAATAATTATAAAGGCAACAA…	1145	0	0	0	0	0	0	0	0	-	-
CV_between1k2k_12010	CvlncRNA280	scaffold8_20	-	40076-41489	tttttttttttttttttttcgttataaataaaaatgagtgggtttgctcagtattatttaaACAGTTGAAAGTGTTCCTAGTTTCTATTTTAACTCGAGAGGAATGTTATTAAATTATTCAAAGCTCGCGGAATTTCTTTATCGCTTTATGTTTAAATTTAACACACATGCGGATGTTGGTATTTAATTATGGATTTTGACTAAATCTGTTCTACTTGTTAATATATGTGCGTCGTGAATAATTAAATGAATTGAAGGTTGGATTAATTTAAAACATGTTTAAAGAATTATTTGCAACCGAATCTTTTATCGCTACAAAATTAGTTTCGATTTATCAAACTTGTATTATCTGTTATGCGTGTTGATGTGTAAAAATATGATAAAAATAAATACTTTTCT…	1415	0.686667	0	0	2.50333	0.403333	0	0.32	0.75	-	-
CV_between1k2k_12012	CvlncRNA281	scaffold49_32	+	50564-52194	acagttacaaaaagctacttcaagtgactttttataagcgattttatcgtaaattttctctTTGTGAATTAAATTAATATTTTGTGAATTATGTCTGATTCCGAATACACTGACCAATACGAAAAATACAACTACGATTTTGACAAGTACATTTTTTGCAAAAACGGTGGAAAGCAAAGGAGTAAACTGGAAGTTAGTCAGCACACCAATCATTTTGATCCAAACGGACATTCTAGAAAAATCTTGACCAAGCTTCAGAATACTGAGTATAATAAACGTAACATCAAAACCAAGTCATAAAAAAGGTAATTTATATTATTAAAATAAGATATTAAAGTTAGCTGTCACTTTTATAATTATTTTATTTTTTTATTAAATAAATTCGCTCCGAAAAATTGC…	1620	241.55	25.31	84.4567	276.09	27.3067	28.3033	39.2033	507.753	CVE12393;CVE12397;CVE12398;CVE12399;CVE12401;CVE12403;	-
CV_between1k2k_12014	CvlncRNA282	scaffold291_8	+	4605-5643	aaatcgatacacatacggtacttcccacctggacgcttaaccattatgggctggctacaccactcaGATGCTTCACATGGTTCGATCACGTCATCTATTACCATCTGGTCGACGATTTCGTGCATGGCCTGTTATATGACCGGCGACCGACGGTAGACCTTTTGTCTACCGGTGTTGCTCATTTATAAAAAATTTTTGTGTTTTTCATAAATTATTATCATAATTTATTAACAATGGTCACTTGCTATCTTTTGATCAAATAGAGACAGAAATTTGTTTCGAATTGGCATTTATAGAGGGTAAAATATTGGAATTACGTGCAAATTATGAAATTTGCCACTATCAAATTTTCTGATTTATTTAATTATTAAAATTTGAGACGAGTCCTTATGGCCTCTA…	1171	0	0	0	0	0	0	0	0	-	-
CV_between1k2k_12016	CvlncRNA283	scaffold79_3	+	8157-9138	attaaaaactggccctaagaggccattttgtcggcaagtttctaaaattagctgactttaggtcAACGATTAATTTTATAATTTAAATTAAATATTTTTGTGTTTTAAATAGGTAAAAAAATTAATTTAAGAATTATTGGCAATATTAATTAAGGTTAAACATATAATAATTTAATTTTAATTAAATTTAAGCTTACAAATTAATTTTAAAATAATAATAATAATATGGTAAAAAAAAAAAAGCATTTATTGTCGAAGAAACTTATGTTACGCATATTACGCAACTCGAACGAGTATGCATGACACGTTTACGATTAATATTTCTATTGTTTGATAGAACATAAGACATGTACAGTAATATATAATGTGTAAAAACACGCAATAGATCAAAGGTCTAGC…	920	72.8133	48.6933	29.79	912.083	77.6833	31.5833	26.94	464.753	CVE11056;	-
CV_between1k2k_12017	CvlncRNA284	scaffold7_9	-	3-1158	attaatcgggtgcaatttgttattataaattctagtgggtgttatttgtgtattgtataaaTATATTGAATGTGCAAGTGAGGATTCAGTGCCCGACAACTAAATTTAAACTTTAGTTTGTAATTCAATTTGTTTGTGGTCTTCGTAATCAATTGTTTAATTGTTAAATTAGGACAAGAGGCAAGCTAGAAAATTTAAAACATTCATTTACAATTTGATGAATTTTCGTTTATTTTTTTAATAAAAAGCATTTTCAAATTCTTGCTTCTCTTGTACTTCTGATCCGATTTCAAAAACTGAAAAGAAAAATTGAGGGGTTATACGGACTAAGAGCACTAAAAAAAGAGATTTTTGAATAATTTTTTCTAAAAAGACTTTCAATATGAAAATTAATATACT…	1158	490.69	617.597	522.447	903.237	655.7	574.063	581.4	1077.46	CVE00627;	-
CV_between1k2k_12022	CvlncRNA285	scaffold29_123	+	1-636	tcttctttttttattttaagaggaaaaaaattattaaaatgaatcccaaaaaagtccaaattttgaatTCTTAAAAAAAAAAAAAAAATTTAATTTTCCAGAAAAAAAATCAGTAATTTTGAGATTTCAATTTGGAATTATTTTTGGGGTAATTTTTTTTTTCTTAAAATTTTAAAAATAACAAAAATTGATTCTTTAAATTCTTTTGAATTTTATTGAATTAATTTTTGGAATAATAATTAAAATTTTGGAAATTTGAAACTTGTTCAAAAATTACAAAGTTTTAAATTTTTCAAAATGAAAGGAAAAATTTTTGGAAAATTTCAAATTCGAAATTTTAGAACAAAAAATTTCTTCTTTTTTGTTTTAAGAAGAAAAAAATTATTCCCAAAAATTACC…	1075	78.3633	20.6233	9.11667	36.49	36.8533	26.3033	20.96	50.6533	-	-
CV_between1k2k_12037	CvlncRNA286	scaffold57_13	-	2428-4524	tttttttttttttttttttttttttttttggagtaactagagttcggggatttttaatgcattgtaagtTAGTTACATGGTATGGTAGAAAATTTGTGACTACAAACAGGCTGTGACTAACTCTGGAAACTAATGAATAATAATAATTTAAACAATACGAATCATAAAAGATACCGAGAATAAAGAAACAAATTTTGCTTATTTATTTTATAAAATTGACCTTTTTGAAGATGATTGCTTTTAATCTTTTAATTAATTAAAAAATATTGTATGTAAAAATAATAGGTACCGTAAATGAATTACGAGAAAGAATTGACACATATCAGTTTAATTTCCGCGGTTTTTATCCAATTTATGTTCACTTTTGTTTGGTTCGGTCTTGTTTGGGCTTGTGTAAGC…	1356	15.5233	1.94667	0	10.19	3.32333	2.16	1.59667	2.44667	-	-
CV_between1k2k_12051	CvlncRNA287	scaffold35_39	+	19484-20226	tctggctcgctagtacaatagctatattcacaagtatgctgtttactatattcattcgcttgtcaAACTTTTGGAGGTTGTAAAAGTGCGAAAGTGTTAATGGCCAGTTGTGCTAATAATATTGATATGGATGATTCATCATCTGATGATTCCTTGGACGAGGAGGAGGTTTTGATAATAATTATTATTGTTTTGTAACTTAATAATAATTATTAATTTATTTTCGTTTACTTATTAATTTATGTGTTTTTTATTCTCAATTTTCCATTTCAGGATTTAATGATCGTGCTACTAACTGTAAATTATTGATGATATATTTTTTTAAGCCCGCCCCGACCAGCAAAACCTCGGCTTCGCCTCGGCTCTGCAAAAGTCGGGCGGCCCCCCCCCGCCCCCGCA…	1307	2.39333	0	0	7.36333	0.62	0.226667	1.06333	1.66667	CVE09874;CVE09875;	-
CV_between1k2k_12073	CvlncRNA288	scaffold10_127	-	8332-9566	tattatatcgaatggaagagcttgaagcaatctttaacagttatagatacttctttctgatcttcaccatCTCAGGCAATTCTAGTGTAGCGATCTATAGCTATACCTTCTTTGCTTCAACTAGATTTTATATTTCAAATTAGGATTCAAATATCAGATAATTGTTATTTATTGCAATCTATTTAATTCCATCTCGGATGGATGGATCGAAGGATTTTTATTGAAGATGTGGATATATAAGGCCTCTACGTATGTGCCACGTAGCAACGACAGCATCACGAGAACACTTTAGTGGGAGTTTAAATGTTTTTGCACACATGCGCTCTGCTAAAAGCTAAAGTAGTCTATACTTCGGTCTCTGGTACAAATACTGAATAATCTTTACTGGTATCGATGTAA…	1136	30.1	8.48667	13.6067	35.9567	15.56	7.65	17.77	56.7667	-	-
CV_between1k2k_12079	CvlncRNA289	scaffold25_52	+	48704-50258	caatcagtcgtgaatgtGCCCGCACACGACAAGTGTGAGAATTTTACCAGTTTATCATTTAAATTGATCGTTTAATTTATCAAAATTTCGTTTTTATTATTTGGTTCAAAATTCAAAACTATGGCTCCAAATTTTATATTATTGTTATTTTTATTGTTACAATAATTATTATCTGTACTGTGGAATAACAAGAAATAGATTTTACACGCAAGTTCAATTAATAATTAGAAGAAGAAATGAAAAGTTCATTTTTAATACGTGCAAATGAAAAATTAAGCTTATAAGACCTTGCAGTCGGCGTACCGGTTAATCACTCGAGTACCTTGACATCAAATTCTCGTCCTCATCCATCACTTTACACGGTGGATTTAATTATTTTTAATTTAATAAATTTTGTTA…	1550	19.5167	1.5	1.72333	16.8233	7.96	1.71667	2.46	7.02667	CVE00530;CVE00538;CVE00542;	-
CV_between1k2k_12083	CvlncRNA290	scaffold35_10	+	32897-34640	CGACAAGCCAATCGTCCGTTTGGTTTGTAAATAGTATCGAAACAAACATCTTTCTAAATTTTTTTTTTTTTGTAATTAATTAAAATATTAATTTATTGTAAATAAAATTTTTCAGATCTCTTTTAGATAAATTTTTTTAAATAGTATTAAATTTAGATTTTTATATTAATGATTGAATTTGGAAGTCTGATGCATATAGCACTAATGTATAAGAACTTAATACTTAATGATAGATCATTTCATTATTGTAATGAAAATTGGATGTCCAAGTAATTGTTTTCATTTTAACATCTTAGAAGACTATTGTAAAATAGATACCAAACGTATTGTTCTCTTTTTATATTTATATATCTAATAATTGGAAGAGCATAATATACAAAAGGACGTAAAGTATTTTTC…	1743	11.8933	3.27667	0.376667	8.11333	0	0.753333	1.15667	5.53667	CVE09681;CVE09687;	-
CV_between1k2k_12084	CvlncRNA291	scaffold84_5	-	10350-12118	tttttttttttttttctataatttctatcatgcttaatatccagacttattgttaaatattttAATCTAACTTTTCGAAATTTATTGTATTTCAAAATGAAATGTAAGTAAAAAATTCGTCTTAATTTTATGTGTACTTATAATTATCTTTTTCAGTTAAAATTGAATCACTTGCCTCATAATAATGGTTTGGCGTTTGTGATCACACAATATTCATCATACAGTAAAATGGAGCAAATAACCAATTTGTTATAGGTCGTTAACTGACTAATTCACAACTCTAAACGATAATTTTTAATTTTTGTAAGTAAAAACATTTTCTTTAATTCTTAAAAGTGATTCACTATTCTCAGCATTATGAAATATTCTCTATTTATGAAATATTTTTATAATTTTTTC…	1779	21.4733	2.56333	3.43	14.4533	5.06	2.09333	2.57333	18.9967	CVE07841;	-
CV_between1k2k_12087	CvlncRNA292	scaffold89_20	+	17089-18492	aaacgcgaagataaatTCAAAATAAATTATCATAGCCTCGCTCTCGCTATAAATATCAAGCTGTTGGCCAATAAAATAATAATAAAATTTTTACTTTAATTTTTAATAAAAAAAATATTGAGGTTTTTATTAAGTGCAATAAATTTTGAAAAAAAAATTTTTTTATATGGGAATGTTAAGTGATTTTATCGTTAACGCGACCTGTCAAGAGGTAGGTAAGTTTTTTTTAATAAAATTTATCATTTTTTAGTTAGTAATTGGCTTTTTTTATTAATTAGTTATTTTAATCATCCTTGAGAGCCGCGGAGTGACACGGATATCGATTTTATTTGCACGAGTATATACATGTGTACTCGAGGTCACTGGGACTATCAATTTTCAACCCTCAGATTTAGTCAA…	1216	8.92333	2.48	2.74667	11.3367	4.90333	1.91667	1.42333	17.25	-	-
CV_between1k2k_12088	CvlncRNA293	scaffold35_141	-	4406-5951	tcatgtcaaggtcatcaaagctcattgttcagcgtactttagatttttactatatcctaaatttattTTATGGTTATGGGTTTTTATATTTTAGGGCTCGTATTTTATGGATAATTTTTAAATTTTTAATCAAAGTATGATTTGGAAATCTGCCAAAAAAAATTTATTATGATTTAATTTAGTCCTTGACTAAATAAAAAATTTTATTGACAAGTTTTTACTTTGAATTTAATTGACTTCTAAATAAGCAAAGTTACGCGAAAATTGATCTTGAGATTTTTTATAGAAAACTTAATTTTCTTTAAAAAAAAAATATTTTATAATTTTTATGGACCTGTAATATTTCGTCCACAGTTTGGAAATTAAATAAATAAAAAAAAAAAATTTGTGTTCATACCA…	1539	0	0	0	0	0	0	0	0	-	-
CV_between1k2k_12090	CvlncRNA294	scaffold35_239	-	964-2197	aaatttcccgaggaacactttagagtggttaaaattgcatttggagcaattattttaggagttatggcCACTTAAAAATCCGGAAACACAAATTTCGATTTTTGATTTTTGAAATTTTTTTTAAATTCCGAATATCTTTAAAAAAAAAATATTCCGCTATAAAACTCTTATGTATCTTGTAGGAAATTTCCCGAGGAACACTTTAGAGTGGTTAAAATTGCATTTGGAGCAATTATTTTAGGAGTTATGGCCACTTAAGGATCCGGAAACACAAATTTCGATTTTTGATTTTTGAAATTTTCTTAAATTCCAAATATCTTTAAAAAAAAAAATATTTCGCTATAAAACTCTTATGTATCTTGTAGGAAATTTCCCGAGGAACACTTTAGAGTGGTTAAA…	1111	0	0	0	0	0	0	0	0	-	-
CV_between1k2k_1210	CvlncRNA295	scaffold8_3	+	195795-196969	atgctgagaaaatcatgttgtcaattaagtttctaaaattgtcacctcagataaaataagaaattctttTCAATAATTGATGAAACTATTTTAATCGTATCATAAATATTCAAGTTGTGAATTTTTTGATTTTATGTTGCATGCATCTACTGTGAATACTTCACAATATCATATTTATTTATTCATATTAGAACAGATCTTAATCTATAATGCAAATGCTTTAGATACGGCCCCAAATTGGGCGGTATCAGGACATATCTGGATCGATATGGCTTGACAGGTCCTAATACGACTCGACATGCTCATATATAATTTCTTGACCAAAAATTAGTAGACATAAGTCTACTGTGTTAAAATAAAAATTATTTTTTTTTCTTTTAATTTTTTTAAAGGAGCTAA…	1175	0	0	0	0	0	0	0	0	-	-
CV_between1k2k_12103	CvlncRNA296	scaffold13_57	-	78207-79341	gaattgatttttatagcacagaaagaaaaaaaaaagagcttgtgtaaattttattaaaaatGTATGAAATTTAAAAAGTTTCCTTCTCTTGGAGGGCTTTCTCAAATGAATTCACAGCTCACAATAAAATCCCAATAGTATTTATCGTCCGCTGTTATTGTAAAATGTAAAAGCTTTAATTTTGTCACTAAAAAAGTGAGGATTAAATATTTAAGTGGATAAATTTGAAGGATATTTTTCGAGTGATTTAGTTTTTGCAAATAGTGAAATGCCAATCGGTTCACTCGAACGCAGTGACGTGATTTCTCGAGAGTTGATTAAAAATCCCATGAGTGTGCATGTTAATGGGCGCTTGAAAGCTTTTCAATGATAAAACGCTTATCACTTTTAATTTCAACC…	1122	0	0	0	0	0	0	0	0	-	-
CV_between1k2k_12117	CvlncRNA297	scaffold35_10	+	33638-35545	taacCAGCCCGCATGAACTACACCAATCACTCTTCGCACCCTCACTTGCTTCACCAAATTACAACGATCGTTCGCGAGAGCCATCACGTTTGCCATGGCAACAATGAGATCCGGATAATAATTAAGGCGGTGAGCTTTTTTTATGTAACAAAAAATCCCAGATAAAAGTATTTTCTCAGGTTTTGGAAAATCCAGACGAAGTTAGATTTCCTAGAAATAATATAAATGGGTAAAGTCAACTCTGGGCCGTCGTACGTATTCTGCTTTGGTGATGCCGCTGTTACAAAAAAAGATCGTCACCACAGTCGAGGGCATAGAGCACATGCAAATAATGATATAAAAAGTATGCAGGTACTTGACAATTAAGTGCATGATCTATTAGAAAAAATTTCTAATAAG…	1910	0	0	0	1.44667	0	0.423333	0	0	CVE09681;CVE09687;	-
CV_between1k2k_12129	CvlncRNA298	scaffold52_47	-	54097-61994	tttttttttttttttttttttttttttttgaaaatttagaaattattaaatattaactggttcaaaaaaTAGAAAATTTTGGGATCACAGAATATTTTGAAATAAAGAAATCATTTTGAAAAATTACAGTATTTTAACTAATAATTCATTTTTGTTTCAAGTAAACTTTATTTAATTAAGAAATTTAAATTTTTAAAACGGATTTTTTTTTTGGTTAAAAATATTAGCTTCTTAATAAATTTTTATCCAATTTTCCCACTTTGACAAAAATTCTAAAAATTTCCATAAAAAATTATAATAAATAAATTTCTTGCCTTTATATATAGCTTCATATCATTAATTTTTTTTTTTTATGTCTTCATAAAAAGTGGTTAAGCAAAGAATAATTTCGACCAGAAA…	1927	0	0	0	0	0.203333	0.42	0.19	0	CVE04594;	-
CV_between1k2k_12130	CvlncRNA299	scaffold95_2	-	86066-89164	tcaataaataaattattagtttaaaatttatcagtaacgaaaaatctggagtttcagaagctACGTTTTTATTATTAATCTGTTGTTTTTCTATTTCCCAAATACGCTTACCATTAAGAAGAGATCAAAGTGATTTTATAAATATTACGGTCTTTATTTCATACCCCATAGAGCGGAAACGTTAGAATAATGTTAGACAAGTTTTTATGAAGCGTAATCCATGAGAATTAAGGAAGATAAGTCTAAGATTATTAAACTTGTCATAATTCAAAATCAATATGTTGTTTAATGTTAATTTTACATCCCGTATTATTTTTATTTGTCTGTACATTGGAAAAATACGCAAAAATGAATTAGTATATGCATGTATAATTAATGATGTATGTTTCTCAAGCAATT…	1430	4.04667	0.386667	0	0.606667	2.31667	0.81	0	0	-	-
CV_between1k2k_12131	CvlncRNA300	scaffold37_5	+	49955-51182	taacgtttaaattacaggtgtattgttacgtaaatgtacccaatcaattattctttttcttttttgttaaaGTGTACATAAAAAACTCTTTTGTAAAATTACAACGTCACAGGTGGTATTACCACACGAATACTGAAAATTTGACTCGTTGAATTTGCAAATATATATATTCACTGAGGTATTCTTCACAATGTGCATATATATATATTTTTCACAATGCACACATATATATGTGTGTATCTGTTATGTATATGAAATAAATTTAAAACTTTTCTTCCGAGTTAAACTGTACAAGAATGGAAAAGTTTTTATTGCGTATCATTTTTCTGCTCAGCAAAAATGACAAGTTTGAATAAGTTTAAATATTTTAAATCAAGTTACGGTACCGCTTTTTTTGCT…	1228	0	0	0	0	0	0	0	2.99333	-	-
CV_between1k2k_12136	CvlncRNA301	C4781501_1	-	31-1356	gatatatatatatacaccaaactcagtatatgactttatagtcatcagaatatttacacttttttagtgAACTATGAATAATTGTTTATAAATATTTGATTTATTTACTATACACTTTAGTAATTGAATAATTAAATAAAAAGTTCATGTGCTTTTTGATATAAGTATTACTCTTTATTTTTCGAATTATCATCATTATGTTCATTATGATTAATGTGTTGGACTAAAATTTATTAAAATTTTCATGTGTTTGACAATAACTTTTAATATCAATTTTTTTTTGTTTTCAGGAAGTTCTTGTTAGCGTGTGAAGCAAAAATAGATAAATGCAATCAATTGTCATGGAGTATTTATTATTATTCAAATGAATTCTGGACTAGTAATGAAGTATATTTAGAA…	1329	193.733	48.6467	25.5167	105.503	298.013	42.5633	57.78	134.79	-	-
CV_between1k2k_12148	CvlncRNA302	scaffold49_9	+	55162-56272	ggaaGACGAGGAGGCAGTGGACGTGGAGGAAGTGCTAGAACACCAGCAAAAACTCCAACAGCCGAAGAATTGGATGCTGAATTGGAAGCTTACGTAAAAGAAGTCAAGTAGCCAGCTGCAAACTCAAGTCGTGATTTATATAATAATAATAATAATAATTATTCTTTCTTTTTCAATATATCGCGTATATTTCTGATGGTTAAAAAATACATTTTAAAGTATCGTTTGTCGATACTTTTAGTTATAAATTAAAACGATAATTATTTAAATATTAAGTGGGTGAAATTTGAAGAATTAGAGCGAATTTTTAAGTCTAAAATATTTTAGCTTATAATTTTGTCCAGAAGTTTTGATTTATTTTAAAAGCATTGTTGTATCATTTGTAACAAAAAAAAATGG…	1102	447.2	60.1267	61.3133	142.29	375.367	82.6867	93.77	477.09	CVE12270;CVE12272;CVE12280;CVE12282;CVE12283;CVE12284;	-
CV_between1k2k_12166	CvlncRNA303	scaffold27_13	-	133011-134464	tccattcggagagcgtcagtgcattcagaatattagttttgtagtttgaattattatacaaccaaaacaAACTTCAAAGTTTTATTTGAATTTCAAATCTAGTGCTTGTGAATATAAGTTATCATAAACTTTGTTATTTTTATGTGAATTTTGTTTTCAATATAGTAAGCTTTATTATTCACGACCAAAAATGCCAACTTGCACGTGCGAAAATTTGTCTCAAGATGAGTTAACAAATCATGTCTGTCAGCTTAAAATTCCAAGTGATTGTGAATCTGATTCAAATGAAAATGAATTTGGTGGTTTAAGGATGTTGGAAAGTAATGTTAGGTATGAGTTTGTAATTTTTACTCAGGTGGATATTCAAGTAATACACTCGCAAAAAATTGACTTGATCCA…	1453	9.56667	26.3333	91.1967	62.7833	42.4733	30.9633	60.65	114.773	CVE05259;	-
CV_between1k2k_12169	CvlncRNA304	scaffold35_186	-	12561-13579	tttttttttttttttttttttttttttttagtaaaaaatgctctttatttatggtaataaacaataatccGATTTTTATAATCTAAAACTACTAAAATAAACATACAATCCATTTAATTGTTAATGGAATAATAAATTTATAATTTTCACAATTTAAAAAAAATATTTGACAATTGTAGTTGCTTAATTAAACATTGCAGTGGTAGTAGTTTTTTTTAAAAAAAAAATTGATAATATGGTTTTATTTTTATCAGTGATAAAGAGAGACTTATCAGATAGAGTAAAAGTGTGAGAGAGCTTTAAGTATACGCAAGTGCACGTAGTATTTATTTTATTTTTAATAAACCAATAATTGCACAGAATTACCAACTATCTCGTTATAAATTGACAAATATTTTT…	1074	194.227	42.7933	38.57	271.667	138.517	54.2067	45.7933	123.64	CVE10442;CVE10443;	-
CV_between1k2k_12180	CvlncRNA305	scaffold29_186	-	211075-212414	aactctgtatacatgtactagtatatgtaatagttactgttataagatattatgtgcttgagtacATACATAGATGTAGGTAGGTGTGTATTTGTACTGCGAGCTAACAGGCCAGTGATAGGCAAACGTCTACGTAGTGGTGTTGAAGGTGCGTAAAACACACAAGGACCATCAATAAATGTTGGCAAACCGTGGAATACGATGATTATAGACACGTATTGGCGCATTGGTCCCCGGGGTTTTACACGCCTGTGTAACCGGTATAGGAGTATAAATGTAATCCAGAGTGATACGTGAGTACCATTTTAACCACCATACACTTCCTTATTTTCCCCTTTATATATTATCCTGGCTTCTTATTCTGTCTGACACTAAAGATAAAATTCACCAATAAAATTC…	1310	0	0	0	0	0	0	0	0	-	-
CV_between1k2k_12191	CvlncRNA306	scaffold15_7	+	118078-120011	atttaagaaagtcatctttgaaaaattaatttacttatatagttaaaAAAATTTTTTTTTCATTTTTTTTGATTTTTAATTAAAAAAAAAAAAATAGAGAAACTGACAATAATGTCTTCGCGCTTGTGGTGTGCAATGGAAGAGTGACATTATCAATCAATTATTGCACACCTCAATTAAAAAGTACTGTCATATTTTTCTCCAAAAATTTTGCCTTATGCTTCCTTTTGATTATTAAATTATTAATTTTATTATCAGTTAATTTATTGGAAATTTTTTTAGCATTTTTTAGATTGAAGAAAAATTAAAGGATTTATAATTTAGTGTAAGATTAAGTTAGTATCACGTAATTTTAATAAGACATGACATATTCAATAGAATAAAAACAAATTTAACTCA…	1931	554.017	68.8967	130.377	1609.54	508.587	210.633	110.903	2162.93	CVE04756;CVE04759;	-
CV_between1k2k_12204	CvlncRNA307	scaffold7_8	-	9080-10540	accatatgcatataatatatatgtatattcataaaatatcgaggtgtgcttgtacaggagagacaacgcCCGTCCTTGCTTTAATAAATTACATCGGGGTAACTCGTTACAAGAGTTACGATCCGTCTTTCTGCACACACTTAACTCAGGTTCTTGATATTTATGTGACGATATCGATGAAAGATTAAGGATTTAAGAGTATACTCAAAAAAATTCTTTGGAAAATTAAAAAATTACGTGGAAAACAATTTTTCTTTTTAAAAAAAAAATCACAATGTAAAGGACAGCAATCGTGGAACGTTTTGCAATTTTTGATCTAATGACAATTTTTTTTAAATAATTATTCACAAATACAATGAAAAAAAATGTAGAAAAATATTATTAATTTTTAATATATTT…	1461	0	0	0	0	0	0	0	0	-	-
CV_between1k2k_12210	CvlncRNA308	scaffold255_7	-	4777-7102	gagtcgcgttaacacttccatcgacattgcatttgaaggaatagacacaagaaaaatcgCAGTTATAACCCAGAAATCTTCAGTTATTAGTAGGTGACATCGATCTAGACAACGAGTAACTCATCGAACACCATGTCAAGACCTATATTAAGCCGACCACGTACACGTGTGTATGACTGTAATTACGACAAAGGAGAGTCTTACTACAAACCGATGATGGATCATTTGGATAGGAAGTACAGCGCAAGACCACTTTTTCCAGAGTCAAGAGGTTCATTCGCTGATGAGATTGCGGCAAGACGTAGCGACATCGGTAACATCTTTAGTCGTTTTCCAAAATGGTTTTAAATGTTATGAAACATATTTGTTATGATGATAATTTATTATAAACAGTTTTGC…	873	3447.42	6497.34	24958	33965.8	2852.79	5321.33	22196.6	25731.5	CVE00020;CVE00021;	-
CV_between1k2k_12215	CvlncRNA309	scaffold35_102	+	51519-52647	gatttaaagaggtagccgctaaaactacagcagCAACAACAACAGCAACTACAAACAAGACAACAACTGTAACTATACACAAGGGAGTAACAAGTAAAGGCGAGCGATTTAATTGTTTCCCACATCAGACCTAAACATCGTGATATATTGATATATACATACATTATTGATAAAATTTATTGATGACTAAAATACTGATGACAACTCTTATATTCATTAAGATGATTGACGTAATTGTTCTAAAGCCGTTTACGATGTTCTGGACCATCGTTACTTATTTAAATTAATTAATATATTATTAACCTTAAGGTTTTACACAATCGCCTTGTACACATACACATGGACTATATAGAAAACAAATAACATTTTATTAAAGATAAATTTTATTGGTGCTGCAAT…	1129	106.89	96.3767	156.26	443.057	134.11	95.45	181.757	358.96	CVE10053;	-
CV_between1k2k_1223	CvlncRNA310	scaffold52_40	-	39433-40798	ttttttttttgttttttttttttttaaattttcgttttaagacgaattttttaaaaaaatacaaaaaattattgaACTCAATGAGTAGATTTTAAACTTACAAGACAATAAAATAATATTTCTATGCATCTCATTTATGATTGTAATATGGTAAATGTAAATAAACTAGACACAAACTATTTTACAGCTCTTGCGACCGAGAATAGACAGTGTATTAAAGATAAATCTTATAAAAAATACTTAAAATAAATCAAATAAAATAAATAAGTATTTCTATGCATCAATTACTGATTTTTTTTCTAAGATTCGATACTAAATTTTAAGAGATGTTTGCATACGAAAATGTTAATATATTCACAAAATTTTCTTACAGTCTAGAGAAAAGCTGTTTAGCAGCCG…	1376	0	0	0	0	0	0	0	0	CVE04579;	-
CV_between1k2k_12234	CvlncRNA311	scaffold35_147	-	25023-26590	atagtcataataataattaagtcatggacgataagcgtactaataggtaaaataatgaagccaagaaaGCGTTTCTTTTCTCTCAGTTGCTATTGTGGTCACCCCACTTGGTTTGTTGTACGGCAAACTTTATAGAAGCCTTTTTCTCTCTTCTTCGTACATAATTTCAGTCGTCGCGAACCATTCACCGGGTTCGGATAACTCGATAATTTATTTTAAATAAAGTATTCCGGTCTTTGACCAGTTATTCGCCACACGTGGCTCGTCATTTCATTTCTTCAATCCCATAATTGATTTCTTCTTTCAAATTATGATCCTAAAGTGTGCTTTTAATTTCTGACTATTTTTATTTTTTCATTTCACTCACTCGGGACTGAAAAATCAGTAATTGCACCGAAG…	1568	25.73	22.3733	13.83	20.3967	37.6867	28.8667	17.3033	14.89	CVE10355;CVE10363;CVE10364;	-
CV_between1k2k_12236	CvlncRNA312	scaffold282_2	+	7594-8236	aaagagaagggggtctcactctgggagaatttaatatttcaaacagtaaaaattatacttttaaAATATACATTTTACCAGTCTAAGCAAGTCAATAATTACAGTTTGATTTTTAGCGTTGCGTTTAAAATTTACCATTTTACTTTGTAAATATTGACGTTGCTAGTATTAGAAATTTACTAACTTTATTCTATACTTTTTACATATCATAACATCATTTTTTAGGTACGAAATGATAAATATTAAAGTCTGAATTCTTAATTATTATACTTTAACATTTTAGACATTTACATGGCGAATATTACTGTTTGAAATAGTATTTTCTTCCATGTAAAGAGTGAATTGTAAGGTTTAAATTGTAAATATTACTATGTGAATAGTAAAATCATGATTTTACTG…	1066	430.903	101.74	100.92	142.373	316.037	112.42	90.5667	142.097	CVE01466;	-
CV_between1k2k_12237	CvlncRNA313	scaffold10_87	+	15051-16190	aagaagatttgaggacaatcctcgaagacatccagacaaaacGTCTCTTCAGTACTAAGAGCCTGTCACTAATAGCAGCAGCAGCAGCACCACCACCAGTAAGAGTCTCAACGAAAACAAACAACCTCAATCTTTAGCCGGTTCATTAAATGTCATGGTTTTTTTTTGTTCGTGGCACATAAATTAAATAATCGTTCATTACTGAATATGAAGAAGCGTATGATTGATGTAAACCGTCGTGAATTGATCGTATGGTTCCTCTGGGATCCAATTACACAGATACACACATCCATTCAGCAGATGCGTGCACAAATGGCAATTTGCGACAAGTAGTATCAGCATCAGCATCACTACCAGTCAGCCAGCCAGCGAGTCTCTGAAAAGAAGATAGCTAATTGT…	1139	1103.87	171.347	139.813	299.487	317.203	170.683	294.887	1191.43	CVE07468;CVE07469;	-
CV_between1k2k_12247	CvlncRNA314	scaffold5_50	-	77796-78827	aaatttgttttttgtgtgtagaaatattcaaattggatgccaataagacatgaattgtcagggaATGAATTGCTACGAGGACGAATTCTCGTAGGGATAAATTGCCAGGGATTATTTGTCCGGGGTCAATTGTCTCGGGCTCAAAACGCGTCACACCTTTTAGCATAGTTTTATGGTCCGTATTTTAATCTTAAGTATCTAGCCTTAGCTTATTTTATAAGATCTTGTTTTAGATATAAAGCGATAAAAGTTAGAGATTATTTCTGTGATTATGACTTTTTATTTGTCAGTATAATCTTTAATTACGTAAACAGTTACATATTTTATATAAAAAATTATTTTTTGATTTTGTACGTACTACTTATGTCTAATAATAATCTTAATTTTGGTTTTATTTGT…	1026	26.7867	6.61	3.63	5.82	47.3067	7.69333	6.17667	12.9233	CVE08026;CVE08029;CVE08033;CVE08036;	-
CV_between1k2k_1225	CvlncRNA315	scaffold15_33	-	3487-4857	ttataattaatgactttaatctatacagaatattatcagaaattttaattgccgagatattaaaattaTGTAATGAGATGAAGCTTTTTTTTTTTTTGTTTTTTCCCTCTTAAAAATCAGTCTGTGACAGATAGCTTTTTCAATAATTTCTCTGGTGCTCTCACATCAGTGTAAGATTTAGATAGTACCCAGGATTACAAATTGTGAAACGAAACCGTCGTGCATTGTGTAACATGTAAACTTCCGGTTCGTTTTTATTCTTTATTATTTAAAAAAAGCATAAATATAAATCTAGTTACCCTGACCCAAATTTTGCTTTTTTCTGTCACAATTTATGGTCATTTTTAAAATTGAATTAAATTTAATTTATTGACTCAGCTCCAATAACAATCCACCCAC…	1367	0	0	0	0	0	0	0	0	-	-
CV_between1k2k_12264	CvlncRNA316	scaffold18_17	-	1-1444	aacaatttcggaacaatttaaaaaatgtttccagaacaatttttaacgtttttaaaatgatttaaagagaGACAATTTATTATGACACGGTCATGAATTTATTGTAACATTAATGAATGAAAATTATTTAAAATGTTCTGAAAATATTTTTGAAATGTCCCAAAAATGTCCTAAAATTGTGTCCTTAAATTGTCCCAAAAATGGTCAATGGATGTTTTATCCATCAATTCCTGGACGGATTTACAGCTGTGCAAAAGTAAATTTTTTTTTCTTAAATCATTTAATAAACGTTTAAAATTTTAGTAAAATTGTCGTAAAATTGAAGAATTATTCTGAAAATTTTTAAAAAAATACGTAAAATTACTTAAATACACTATTTAAAAATTTCTATTTATTTCT…	1649	37.96	9.13667	17.6267	67.01	16.3533	13.0567	16.9067	48.3433	CVE10603;	-
CV_between1k2k_12266	CvlncRNA317	scaffold29_36	+	48472-50281	tttttttttttttttttttttttttttttttttccaatgaaatgcatggcgcctgaatcataagtacttaCAGCGGTGTCTTCTTTTTGAGACAAGGACGTCCCTGACTTGTACGACCATGTCGCAGCGTCCCGAGTGAAAGTTTGTAAATCAAATTTTTCTGGAACTCATTGGGTGTACAACTGATTCACTGAAGAAAAAAAAAAGTATATAAAATTTGTATTGATTTTATATCATTTGTAGAAATTTAAATTTATTGTTCAGAAAATAATCGTCAGTGTAATCTAACTGGCAATAAGAATAAGGAAAAAATAGTCTCAATTTAATAAAAGAAATTTAGAAACTGCATAAATGAAAACAAATCCATAAGTAATTATAATAAGTCTATGAGAAACTAAA…	1818	2.02667	1.42333	0.786667	0	0.23	1.43333	0.63	0	CVE11217;	-
CV_between1k2k_12278	CvlncRNA318	scaffold15_83	-	124276-126077	aaaaattgattgctgttaacttatacggcttccagagtaatgaagtcaatttattactagaaatttagtaactTAATTCTGATTTATTGAAATTTTTAGTACTGATAGAAGAATTTAATATTATTTAATAAACTTTGTTAATTTTTTAATATTGGATGAGTTTATAAATATTAATAACTATCAATAAAAATATTATTTTGTCTTTGAAAACATTTCATTAAAAAAAATAGCTTATATTTAAGAAATTGTTTAAAAAATAAATTGATAAATTTTTTATCAGTCTAAAATTTATTATTTAGGTGATAAAAAAATAAAATGACAAAATTTACTTTCAATTAAAAATTTTTTCATGAAATTTTGATTAAAAAAACATTTAAAGTTTAATTAATAATATTTAAT…	1797	10.6733	2.9	1.79667	1.35	1.04	3.51	3.09	3.01	-	-
CV_between1k2k_12290	CvlncRNA319	scaffold29_46	+	25161-26270	atcaattttaatttttatataatctaaaatatcaaactttttttataccgttgtaatacaataactgGAAATACTTTAAAATACGAAAATAAAAACACACAAGTACCGCTAAGTAAGATCAAGACACCGCCAACGCGAGAACTGTTGTAACAGCAGGGATCTATATAAAAGCCCGATCGGTGGAGTGATCTTGTGGTAGGAATGCCAAGTTGCTTCTTCATTTCTTCAGACTAGCACTTTAGTTAGTCTCTGTGGTAATTTTAAAACCACTATATTACTACAAATTCACATTACATCTGAAACTATAAGAAGTTACCGATACCGGGATTTTACTTGTGTACTTAGCTAATCACTGCTCGCTTCTCCCTAATAACAATAATAATAAATAATAAATAATAA…	1106	0	0	0	0	0	0.286667	0	0.863333	CVE11243;	-
CV_between1k2k_12299	CvlncRNA320	scaffold15_111	-	173547-175489	ttcgtcttattttttagtctcgcttttttgtttatttctcatagaaaaaaaaaagataaaaacgaagaacggATCAATGCGACCGCAATTAGTTCTCTAGCAGAAAAGTTGTCTGGTTAAATTTCTGAACACATCAATCCTTTTGACGTGATGATGTTTAAGTAGAAACAATCTTACTATAAAATTACAATCACTTATCCTTAAGTTTTAGTTTCTTTACGACACAGATAGTTCGGTAATTAAAAGAAACCTTATTAAAATCTGAAACCACATCCCAACTCATTAAGTAATTCAGCAAGCACATAACCTTCCTTTAATTACTTTTCAACTACTTAAATTTGAATAAAGTCATGTAGATAATATAAAATTGAATACCTCGCGTATTTTTCATAGTAATTG…	1946	0	0.353333	2.29333	10.1467	0	0.216667	0	0	-	-
CV_between1k2k_12307	CvlncRNA321	scaffold15_37	+	275410-276792	cacgtataaacacactttccacgcacacaccaatcttttatgagttcattgtgagccccggggcaTTATTTAACCAATAACGAAGTTCGAGTTATGGGTTATGCAACGACTAGATTTCACGCACTGTGTACGTGTATATCTGTAAATATATTGTGTACGTACTTATACATATATTGAGTATGTATGTTAACGTATATTGATGACGACAACGACAACGATTCTCTGTGGGAAAAAGACTCACAGTATGAGACGAGCTCGTACATGATTCATGTATTAGAACGGGAAAACGCGAATTAAATCGTCGTACTATTTACTTATAAAATTTATCTTTTTTATCAGTATTTAAAGTTTGTGCAATACAGATTTATCGCTGGTGATATTGGTACTCACAAGCGAGTT…	1382	0	0	0	0	0	0	0.583333	1.41333	-	-
CV_between1k2k_12318	CvlncRNA322	scaffold29_240	+	34868-36154	taaagaatttcgtttgaatgaattgctacagttgaacaatttcatgcgaaaaaactttttagagtaattttaTAATGAATTGAAACTAATAAAAATAATATAACTCTCTGGGTAAAAAAAACTCAGATAATAAAATAACAAATTAAATTAAATTAAGAAGAGCACAGTGGAAAACATTTCTAGTTAAATCGTCAAAGTAAAAAATTAATCTTTTGTATATAATCATTTTTATTATTATTATTAATAGTATAATGGACTTTAAATAAAAAAGGATAAAGAGAGAAAATATAAAATCAATTTATAATTTAACATGATAGGTGTGACAATAGGAGGAAGATATAAAAGCCATAACCGCAGACATGTGCTGGTGCTGGTGCATTACGCGGATGCAAGAGCCGC…	1284	10.2567	2.51667	1.40667	0.756667	2.65	1.55667	2.04333	7.24333	-	-
CV_between1k2k_12320	CvlncRNA323	scaffold81_12	+	17487-18633	ttttttttttttttttttttttttttttgaagttcagcgatttgtcttttcaattcaactgcttctttttttttttTTCAATAATGATTCTTCTTTTATTTTGTTTTTAATTTGCTTTTTTGTATTTTTAGATCGTTTTTTGGTTTTTGCCATTGTACCTGTTTACTATAAGATCAACAACACAATATATTGTAATTTTAAGGTTATAACTAAATACATTTCAACCGCGGCAGTTGTCGCATCCGTCTGATATTACAGATGTTTCTATTACCGTGGTAAAGTACAAAAACCGCGGTAATACTGACATGCTTCAAAAGTTCGTGACAATTACCGCGGCAGTAAATTAAAAGTGAGAATCAATTAAAATTCAATATTTGCTAGATTTTTTGAGCATTAAAA…	1906	8.92667	1.39333	1.59333	3.84667	6.08	0.81	1.44	5.81	CVE03440;	-
CV_between1k2k_12322	CvlncRNA324	scaffold10_110	-	3916-5755	tcatcatcgtcttgatggatttccgttcttattatactcatacttatgctcatggtgtgtataagtagCCTCAGATATATATCTCTACGTAATACACTTACTGTACTTGAGTATGGGTGTACATAGAAATTACTTACGAGTTTCTTCACACGCAATTCATCCTCTTAGCTGCGATTATACTCGCACGTAACGTTTTAATTTTTATTTATGTGCGCACTCTAAATAAATAAAATTTATTTGCCAGCTGAGCATCAGTTTGTATCATTTTTAATTTTATTCCGTTTGGTTATATCAAAAAAAAAAAAAATAAAAAATAAGAAAATTGCCGGAGAATACGCCAAAATTTTAAAAATCCCCGGGAACTTACCCTGCGCATGCGCGTGGATTGTTCCGCGCGGA…	1977	0.45	0	0	0	0	0	0	0	CVE07557;	-
CV_between1k2k_12330	CvlncRNA325	scaffold35_7	+	194829-196548	aataattttgtttttttttatctaaagtaatacacgacggactttctcaattaatatgagcgttcaATTAAATGTCGTTAAATTATTATTGATAAAATACTAATATATGCCTGTGGATTTTTTTGTATATCTATCTACACATTTTATTATAGTATTTTTTTTCCTCGCCTTAGAGTTATGGCGCCGCTAAACCATAGCAGAGTTTTCTGTTTTTTTAATATTTTGCTTTTTATTTTATTTTATTTTAATCAATTTTATTGTGAAAGATGAGATTATGAGGCGTACACTTTTGGATTTTCCAAACTTTTTTTGAACTACGGTGGGATCTGTAATTTGCATAAATATGAACCGATTTGCAACTTTTTTTCCATATTCGTCTATTCAGTAGCTAAAGTTGCA…	1720	0	0	0.91	4.43	0	0.806667	0.443333	1.07333	CVE09666;CVE09672;	-
CV_between1k2k_12331	CvlncRNA326	scaffold29_210	-	2869-4089	tactcaataattaataattactattaattaatatcaataatattaataataggtaacgcttataacggtTGAGTCAATGCTCGTTGTGTTTGAAGCTCGTCGGATTTAGATTTTATCAAATAAAATAAAATATTACGCGAGAGATTCCGACATTGCTGTTATGATTGATGATGGGGTTTAGAGCACTTTGATGATTAAAAATGTACTTTAATATGATAAAGTATTCTCAATTAAACTCCCATTGTTTTATCATTTTATTATATTAATTTGGAAATGAACAAATTGAACAAATTATCAGTATAGAGCAACAATAATTAATTAACTGATTATATCTCTTGATAGATAAACACTCGTTCGGTTAAAAGAACGAAGACTGCCATTCAGGCACGTGAAATCGGT…	1221	39.3	15.8533	14.1567	23.1233	49.5167	15.52	26.4467	37.8433	-	-
CV_between1k2k_12332	CvlncRNA327	scaffold11_62	-	2190-3350	ccgttcgcccgactcaaccagggagtcacccgtttctcttcgcgcgagttacacgcacttatcgctgcctCCTGATATCATTTAAATCGTTTTTAAATTTAAAATTTTAAAATCAACAAATTATTAATTATCGCTTCAGCGTTATGTTAATTGAGAATTTTTTATATTTTTACTTAAATGTAATTGAAATAATCAATGTGAAATTATAAGTAATGTTTATTGGAGTGGTAAATCATTGAACATCTGGAAGCGAGAGTTTCATTAATTTTTATTATTACTATTACTATTAATTAAAGCTCCAATAATTGCTTTGTAATATTAATAAAAGAATGAAATATTGATAATAGAATTTAATTATTTTAAATGAAAAAATAAATTTCATTGGATATAAAAGGAGTA…	1158	12.6	3.33333	6.57333	17.9033	15.85	2.60667	4.58333	20.92	CVE08622;	-
CV_between1k2k_12347	CvlncRNA328	scaffold195_6	-	5562-5992	caaattttcgagcgttttgagctcaaatatagcgaaaagttctaaggatagcctacagggtcaacCGTTCAAATTTTTTTTTCTTATTTGGTACTTACAGAAGGACTTTAGTTATAAATTTACTCCTCAGAATTCAATAGAAATTAGTATATTAATAGACTTATAAGATAATAGTAGTCACCAAAATTTTTAAAAATTACATCAATCCAGTTGAATATGGACTTATAAATGATTCAAGTACGAAAGGTTTCATGTCAATTAGGTTAAATTAGATCTACTTATACAAATATATAGATTCGTGACTGATTAAACTCAATTATATGTAATTCTAAATATAATGAGGCATCGACTTATATTAGTCGTGTTCAAGCAGACCTAATTATAGAGCAAATTTTATTT…	982	28.03	5.33667	8.68333	10.4067	19.59	5.40333	7.26333	10.26	CVE07814;	-
CV_between1k2k_12349	CvlncRNA329	scaffold79_9	+	18896-19428	cagtgtacgcgattttcatcgcggttctcatcgcgaaggcattcaccgggggattcccccgccGGGGCTCGGACGCGAATCTAAGACACCTCTGGCGCCGGATTCTGATCGGTGAGGAAAAATTGACAGTGATTGATTGAGAGCGACTGCGGGGTAGGTTGGTCAGAGGGCGCCGGAGCTTCCCGGGAAAAAAATACAATCTTAAATTAATAGTATCCGAGTAAATCTCTTTTTAGTTTATTAACTTATGGCATTTGCTTTCACACATACAAACTTCCCTCACAAAATATCCACCCGACATTTTTCCAAGGTCTATTACATATTTAAATTTTATTATTAATAAAGGCTAAACCCTGATAATGAGTAAATTTATTAACAAATGGGTTTGAAGTACTTTGT…	1430	215.03	8.41667	11.1033	77.27	55.6767	10.8133	11.8	57.43	CVE11072;	-
CV_between1k2k_12353	CvlncRNA330	scaffold49_15	-	16222-17420	aactttgtcgattaccggtttatcgagcttacctacctggatatttacctgttcattaacgcgctcttTCGTTATCTTTCTGAACTTCAATAACACTTTCACTCTCTTACAGGTTTACCATTTATAAAAATTTTTCTTTTAGTTTTTCTTCAGTACAACTCTTATATTTTTTAAAATATGGCTTAGGTTGAATTTTCCTTTTAAATTTAATAAAAATTGTACAAAAAAATTATTTTGAAAAGTTTAATTGTCTTAAATCAAGACGGAAAAATTTTGAATTAAGTAAAATTAATTAAAATCAAGAAAATTTTATTAATTTAAGAATTTTTCTACTCGAATAACAAAAAAATAAAATTTTTTAAATTGATTCAAACAAATTTTTTTTTTTCTGAGTAAGTT…	1200	0	0	0	0	0	0	0	0	-	-
CV_between1k2k_12355	CvlncRNA331	scaffold85_68	-	13444-14867	acaaactctAGCACATTTATGTGCAGATTATTCAACGCTTTATATTGACCTGAATGTGATGCACGGCGTTGAACATTTGTAAGCCGTAAAAGAAGTGAGTGTCTAGCTGTTTGTATAAAAAGACAAGAGTCATTGGAATTTTGACTGATGAATTATAGAGTATACATTTATCATCTTATCCATACAATGCGCGCACAGCTTGTACAAAGGAATGTAATCAGTAATCACATACATGCATATGGAGTAATGATAATTTTATTGATAAATAAATATCGCGGGGCAGTTATCTTATGTGATCCTCGGGAATATTTATAATCAAAACAACTCATTTTAAATTAGTGCGCGCGTAATGTTCAATGCCCCAGTCTTTATTTCTTAAATTTAATTATTCGCTGGGTT…	1060	360.667	88.9867	132.867	330.543	166.54	90.6333	179.47	850.58	CVE12900;CVE12903;CVE12905;CVE12906;	-
CV_between1k2k_12365	CvlncRNA332	scaffold10_157	-	20654-22326	aagcgcccgctgggtggagcacttgccaacagaggaagcgagaatatgcctctacagcctatataTCTATATTTACAGCAGCAGAGACTTACTACTGTTACTATTTTCATTACTATTGTACATATACAGTCGCTCATATGAGAAACTTTTTTCAACTACACACTCATATATACTTCCATGCAGGAGGATGACTGGAGTTTTTTTCTCCGCTATTCTCTGTATAGTGCTCGTTTCCACCTTAAAAACCGCAACTTCGAAAGGCTTTTAGAGCCCTTCTATTCTGTTCTCTTCTCTTCTCATCGGCGGCAAGTCGTATCATCGATATACAGCTGTACGTCTTTAAACTTTTGTGTACTTGTGTATCAACCTCACATATGAATACATATAACACATTGTACA…	1686	0	0	0	0	0	0	0	0	-	-
CV_between1k2k_12366	CvlncRNA333	scaffold8_10	-	33034-34137	ctattttagcgtgttatgcagtagtattggtgtattaacttactgcgcaatcgcaaattctgcgaGGGATAAATGATTGCACTAGAGGGATAATCGATGATCCATCGTCGTGTGTGGACGGTCATCGCATAAACCGTAAAGTGAATCGTAAATGGTCAGCCACGAGGTCATGAGAACATGGCAATGTGGTAACCAGTAACCCAACAGCAACATCAACAGGGGAGTAAGAGTATAAGCAGTAGTGAACGCTGATTCTATTGTATATGTATTTGTATTTGTATATGTATATGGATAGCTGGTCCTGAATCCCATAGTTTACTTCGTTCTCTAACTCTATCTCTTTCTTTGCCATCTTCAAGGAATTCCACGGTGTAGCATGCTGGACAGTAGACAGTAGAC…	1097	0.76	0	0	0	0	0	0	0	-	-
CV_between1k2k_12367	CvlncRNA334	scaffold11_21	-	5163-5947	ACGAGTCCTGTCTCGCTATTCTGAACAACTTCTACAACGACGGTGTCAAGTGGCATGACGTAGCTTGTCATCATCTCAAACCGTTTGTATGCGAAGACAGCGATGAACTTCTCAACTTTGTAGCGTCTCGAAACCCCGGCATTCGTCTCTAAAATAAAAAAAATTAATAATTAAAATAAGGATAGATAAAAAAAAAACAAACAAGATATCATAAATGAAAGAGATTAGTTTTTATACATAAGATTATGATTGTGAATTGTGTTTCATCTCATTTATTTTTTCAAACTTCAGTCTATTTATATTGTACTAACATATCTTCTTATACTTAGTGATTAATTAATTAAGATTAGTAAAAGTTAATTGCAATAGAACGAATACCTGGTACATGAATTTTTATCA…	786	314.06	102.823	47.0933	5.24667	683.047	116.33	24.3433	4.25	CVE08473;CVE08476;	-
CV_between1k2k_12368	CvlncRNA335	scaffold10_132	+	54470-55869	attggcgtaaagaGACTGATGCTTTTCATATAGGTAAAATATATATTTATACATATATATACGAGTCCCTATATTTAAATGTGCGATTAATATTTGCATAGTCGTTGAATAGGGTGATTGATGATTTATTATTCTGGTAGGATCTCTCGTATTTTAATTGATACAAATGCTGACAAACGAGTGCTTGAATTGTCGTGCCTGATAAAACTTAATCTGAGTTTAAGTAATGAATAAACGATAAATAAATAACATTTATTATAAGTATGTTATTTATGTATGAAAAATATTGGTGTATTGTGTGCGTACTAATGTAAGAATGAGTCAAGTGTGAATGCGATAATAAAACTGAATGATTTGTAATAGTTATGTTGTGAAGTAATTTGTAAATAAGAGTGTAGT…	1398	95.3433	11.7333	28.88	39.9967	91.09	41.35	18.6133	61.9333	CVE07602;CVE07611;CVE07612;	-
CV_between1k2k_1237	CvlncRNA336	scaffold5_7	-	2954-4279	attgttgaatcagcgtttcggaggtactcgagtattgctcattggtgattgcttagacaattaattaAACCGAGTTGTTAAAATTTTCGTAGTGTGGTTTAGAGAAAAATAAATAAATTTAAAAACTTTATTAGAATAAGTGGAGTGTTTTATAATTAAAATAATAAATCATGCATAAAATATTGGGTATGAATAATTGCAAGGTATTTTCAGTGCTTAGAAGTCCCGATGAGGGTGAATCTGATCGTAAAGTCTAAGCAAAAATAACTAAAAGTGACGTAACATTCGTTTTAATAACTCTTAAGAACTGATTGAAGATTTAAGAATTAATTACTTATTAAAAATATAATTATCAATTAAATTGCAAACGTGTCAGGTGATGCCTTATCTCAAGCAAGA…	1325	4.51	2.20667	7.15333	28.45	0.966667	1.77	8.05333	48.2333	CVE07937;CVE07939;	-
CV_between1k2k_12371	CvlncRNA337	scaffold10_128	+	10446-11557	ATTCCAAATTCATCGGCGATAGTCGTCTCAACGGTAAAGACGCGCTGACTCATCTCTACGGTCTATCACCGCCGAGTGAGAGTAAACTGATGCAGCGTCGGATAAAAGCACGCTCTAATCTTCTCGAACGACGTAACCCGGCAGTCGTCGCATCACCAAGTGGCTGAAAGAGTATCCTTCACTATACTCATCGTACAAAAATCTCCTTGCTCGCCGTAAACTAGATTTCTAAATTATTTTTTTTTTTTTTTTATTTATATTCCGTTAGTACATCATTGTCAGTAATAATATTCAAATTTTTATTTTTTAATAAATATGCCATATTTTGTCAGTCAATGGCGATTTTTTATTTTCAGTAATTCCGTATTGGCAACAACGATTAAAAAAAATTTTTGGGCC…	1106	167.75	46.0233	47.24	192.483	241.513	39.8	68.7833	339.563	CVE07583;CVE07584;	-
CV_between1k2k_12377	CvlncRNA338	scaffold13_57	-	66983-68485	aacataaaagttatttctcattacaaaaaaaaaaaaaaaaaaaaaagtaacaattatatcgcatgtctcTAAAACAAAAAAATAAACTGCAATGAATTTATGGCCCGAAGCTTTTACTTTTGATGCTCGGACATATTAAATATTATATGTATACATATATAACTGTATATTCTGTATAAATGCATCGCCACTAGATGACCATCAATTTTTTACAGCAGACCGTGAGATTTATTAAGTTTTCGGAGTAGCTTTACATAAAAAGTTTTATGATACACACCGGGAGTGGAAAAAAAAGAAAACATATAAAATAACGAAATAGACATTTCCCCAAATTATCGATTTATAACTATCTGTTTGAAAGCTCTGACATTTGTTTTATAACTTCTTGATGTTTTCTCA…	1527	0	0.19	0	0	0	0	0	0	-	-
CV_between1k2k_12383	CvlncRNA339	scaffold13_217	+	42816-44507	aatgcgccgtaattagtcggcggttgtattgataggtttttaaataaatgaatgagcctactgATATAACGTTTTGGGTTCTTTTAGTATTTATTTAAACAAAAGCACTCAGGACGTTTGTTTACAATCGAGCGGGCTCGATAGCACAATTGCGTTCGTCATAAATCCGTATTAATATTTAAAAAACAAAATAAGATCCGAGGAACAATTATGTACACTGTCAAAAATTTCTGGGGTGGAAAATTTTAAAATGTTTAATTATTTTTTTTTTAAAGTGTGATTAACAAAAATTTTACTGCTCTTTATAAAAAATTATAATTGATCTTAATCGAAATAGTTGTGCAATAGAAAGTATTTTTTTATCAAAAAGAATTTTAGTTTAAAATCATGAAAATTAAG…	1692	1890.83	463.307	903.507	2921.82	769.14	455.89	716.77	2887.33	CVE03303;CVE03305;CVE03306;CVE03311;	-
CV_between1k2k_12394	CvlncRNA340	scaffold35_109	+	76613-113535	atacttataacagttgacgtgaagttaacgttaactttctgcaacttcgcgttaactttgaGCAAACCTTTCGGAAAATTCCGGCAATAGATTTACGCTAACTTGATGCGTAAGTTAAAGTCAAGTTCTGGGAAACTGTTGCAAATGCAGAGGTTGACGCGAAGTTAACATAAAAGTGACGTAAACCATTGAACATCAACTTGGTTGATGGTCAACCTGTGCTAACTGGGTGATATCCATCTCAGATTATAAGTTCTTGTAGTCAAGTGATTGCAGATAAGTTAGCGACAAGTTATCGTCAAGTTAACGTCAAGTTTTTTTTTACGCAAAATGAACCTAACTGATCTTACTTAGGTCTTCTCTTTTATTGAATATTTTACTTTTATATGCGACATAAAT…	1197	18.0967	5.01667	10.0667	31.6967	5.04333	6.23333	6.3	12.0067	CVE10103;CVE10108;CVE10114;CVE10115;CVE10118;CVE10122;CVE10123;CVE10124;CVE10125;CVE10126;CVE10127;	-
CV_between1k2k_12408	CvlncRNA341	scaffold13_180	+	12399-14209	aattttaatttattgttcataaaagtacttttgtgtttttgtgaatacaagggtttaatatcaaaGGAGTTCATTTGGAATTAATTATTTTAATTGATATAACGTCAGAGAAGGTAGTTTAATATCTACAGTCGGGATTACTACGTTCAGAACTCAGTGAACTCGATTGGATGGCATGAATATAGTTTGGCTACCATTTTCGTACTATTTGTATTCTATCTTTGTCTTACAGTTTATCTGTATCTGTAGATGCATTATATAGTGGATGTAGGGTATATGCATAGGTTTCAATCCCTTCCTTTCGTATACTTGCATTCGAATCACACGACCACAGAGAAAACGATCGATTACACACCAAGGTCTAGTTAACTCAAAGTCTACTGAGTCCATTTTGCCGTC…	1812	0.396667	0	0	1.86333	0	0	0	0	-	-
CV_between1k2k_12411	CvlncRNA342	scaffold10_145	+	42846-44509	tttttttttttttttttttttttttttgcttctgaagaataattttcttcagcaaatttatgactttTCGAAGATAACCTTGGTCAAATTAGATTAACAACAATAATTATTATTATGATTATTATTGAGGGTAGAAATTAATATTAGATATAAGCCCCAATATTAAGTCACGCTGTGAAGATGATGATGATGATGAAGGTATACGTAAATGGATATAAGTATTTATAAATAGACAAATACTGTTGTAAAGGACAAATTTTACGGACGGAAAATATTTATAAAAATAGATCTAACTAATAAAATATGTATAAAATAAAAACGTGAAAGTGTATGATGAAAATATACGTCACGCAGCGATGCATCCAATAAACAAGAGACCAAGACACACGTTATTGCGAG…	1661	0	0	0	0	1.58667	0.333333	0.913333	3.31333	CVE07673;	-
CV_between1k2k_12412	CvlncRNA343	scaffold13_208	+	13975-15115	atacttagtctttgagagattatccactctcgggagaattttccgcggatataaaagacgatgagacTCTGAACGACAGACTCAGCTCCTTGGCTCAATTTCTTCTTCTTCTTTCTTCTTTCTTCTTTCTTCTTCTTATTCTTCTTTAGAGTACAATCGGAGATTACGAATGAAAAATTCTAACCACGGGAATAGATAAGCATCCGAGCGTACTCGGTATCTACTGACTCCGATTCTTGATTCTCTAATGACCACCATGTTCAACATTTCTTTTTGAATTTTCATGAAATTTTAGCTTTAAATTTATTCTTCATCTCTCAAAAATTTTTAGCCACACAGTAAAAAATTTTGCAACATCTTACACACAAATCGAGTTGAAAGGTAAAGAATTTTACTGTA…	1140	1.24667	0	0	0	0.41	0	0	0	-	-
CV_between1k2k_12421	CvlncRNA344	scaffold13_84	+	461-1814	gttttgtcgttgacttttgcaggaataagtattcgttttctttaatcagtattattttgagtctcacaTCTGCGAACTGCCGCGGATAAGTGATAAGAGAACGATTGCTTGGGTTAATGTATTTGCATAATTAAACTTTAATCTTTTGATTAGTTGGCTCTGCTTTGGCACTACGGAAGTCATTTATTATTACCGATTATGTCAATTTGTGCTCAAGTATCGAGCGTTTAAGTGCTGTTCGTCGCAAGTTATCATTTTTTTATTTTATTTATATTTATAATGACGACAAGACAAGTATCTCTGATGAACAACATTTTTGCGTAATACTCAGTGACCTAATTTAAGTTAATTATTTAATTAAATATTTTTTTTATTGAAAACATGGAAACAAATAGGTAA…	1360	18.3333	11.5967	5.34333	74.3133	30.27	15.73	6.73	39.48	-	-
CV_between1k2k_12425	CvlncRNA345	scaffold35_61	-	12163-13879	tatagaataggtgacttgagtaaacctatcggatctctcgagataagacatacaaagggtattctcTTTTGTGTTATAATATCTCTGTTAAAAAGTCTTTGACTAGTGACAACTTAACCTACTTTGTAGCTGAGCTTTTTAATTTGTTTGTAAAAAGAATTCTTTTATTTTTTTTCTTTTTACTTTTTATCTAAACCACCGATTGTTCTTTTGACGGAACAAAAATAAAAAATTTTTTAGTTGCCTAGAGAAAAAAATTATAAAATGCTTTCTATGCAAATACCAAAAGGCATGGATATCTGAAATTTACTGAAAATGTTGTTTTAACTCCCCTTCAAGGTAATAAAAAATAAATTAAAATTTATTTAAGCAATATATTAAAGTTTAACTGTTTTAATT…	1717	1.33667	0	0.433333	0.46	0.0466667	0	0.75	1.17333	-	-
CV_between1k2k_12434	CvlncRNA346	scaffold11_44	+	40865-42270	taaatgtcttgtagaggacttattgtgatgcacatctaactcttgtatttttggacgcgtggttgtcttCTGGAGTCCTCGAGCAGCTGGCTAATGGCGTCATTGTTATCGATGATAATTCTCTCCTACGCAGTACCGTTCAAATCCCTTTACATATACTTAAAACTTCATTCATTACGACTTACGCTTTTTTAATTACTACTTTGTCATACAGCAACAATAATAATTAAAATTAACAAAGCAATATTGTTATTGTTATTATTATTATTAATATCGAGTGCTAAAATAATGTCAATGGAATTCGATTGAGATATCGAGACTGACATATCAAGGCAACAAAATTCTAAACGTCGTGCATCGATTCTAAATCATTGTCCGCGTTGAAGCTACACTCTTTGT…	1282	0	0	0	0	0	0	0	0	-	-
CV_between1k2k_12452	CvlncRNA347	scaffold10_7	-	677-1956	acattattattacattcattgtatatctgtacatacataattgtgtgtgcgagattaccttgagtttgacAGTTGTAGTTTTTAGTTAAGTAACATTAGTCGTACTTAAAACTCAAGTGAATATATTGTAAACAGATCATTATATTGTGGAATTTGTGTTTTACAGAATATTTATAGTTATGATAGCAATTTTTCAATCATAATCTGATTGAAGTATAATCAAGTTGAATCTGTTGATAAGTACAAGCATCAAAATAATTAAACTGAAGCTTATTCTGTAATACATGCGATCGATGCTAAAATCGCATACACTTTTTTAATGCGATAATGAATACCATTATGATATATCATAAAATTGTATTGAAGTAAAAAAAAATTTAATGATTATAGTTTAAGGCT…	1189	35.14	17.59	67.1533	326.28	29.84	18.2033	65.32	223.613	-	-
CV_between1k2k_12477	CvlncRNA348	scaffold25_60	+	15812-17161	cattcaacgcagtttttcaagccttaataagaattcttaagtttggattgatcgtactaaaaaTTTTGGAGTACTTCCGAAAAAAAACTTTTTTCGGTTTTCTTTCGTTAACAATATCTCTCGAACGAATCAACCGATTTTGACCTAATTAGCGGCAATCGACGTGGCTTTTCAAAATTAAAAGCTAATTAGTTTTTGGAGATAATCAATCAAGCCGTTTAAAAGTTATTTCAAAATAACCACTTTAAAAAAAAAATTTTTTTACGGTTTTTTTTAGATTTCTAATAATCTATTGGTTCGAATCAGTCCCAATTATATTCAAGGTTTAAGTTTGGTCGAGCCCTTTTGAATGGCACTAACCGCGATGGAATTGGTCAAGCCGTTCGAAAGTTATAGCGG…	1348	9.57667	0.633333	1.19667	1.36667	4.05667	1.89667	1.28	3.57667	-	-
CV_between1k2k_12479	CvlncRNA349	scaffold10_132	+	53808-55086	ttttttttttttttttttaaattgtgtttcacttttgaaatcttaaagtatattttttttgttACATAAGACTATGTAATATTAAAAGTGCACTATAGCTCGATGTGCTTATAAAGTTCTGGTGGGGCCAATAATTAATAAAATAAAAAATGAAACAGTAATGAGTGTGATTTAAAGATATGAAAATGTAAAAGCATAAACTAAATGTATAAATAGATCGATAATGCGATCATTACCATGTCCTCACTGCCAAAAATATCGCCGTATACATTAGTTAAAAAAAATAATGGATGAACGAAATAAAAAAAAAAAAAAAAAAAAAAAAAATAGCGTAATAAAGAGATCATACTCTTGCGACGATAAATGCGTAACTTTGACTGATTAGCGTTTCTATACGCT…	1273	148.417	37.3067	42.7867	108.277	129.007	27.7933	60.3767	85.2767	CVE07602;CVE07611;CVE07612;	-
CV_between1k2k_12511	CvlncRNA350	scaffold35_238	-	71227-74116	gtatcggatctccaggaatccatgacaaatggctactcgttaatgtaccgtgtactctactcaaatatATATATATTCGAATTATTATTTTGTTTTAGTGCTACTTATGTGCTTTCGTTAAAGGGAAGTGCTTTTCATTAATTTACTTCATTTCGTCGGGTTTTATTTCCACGAGAACAAGTGGAATCGCCAAAACGACGAATATACAGAAGCAGTCTGCAAGAAAACACGTCCATCGAAACATTACAGAAAACAACCAAAACAACGACGACCACCACCAAAACACTGGGAACGAGGATCGTAACCGAGACAAAGCTAAACGGAACTGGAACTGGAACTGCACTTAGAGTCCACTCGATTAATCAGTGGGTCCAGCCCGGTTTAACGAGCCATGAAAGT…	1523	0.426667	0	0	0	0	0	0	0	CVE10552;	-
CV_between1k2k_12519	CvlncRNA351	scaffold52_14	+	25143-25411	ttttttttttttttttttttttttttttactcacgtatacttactttttatttaaaaaaaatatttattCCTTATATTAGTTATACCAGAGGGGGTATATATAAATATATAAATATCCATAGGTATGTGATGACTGATTAATAACGATAGATGACTCAAAAAGTATTTGATGAACATTGAGACTTGTTATAAATACTTAAATTAAAACTAGCCTCGACTAGTTTTTCAATTTTTTTAATCTGATGTTATCCATGTGGACTAATCGAAGTTCGATAATTAAAGTTGAAGTGTAGCTACTGTTTTCAAACAACTAGCACGTGATTAATTCACATCACGGTAAATTTTTATAACTTTGACTCTTGCAATGACATCATCTTCACAAAAAGTGTTTGAGATCAA…	1149	0	0	0.366667	0	6.47	1.6	5.76333	18.7633	-	-
CV_between1k2k_12521	CvlncRNA352	scaffold79_9	+	18901-19354	actgcggggtaggttggtcagagggcgccggagcttcccgggaaaaaaatacaatcttaaatTAATAGTATCCGAGTAAATCTCTTTTTAGTTTATTAACTTATGGCATTTGCTTTCACACATACAAACTTCCCTCACAAAATATCCACCCGACATTTTTCCAAGGTCTATTACATATTTAAATTTTATTATTAATAAAGGCTAAACCCTGATAATGAGTAAATTTATTAACAAATGGGTTTGAAGTACTTTGTCAGTAATTATTCAAACAAAATAAAAAAGCTCAAGGAAGTCCCCGTAATAAATGTTTCACATACACGTTGTTCATGTTCGTTCGCGATTAAAGGTTTTTTTTATTGTTTTTTGTTAAGAGTTTTTTTTTTTTTTTTTTTTTATTAT…	1204	3.55333	0	0	1.44333	10.1033	0	0	1.61333	CVE11072;	-
CV_between1k2k_12528	CvlncRNA353	scaffold35_18	+	12989-14332	cagcaatgctagcattaatggtgactcaaaatcaaccactgactcatctccatcaagcacaaaacagcagccGAGTCGTGGTCGCGTTCCACCTGGTGGATTCTCATCTGGGCTTTGGTAAAAAGGGATTACCTTTTATTGAGTATTTTTCATCTCCCATGAGATAACGACAAAAAAATACTTGAGAAAAAAAAAAACTAAAATTAATCAATTTGTCAATATTAACTAAAGATTAATTTTCAAATGCTTTAGCCGTTGTCATTCCTATTTATTTTGTATCGCACTTCGGCTTATTACTTTTTTTTTTATTTCAATTAAATTATAACTAGACTTTCTCTTTAAAAAACACTTAATGTTTTGAAAAATTATTTGTACGTCTACTATAATAATGGTAAATTA…	1362	138.96	6.84667	3.74667	18.45	125.623	9.58667	5.55667	34.0833	CVE09710;	-
CV_between1k2k_12530	CvlncRNA354	scaffold17_104	+	41707-43350	tgttttttaagatattttcattcctatagttggtaaaatatgttcatagattgccaaaaattcatGTATGACTCATTTTTCCCAGGAATCTTGTAAATTTAGCCCATACATTTTTCAACACAATGACAAACATTTTTGACAATACGTGACTAGAAAAATATTTATCACTATTAAATGGTAATTTCTTTTTTGACGTCTTGTAAAATCTAAAACGTGATTTTTGAACATAGAAATATCTTTAGCAGAAGAACGTGTCCAGGATCAGGTGGGTGGTGCAGAAAAGAGGAGTATTAGTAGTCTTTTAAGCTGCTGTCCCGCTTTCCTTGGTAGTACATGTATCGTAAACCCTCTGGGTCGTCGGACAAATTATTAAGCTTCCGGCGTGCTAACACTAGCGGC…	1639	0	0.34	0	0.553333	0.243333	0	0.263333	4.65667	-	-
CV_between1k2k_12534	CvlncRNA355	scaffold10_128	+	12567-14691	ttttttaatttttttttttttcttttaaattaattaaaaaaaggtgagctaaaatttagttctcattaaTTGACAACGAGACGTTTCAGTTGCTCTGTTTGGTGATGACAAAAAAAAAAAAAAAAGTCGCGTACATACGAATCTATTGTGTAGAATGAGGAGATAAGAGTGAACAGTAAACAATATAAATATGACTCGAGATATGAGAGGGAGAGATGTCACAAATAGACTCGGAAATCAGTGGTTTCTATTTTATCTAAGAACACCAATGTGCATTTTTTCTCAATTTCAATCTCATTGTAATTGTTATTGTAAAGAGGCCGCTGATTGTTTTTAATAATTATTAATGGACAGTATGTTGGTTGCAATATTTTAAGAACTCTGAAAATAAAAAAAAAA…	1368	1349.22	289.62	378.68	1130.19	510.987	271.213	419.563	2412.36	CVE07584;	-
CV_between1k2k_12536	CvlncRNA356	scaffold25_51	-	48760-50773	ccagtcTTTCGACAAAGCTCATCGCTTATTATTGGATTATTTCGAAATTTATTTCTTCAGTTGTAATTCAGAGATTAATTAGAATTTTTTTATTTTTTTATTTGATACTAGTATCAAGGGAAGTTTATTCTTCTCGAGTACTTCAAATTGTTTGATTACAATTTTTATTTGAGTCGCTGGTGATTGTAACTAACGTTCAATCAGACCTTATGTGTCGATGAGGTGCAAAGTTTTAGATTGTCAAGGAAATTCCCCAACATTTCTACCAAGTGTCCGGCTTGCAAAAAATCTGAGATCACGTAAAGGCAGTCGATGTGGTAATTCTGGAAACCGCCTAGAACTTTTAGTACTTGTCCATTTACACCACGTACCATAGATTGTCGGAATAAAGTAAAAAGG…	1207	6946.18	587.3	4908.4	20474.2	960.15	639.64	3891.26	15947.4	CVE00521;CVE00522;CVE00526;	-
CV_between1k2k_12544	CvlncRNA357	scaffold192_55	-	16233-17801	ttttttttttttttttttttacttcctgttagtggttctttttttcaatttttttttttttttttttgaaTTATTGTGTCAAAAAATTAAATTTTTACAATTAATTTAAAAAAAAATTTTTGTAATTATTTACACATAGGGTCAACCCCATTTTGGGCAATAACTAGCTGAAAAATTAACATTTTTAAATTCTGCTTGTTTTTACGGCGAATTTATGATAAAAAATGTCGTGAAAGAAAAAAATAGTTGGAAAAAATTTTGGCTCTCATTTTTTTGGATAAATTTTTTTTTTTAAATATATTAATAAAATTGAATAGAAATTTCGTTGAAAAAAATAAAAATTAAAATGTTTGACTCCACTTGTAAAAATTTACCGAAATTTTTTTAATTTAGAAAAAA…	1583	0	0.363333	0	0.533333	0.816667	0.713333	0.73	15.9467	CVE01588;	-
CV_between1k2k_12547	CvlncRNA358	scaffold10_163	+	39663-40883	tacgtagaaaaatcgtttttatattaaaaatttttatgtgtgctataatattgagagcaattacTTTTTTATTTTTCTATTAAAACTTCTGCTTTTAGTTTTTTTTTTCTATGTAATATTTTTCAAGAAGAAAACATTTGAAGTTTTAAGATAGTGATGTCCTTGGCTCTTTACAGCAACAGATTAGACTTTTGGAGCGAAAGAGTACTTAAACCCAAGTAATAAAAGTTAAGCACAATTTTAAAAGCTAGTACATTTCTACTATTACTGAAAATTTAGACATCTGGTCTACAGAAAATGAGTGTCATGATTCGCATTGGGAAAAAAAAAAAAAAATAAAAAAAAGTTTTAATTTTAATTTAATTTTAAAATTCTGCACATGTTAAATCATTTTATTCT…	1209	0	0	0.773333	2.39667	0	0	0.346667	0	-	-
CV_between1k2k_12550	CvlncRNA359	scaffold13_139	-	3330-4492	tacagtcaagatgtgtaagaggttctttaatttctttaatgatctcttgtgaatttttaaatggccattTTAACGGCTGTCATTTCACATCGTTACCCTTCTATTACGTTACATTATATTGTTACTAATACATGGTTACTCCAGACATTTAATGATATAGAGTCACCCGTAGTCTTACTTTGTACTCCACTCATTTTAACCACTGTCGTAAGCCGTAAGATAACAACATTTTTAATATAATTACGATTAAATTTCTGAAAGGAAGAAAAAAAAATATACGCCGACATATATTTGTCATCGTGAGCTTTTTACATCAGTACCGTGTAATTGTACGGGACATACTTTTGTGCTAATTTTATATAAAAGGCCAGAGCTGAGATACACAAGTTATACTAAATT…	1162	0	0	0.79	0.8	0	0	0	0	-	-
CV_between1k2k_12552	CvlncRNA360	scaffold49_17	+	3499-12724	ctcgtagtttcatcaattctgtattctgtgttaatgtaccgatagacttttatttactaattcaTTAATGACTATTGATTATATGTTTTTAGAATTTTTCTCTCTATTTTTGTTTGACATCTTCAGGAGGCGTGTCATTTAATAATTTGTCTGGATATTAACCAGCATACTGCTATCGGAGTCGTAATCATAATCTGAATCGTTGGAATTTTTTAAAAAAAACTTCAATATTAAAGTTACAAATTAATAATTTTTTATACTTATCAAGCCTCGTTTGTGGTGGCAAAATATTATTCTCGGAATTATTGGCCATGGAATAAAATTCTAAGTATAAATAGTGAGAAAAAAAAATTCTATTTAATAGAGGAAGAAAAATAATTTTTTTTAATTAAAATTAAA…	1446	11.5833	1.97667	2.33333	6.63667	2.42	1.38	1.75	9.40667	CVE12324;CVE12325;	-
CV_between1k2k_12574	CvlncRNA361	scaffold97_5	+	2288-3386	tcgtcaccaatgctcccgtagtttcgagactccaaaatgagctagcagctactcttcagcgttcTAATTTGAGAAAAAAAACTAACCAAGAGAATATATCAACACAAATGACTAAATCGCCTAGTCCAGAGTCAGTCAACAAACCCGTAACACTTTTACAAAGCAATGTCGAAAAATTAGCAGCTGCTTTATCTAACAGGGTAACTATTAAACTAAGTCCTGAAAATGAATCACGATAATTATCTGCTCGCCAACTAATAGTAATACCTTGTTTTTATCACTATCACTATGATAATAGATGACGTGTACTAACTAGTGGATAAATTTATTATTGATAATTCATAATATTCATTTTTACGTGCAAAATAACATTTTTTAAACCAGACTTTTGAAAATTTT…	1021	1159.15	233.303	231.647	412.983	968.557	219.827	178.823	444.787	CVE12151;CVE12152;CVE12154;	-
CV_between1k2k_12575	CvlncRNA362	scaffold73_6	+	31568-32764	tacccgctgcactggtgaacattgcatcgaatctattactctttcaatcattagttttttcattgctaTGACCTTGGTGACGTTTCCCCTCATCACTATGTATTTATTAGATAACCCGTAACATGTGGTCATCCTATAAAACTAGAAACAGAGTTAAAAATTGAACAATAGATAAATAAATAAATAAATGTTGGGATTGTTTCTACTTTAAATTTGGATATTAAACATTAATGTGAATAATTTTTTTGTGACGTAATTTCCATTTGATAAAAAATTTTAACAAAGAGCAACAACTTTGAGTGTAATGTACTAGTGCACTGTGTAGTATTTGTTCACCATTAACGTTGGCATCTAACTCTTGTGCCAAAGATAGTTTGCCAAAAAGAATATAATTTAAAA…	1197	23.7567	12.4267	41.3767	64.16	21.0067	10.4067	27.5	56.6867	CVE10826;	-
CV_between1k2k_12578	CvlncRNA363	scaffold33_49	+	1908-3220	aagggtgaaaaaaaggaaaaattatcttgtcaatacagcgggcttttttttaattattacacaattagtAGAAATTTTGTTAATTTATTATTGAAGTGCAAATGTGATAATTAGGATATTAGAAATGTTTTATGAAAATTATTATTGTTTTTCGTTTTTATTGACTGTTATGAAATTTAAGATTAATTATTCTGGAATTAGGATGAAAATTAACCGAGTTGTTTTTTCATTTTAGTTTATTTAAGATCATACTAAAAAGAAAAAGATATTAGAATTTTTTTTTTAGTTTTAATTGAAGAAATTGAGTGTTGAGAAAAAATTTATTTAAAAAGTTTAGTAAAATAAATTGTAAATTTTTTACTTTTTAAATTTATAAATTTAAATGATTATGAGAACAAT…	1315	6.09333	1.83	4.22333	14.26	5.41667	4.62333	2.29	10.0633	-	-
CV_between1k2k_12580	CvlncRNA364	scaffold8_14	-	32263-33371	taagtgaaaacagtggtctatgatttattatttacaatcgtaataactaatgaactgtatcataattttattAATTCGTTACCGATAACAAGGATACATTTTATGTACACAATATAAATAAATAATTAAGTAAATTTAAAAAATGAAAGAAAATAAATAAAATTATGTAGAAAACTATCGTCTAAGAGATAATTATTCAACGCAATTTAAATGTTAATGCTTTTGTAGAATATTTAATTGATGCAAATTTATTAATTTTATTGTAAATTGTTATTTAAACTATTCAGCTAAATTTGAAAAGAAAAACCAAGACAATGCAGTGTGATTGTAAGTGTTATTTTATGTTATTAAACGGTTATTGTAAAATTATGACTAAAGCACAAGTATAAAATCAGTATT…	1106	467.053	98.8033	189.55	942.113	414.05	115.807	125.807	585.6	CVE03747;CVE03750;	-
CV_between1k2k_12581	CvlncRNA365	scaffold33_92	-	17619-19230	ttttttttttttttttttttttttttttttttttttatgcggaataaaaaaaaagtaaaaatttgaaattagTGATTTTACTCCACGCTGTGAAAAATTGGAGTGAATTCAAATTTTAATACGAAAAATTATCCGAGTTCGGAGTTTTTTGACTAAATAAATTTTTATTTAGCTGAAATAAATGATAAAAAAAATTTTTTTTTAGTCTGCTGATAAATCCGGAGGTAAAAAATGAATAATAAAAATTATTAACATTACTACGTTTAATTAAATAAATTAATTACTTTACTGTCACTGAAATTAATCTTTTTATAGCAATTTTTTGGATTTTTTGATAAATATATTATTATACAGAGAATTTATCAAAAATGCAACTTGTTAAAATTAAAAAAAAAATTT…	1642	0	0	0	0	0	0	0	0	-	-
CV_between1k2k_12589	CvlncRNA366	scaffold13_92	+	1-1468	gtatcgcgccgtctgccgtattgaacgtgtcgatccataacattgtttataagttttacttttacatttataacACTCGTCTCTTGTCTAATCACTATTACTTTAACTAATTGTATTGCTATCTAATCACAAACTCATTAACGCTGTTTCAATTTCTCTTGATAAAATTCTTTAAACTTTACCTCAGTCTTTAACGAAAGTGGAAGCGACAAGTTATACCAAATAAATAAATTCAGTGGATTTTATTTAGAAAAAAAAAAAAAAAAAAAAAACTAATAAAAGTTTTTTGGATAAATAAATAAATAAAAATATTTATTTAAGTTTTGTGAATAAAGTTTCGAGGCAATATTTATATTACTATGTACATTGTGGATGTATGAGAATATATTTATACATACT…	1721	0	0	0	0.963333	0	0.143333	0	0	-	-
CV_between1k2k_12592	CvlncRNA367	scaffold52_7	+	43532-43689	tcagttagtaatatttttttacacaagattcattttaaattaagagtgtaaatttgtgtaTTTACTATGACACCGCTTTTAAATTTAATTCTTGTACTTACGGGCGGGTGTAATGTTACTAATTCATCTTCACCATTAGGATTGAATAATTTAGCAATTCCTTTTTCTTTACATAATGGAAATTCGTCGGCTATTTCCGTACCAAATTGTGATTGCAACTGCCATGGTATTCCAATTGTATCAAATATCTGTGAAATGGTAAGTTATTAAATTCATTTTTTTATTTATTGCACGCCTCATAAGCGAAGCGTTGAGGTTGTGCTCTACTCTCGACATTTCAAAAAAGCAGTTTTCTCGAAACTAAAATTGATTTTTTGTTATTTATATCGCACTTACAAG…	1129	0	0.283333	0	0.79	0.78	0	1.25333	52.58	-	-
CV_between1k2k_12606	CvlncRNA368	scaffold17_104	+	70712-71856	atacggttgaatcaaagacaacatttttttttcaccgtattaacaacgacactaaagagataaTATAAAGTAGGATTAATTAGGTGATACGCTAATTAATACACATTCCGACTAGGTTTCGTATATATAAATCATTAAAAGAATAATAATAATTACACATAATAAAAGTAAAAAAAAATATGAAAAAACGGGAATGCTGCTTACAAGCTCCAGCGTTCTCTAAAGTAATTAACGAAGAACATAACGTTGAATAATAATATAGACTTGCGGATTTAAAATAATAAACATGTAAAATATTTAACCTAATATTAATGTATTAAAATTATTGCAATTATTATTATTAATTTTTAGTTTTTATTATTAATGCTCATTGTTAAAGACGTACTGGTACGTTTTTTT…	1147	60.4133	7.57333	16.2767	31.33	75.2233	11.0967	15.28	56.9067	CVE09188;	-
CV_between1k2k_12609	CvlncRNA369	scaffold574_1	-	661-2732	ttttttttttttttttttttttttttttccctcaactctgctcgcacatgtattatcattatCACTTTTAACTCCTGGACATCATTATGCGTAATGACAATGACAGCATCCAGGATAGTCATTTGTGCGGTTGATAGTGTCTGATCATTAGTCCTCAATTCACGCGGCCATCCGGATTCTAGTCTGGGCTAAAGTGACTTTTGTGATCAGTGTTTATGCGAGGGTTATCATTGCTGGGGAATATTTCACTTTTTGACATTTATATTCCGATTAATTGCGCTTTTATTATGGACAGCTTTTAGATTTCAAGGGGCTTTTTGTCCAAATGAGGGCTTGATATGTTTGGTATTGATTTTAAGGGTGGGAATAGTTAGTTTGGATTCGTTTGCATTTATTGAA…	1912	0	0	0	0.423333	0	0	0	0.426667	-	-
CV_between1k2k_1261	CvlncRNA370	scaffold79_24	+	144-7521	tatggccactcaaagatccggaaacacaaatttcgattttagatttttgaaatttttttaaattccaaataTCTCTTAAAAAAAAAAATATTTTAATATAAAAAACTTACCTATCTTGTAGGAAATTTCCCGAGGAACAATTTAGAGTGGTTAAAATTGCAGTTAGAGCAATTATTTTCGGAGTTATGACCAATTAAAGATCCGGAAACACAAACTTGAATTATCGACGATTTAGAATGGCCTAATTTGCCCCTAAAGCCATTATTTTAGGAGTTATGGCCACTTTTATGTTTCGGGACTAAAAACGTTGATTTCTCCTAGAAAAAAAAAATATTTCTCTATAAAATACTTATGTATCTTGTAGGAAATTTCCCGAGGAACACTTTAGAGTGGTTTAAA…	1722	0	0	0	0	0.2	0	0.25	0	-	-
CV_between1k2k_12613	CvlncRNA371	scaffold35_91	-	5624-5845	tttttttttttttttttttttttttttactaagcaagtctatctaagtccaagattaaagattctttGAATAATTTATTAACATTTAAAGTTAATTATTTTTTTAAAAAGATACCATACGCCGTCATAAATATACATACGGTATATATATTTGCATATAATCATACAAAGCTCTACACCGTGGAAGAATTTCAATGGACGTCAGAAAAAACTATGATTGAAGTTTAAAATAAAAAAGTTTTTTATTAAGTGTTATTAATATGCAAATTTACGCTTTTTTTATGTTTAATAATTTGCATAAAAGCGTTTGCTGTTTTATTGTTACTAAAAATTTTATTTTAAGTCGACTTGTCGAGAGTTTTTTTTTTTACGACCAACAAACAGTTTATAATTCACTGTA…	1610	245.147	47.5733	57.03	162.107	126.957	46.84	62.46	159.44	CVE10025;	-
CV_between1k2k_12616	CvlncRNA372	scaffold53_8	-	43269-44280	tagaatttagtttcgaattataactcgaatatttattgtttgatatttttttaaaattgAAAAAAAAATTTTGCTTTCAAATTGCAGGTTTTTTCATTTTTGGAATGGCGGGTGTCGGCTAACTTCAGGGTCATGTAAGCTTTAGGTTATTTACTTATAAAATCAACAAAACAAATAAAAATTAAATTACTATGGTCTCAAAACGTCGACCGCAGTGACAAAAATGTACTATAGTATTACTGCACAGAGTAAAGGTCTTCGACTCACTTGTATTTTGATAATCAAAATACGTGGTATTTTGTTAATCACAATACTTATTTTGATAATCAGAATACTCATTTGATTATACTTGGTATTCTGATTATCAAAATACTTTTTTCTCAGTGTGCAGTTAGACAA…	1147	19.7167	7.32333	7.83333	27.1833	11.8833	7.55667	12.7467	36.6667	CVE06769;	-
CV_between1k2k_12619	CvlncRNA373	scaffold104_13	-	1-814	gtgaattttgcgggaacgagcgcttgtcaggtgcggctcgtaaatttggggagcccacagtgacgtaTTGCTCACTGAGTGGGCCTGTTCCCTGAACAAAATGCCAATTCGAAACAAATTTCTGTCTCTATTTGATCAAGGGATGGCGAGTGACCATTGTTTATAAATTATGATAATAATTTGTGAAAGGAACAGGAATTTTTTTTCATCATTGCGTTTAAGAGGGTTCAACTAGTCACAGAAAAATTCAGCGTGAACAAAAAATTTGAATTTGCCATTTTACAGAAGTCTAAAGTGGATGCTTATTTTGAGACCCCCAAAAAACCCCGTTTTTTAATCTTTTATTGTTTATATTTCTTGGCAAAAATTTTTTATAAATTGGCAATTTTGGATAGAGTT…	1676	3.66333	0.483333	1.44333	2.58667	3.41667	2.41333	3.98333	6.02667	-	-
CV_between1k2k_12626	CvlncRNA374	scaffold52_20	+	167600-168738	tttttttttttttttttttctcaagaaatttgtattcttactctagaagaaataatcaagttttcactcgATTTAGACTAGTAACTGGCAAGTCTAGTTAAACTGGCTAGTTACTAGCCAAAAACTCGATTTCATTTCTACTAAGGTAGTTTAAGAAAAAGATTCTGCATTTATAAAAAAAAATAAAAAATTCGGAAAACGTTGACTTTGCAAGCCATCCCTTAGACTTCAAACTCAGTTGGAATTCTTTGTGCTCAAAACATTTAAAAATATACCTAAGCGTGATTTTCAGAAATCTGAGTGAAATTAACAACTTTTCACGTTTTTTAATTTTCAATCATTTTTTTGCGGAAAGTTAAAAATATTTTCCAATAAACTATTTTTAATTACATTTTAAAC…	1139	0.916667	0.273333	0.42	0	1.52333	1.37333	0.373333	1.00667	CVE04531;	-
CV_between1k2k_12629	CvlncRNA375	scaffold171_25	-	46-1330	tatatggaaactatgcccgtcagctcgtcacttgcctcgaataccaaagatctttacttaatattatcttgGGCTCTTTACTCTTTATAACCGGTAATCCCCGACTGGTACTTGCAAACTCTCAGTATAGAGAAAAGTTAGCTTAACTTAACTTTAAATTTAAAGACTACGGCGTCACGCAACGTAAATGCTAAGTATTAAATTGTTATCACCCGGGGCTAGAATAATCCGGGCTGAACATCGTCATGGAGAATCGAGACATCTGAGACTAAACAGATAAAATCCAGACAAAATATATGTAATTTAATCTAGATCTTAAACTACACGGTTTATTTTATTCAATTATTTTATTTGAGTTACTTATGGGTGAATAATTTTGTATAGAAGCTTTCACAGTAA…	1273	0	0	0	0	0	0	0	0	-	-
CV_between1k2k_12644	CvlncRNA376	scaffold18_27	+	20785-22242	ttttttttttttttttttttttttttttcgtgcattcaaaaattttgttattttcttaatttctaatTGAAATTTATAACTTTTTATTTTCATGAATCCAAATAATAGAATTTTTAAATTTCTGTGAGAAATTTAAATTTTGATCTGAAGCTTTAGTCCAATAATAATTTTTCCAAAATAAATTAAGGATCTTTCATTTTTTTTATTTTTGATATTTCTAAAAAATTTACTTTCTTCTTTAATTTAATTAAATTAAAAAAATTTTTTTTTTCAGGTTCTTGAAGTATGCATAGACGGACCAGCAGATTCTTAGAAAAATAGTCCGGGTTAATGTAAGTTCTTTTTTTTTTTTAAAGTTTTCTAAGTTAAAATAAATTAAGTCCATTAACATTCAAACTT…	1478	1.39667	0.196667	0.28	2.84333	0.253333	0.386667	0	1.17333	-	-
CV_between1k2k_12648	CvlncRNA377	scaffold35_10	+	34211-35377	aacggcttagcaaagtaccaggcgcgaacacttgttctcattatgaagaatcaagtataggagacaataacggcATAATCGAGTTCGTTGGAGTAGTAAAATAAAGGTTAATTAAGTATGAAGAGAGGTACCGTCGTAAATATTAACAGATATTATTCTATAAATAATCACATAAAATTTTACTACTTTGAGTTGTAAAAATTATTATTGGGTTGGGGAAATGGGATGTATAAGAAACAGTCATTTTCGCTTCAGAGTCATAAGGTAGAGATGTCCGGCCACCAATTTTAACACTCAAGTCCTCAGTTGAAGATGGCAACCCGAGAAAACGAGATAAATGGTGACGTAAGATCTAAGATCTAATTTATTTATTTTTTATTTTTGGGGTGGGTTGGGAGA…	1166	81.7067	2.23333	0.713333	11.66	1.47667	4.00667	23.2567	78.31	CVE09681;CVE09687;	-
CV_between1k2k_12653	CvlncRNA378	scaffold178_74	-	131197-132794	ccctaaaggtctccacaataaatcagctcaaaattataacccgttaaaaaaaaagtttttttggtttttCGTATTTTCGATTTTTTAATGACTATATCTCAGATACTAATCGATCGATTGACTTGATTTTCTCTACCTTAGCTTAATTTGATGTTGCAAAGGTCTCTACGGAAAGTCAGCCAAAAGTTTCTTCCATGAGCCCATAAACTGCTGGAATCAAAACTTCCCAACGTAGATAGTAAACGAGATTTTTACAAAATCATGATAAAATAAATCTTGTAATTATCTAGACACTTGACTCGTCTAATCACTAACAGCAATAACAATAACAATAACAATAACAATAAAAATAGAGAACAAAATGTTGTTGATTCGCGTGTGAAAAGTACTCAACAACCG…	1599	36.7967	2.62667	0.27	3.29667	3.45333	1.91667	1.24333	0.53	-	-
CV_between1k2k_12655	CvlncRNA379	scaffold15_69	+	34586-35904	actgtAAAAAAATAATTAAGAAACTGCTGGCGATTGGCGGAGAAGAAATAACAATTTTGCCAGGCGAGAACGTTCACCTGCTATGTTCTTATCGATAAGAGCACAGGGTGTGTACTCAGAGGGTGAAAGGACATAATACTTGCTCAGGCATTGAATATGAAGACCCAGGAGGGAGAATATAACATTGCTCTTGGTAAAGAAACCGGAAACAAAGTGGGAAGGTGGAAAATACAGACAATGGGCGTATCGACCGCGACAATTCTCCTGGTGTTGTTTCTTGTTCGGTTCTTCCTACTCCGTATTTTCCTTCTTGTTCTTATTCCACACTATTCGCTACCCTTGCAATTGTGGCTGTTTATAATACGTCTACTTGCAGTTGCAAAACCCGTAGCGTTGACT…	1317	0.593333	0	0	0	0	0	0	1.36333	-	-
CV_between1k2k_12659	CvlncRNA380	scaffold15_52	+	26776-28627	gtcgacatcgagccttcgtgtcacttcgtgctctctctgcagcactggcacaaacatctgtgtgtagcGGTATAGAGTAGTATCAACATATAATACTGGCAGTACCTCAATAGTCTCTTCTCTTTTTATCCCACATCAAAATTGTATTATTAAATATTTTTTCTCCGTCTGCTGCTCGTACACTTGGCCATACTACTCCAATCTGATCCTCAGTGTTTATACTAACATTTAAAAATAATCATCAGCCGAAGTTAAGTGTAATATTTTATTTAACAGGAGTTATCGTGTCAAGTGTCATTAATCAACACTATCAGCTGTCGATTATCAATTAATATTCAAACAGAGATTCTGGTTATTATCAAGTGAAAGTATTTCAATGGTTAACTTGCTCGATTAACT…	1850	13.4467	2.28667	6.04333	18.7333	2.78	2.48	7.76333	22.3467	CVE04971;	-
CV_between1k2k_12665	CvlncRNA381	scaffold113_41	-	897-2590	ctgtgctttgtagggttacctttaatgcgacgatttccgcgtatccaagtgtcccaccgcggagcgttgTCACTGACCTCTTTAACCCCAATCCCTGTGCATTGACCCGTAGGGGTGAAGACATTCAATTTATTTATATGTTTTCTATTTATTATTTTATTATACAGATAGATTCGTCCGGAAAATAGAGTAATCTTTGTCAGGTTAAAAACCCCCCATTTTTATGGTGGTGACTTGGGACCAGAGTTGCAAATTTTTACCCAAAATTTAGCTCGTTGGGCGTATCAGAGACCCCCAAAAAATATAGGGGTAATTCTTTTGAAAATTACCCACGTTTAAAGCCCAAAAACACAAATTTTTTTTCTCAAGACCGGAAAAAAAGTTCTTCCAATGACTTTT…	1693	2.17667	0	0	0	0.936667	0.293333	0.71	1.75333	CVE06340;	-
CV_between1k2k_12669	CvlncRNA382	scaffold13_48	-	5543-6512	ACTTTGGTTTTTGCGTTTATTCCGGGACGTTCGTGCATCAAATTACAAATTCATAAAATTTATATTGAAAACGCTTCCACACATTTGTATACCTGTACATATCAAAGTAATTATAGATTTTCGTTAAATATTTATATATAAATAACAGATAAATAAAACAAAACTCAGCTTATTACGTGAGAAAGATTCCAAGTGCTCAAGACAGAACTTAACAAGTGAATTAGTTTTTTTTTTTTTTTTTAACAATCGTGAACATTTTTTTTTCTTATTTTTATTACTCTAAAGTAATTTTGCTAGTCTCTATTTTTTTTTATTTTAATGAAAATTACATTTATTTGTTGCAATTAAAATTTTAGTGTTTTAATAAATTGTTTAGATAAATTTTATACTTTTGTTGTT…	963	21.3833	35.8033	92.4867	132.52	55.0367	39.9767	80.0333	79.11	CVE02805;CVE02806;	-
CV_between1k2k_12671	CvlncRNA383	scaffold13_147	-	6026-7950	ttatagaaatatatctatatatatacatagtatacagtaacaataatgataaataatgatagaagtagACGAAATAAAAGACCAAGACCAAGACGATTACACTTGATGTAAATCTCCGCGGTCTTAAGTGCCAGTAAAGCGCCGTTATACTCTCTTCACTTGCTACAATTTTACTCTTCTATTAAAACTACTGCTGAGTAACATTTAGATACCCAGTTGACTTTGAAAGATAGGTTCCCGTTTCTCCAACGCTTAGATTTAAAATGTTGCTCACGATTTAAATAAATAAACCCTGAGCTTTCTGGGCAATCTGACTTGTATTTACAATAAAATTATATTTAACACGTGGTGAGAAATTTTTAATGATTTATCTCCAGGGGATGATTATAAATATTTTTA…	1809	25.09	4.66667	12.4933	15.6667	2.28	3.79	8.63333	21.4567	CVE02967;CVE02968;	-
CV_between1k2k_12677	CvlncRNA384	scaffold187_16	+	9364-10828	actcttgttgatttattattgactaccatcgttaatgaataaatatatccttatattaaaatataAAACGAAAAAATAAATCATTTTTTTTCATTCAAACGCTTCGTACGCTTTAACTATTTGTTTAGATATCACTTGTTTTTTTTTTAGATTATTTTATTTACCAAATATTGTAAGTGTTTTGTCAAAGTAATTAATTTACATTATTTTAAGAGAAATTCGGTCAAAATTCACTACATATATAAATGTTTTTCTATAACTCGTTGTCATTTTTTGTAAAAGATTTCTTGTAAAATAGTGTAATTTGAATAATTTTATAAAACATTTACTTTTTAGTTAAATTTAATTTTCTATTAAAAATATAAGTGTTTCAATGTAATCTAAATTTAAATAGCTTGG…	1463	27.0567	4.01	5.61	10.72	21.18	8.58667	8.32333	6.58333	CVE05873;	-
CV_between1k2k_12678	CvlncRNA385	scaffold50_34	+	1966-2879	ttttctttttttttttttttttttagttaaatcattatgcatttttagtccattacgtataaaataaTACAGATTTACATTTTATTCATATTCATTTTGTAAGATCTTTTATATTCTTATTTTATCCATTTATTGTAGAGAAATTTCATTGTAAATATAGGCGACAATGTACAGTATATAAATGTCAATAATTAAAAAAAAATTTTATTAATATACACTGAGAGAAAAATTTGAATTTCTGAACTAGGAAAATTTAATTAAATAGCATCACTATTTAATTGAAGTTTTAAAACCTATAATTATTTATTATATTGAACCCTAATAGATAGTTACTTAAGGAGGCTTGAGTAAATCTAATTTCCAACTTTGAGCTTTGAATTTAAGAATATGGATAAATAA…	1532	29.1767	573.04	17.02	25.7633	234.753	495.143	20.2533	33.3567	CVE01309;	-
CV_between1k2k_12679	CvlncRNA386	scaffold8_81	-	41101-42493	caacggggtgtcgtcagacattcccagtgcaatttgctcgacaatcaacgactgcatcgtctgtacAATGTCACGCTGGCCCCCATAAAAAAAAACAATTATTGTTATGGAGAATTAAATTATTCATTTATTTTCTTATTTTGCTTGTGATGACTTAATATTTTTTACTCGATTAATTTATTATTATTTTTTGTTGATAAAAAATTTATTTATTAACTGACTGATAAAATTATCAGTCATTTCATGAAAAAAAATAAATTCGTCATTTGAATGAGTTTTTTTCTATTTATGCCTAGAGTTATTATTCAACATTCTGGTTTATGTGTTATTCGAGATATAAATAAAATTCCGCGTAAAGTGACGTGTCGCACGACTCATTCTGCTGTAGGTCGATTTTTG…	1385	0	0	0	0	0	0.753333	0	0	-	-
CV_between1k2k_1268	CvlncRNA387	scaffold83_7	-	28778-29952	gtagggccatgaataaaaaattcaacaccctcctcctcccccctcttctttctcttctgCCGCTTCATTGATACTTGGATACTTGGGTAAAAAATTTACGGCTTTGCCGGAAGTGCATTTAGCTTTCAGTCCAATCGCAAAAGTGCGATAAAACGTCTCGTTGAGGAAATGGTTACGCCGATATCTGGATCAGACCTAATGCCTTTTGGTATTATGGCGGAGGAATAAGAATAACTGGTGATGATTATCTGAAATAACTTTTGTGAGCATGATTTCACCGTTAAGGATTCGTCTTGTTATATTGTCAAGGTTTTTAGTGCCACTTACAGAACTTAAAATCGGAAATTATCTATGGAATTGATTAATGATCATTTTTGTAATTAATGTAATTTTTTATAA…	1197	0	0	0	0	0	0	0	0	-	-
CV_between1k2k_12691	CvlncRNA388	scaffold49_36	-	20956-22345	gatacaagataatgtcaatttttttaagacaaaaaatttgttttttttttgttaaaaaaaaaaaaaAAATAAAGGTAGTTAAAAAAAATACTCTATGTATTAATACAAAATAATTTTTTATCATTTAAATAACAATAAAATAGATCCTGAATGTAAATACCGTCATCGTACTAATTTAACATAATATAAATGTTTTGAAGGTTGCATTAATTGTATGTATTATTTTCGATCGATATATAAACACACATAATGAAAATTTTCAGTGTAAAATGACGACAATGCATAAGTATAAATAAAATTAAATTGTACAGTAATTGGTACAAGGATCGCGGATCTAAAGAGACTGATAGAACTTAAAAAAAAAAAAAAATATGCAAAGTATCCGGAAAATTATCAATT…	1396	0	0	0	0	0	0.21	0	0	-	-
CV_between1k2k_12694	CvlncRNA389	scaffold35_60	-	43217-44842	atgacaaagacgaatacgaatacgaggttcgggctcagtaaaagtcttaaaatcttaccaactgcagaCTAAGATAAAGAAATAAAAAACCAAGATAGAAAAACATCTCGCCATTACGTCGAGCAAAGTCAACGTAATAGTTTAAAGCTGGAAAAGTTTTAAAAACTTTCAAACAAATATATACCGGTTAACTTTTCTTTGTTATTCCAAATGTATGCACACATTGAAAATTCAAACTAACCTGCAACTGCTACTGGTTTCTGGATCTGACTGTGCATGTATTGGTATTACATACAATAGTAGTTACTATATGTGTTAGCGGGGAAACACGAGAACTGAAACGCGGAATTAGGACATTTTCATTTTAACGGTACTCGGTGACTGTGTAGGAGCATCCGC…	1625	0.453333	0	0	0	0	0	0	0	-	-
CV_between1k2k_1270	CvlncRNA390	scaffold13_177	+	49245-50482	gttgcgcgGTTTTTTCAATTCAATCTCAAACCCACACTCACCACATCACATATATATCCATATAACGCCCGTCACAACATCTCTTTTATGTATACGATCGTTCAATTTCGAGTTGTTTATTTTTTCGTGCCGGCAACCGAGTTAATACACCGACTATTTATTACATTTTTTCCTCCATTTTCCACCTCCGTTTACTCCGTTTATTTAACTCAAATTACAACCTCTACTCGCTCTTTTTTTTTTTTTTATTTTTATTTTTAGTCTTTTTAATTTTCATCAGTGTTATTATTTTTAACAATAATCAAAGCTGGAACAATTTGCGATAGCAAAATCCTTTATCAATGAAATTGCGCTGAAAAACCGCATCAAAGTGCTGGCATTAAATAATAAGCACAAAAA…	1237	0	0	0	0	0	0	0	0	-	-
CV_between1k2k_12702	CvlncRNA391	scaffold19_19	+	22843-23660	ggtcccggcagccataagggtgtacaaaaaaatgttttttttttttcgggaattacttatttttgtatGAAACGTGTAGAAAAGCAAAAAAAAAGTTTTTCTTCAAACTAAAAATTTTTTGGACTAAAAGAAAAACAGAATTTTTATTATATGCCCTTGTGGTTCCTAGGTGCCATAAGGGCGTATAATTTTTATACGCCTTTATGGCATCTGTAACGCGATATAATGAGTTTAAGAATTACTTTTGTTTTGTGCACGGAGAGCGTTGCAGCTTCACATCTTTTTTTTTTGAGTTTGGATGAGGTATATAAACAATAATAATTTTTTTAATTCTAGGGCTTTCTGAAAATGCAATTGAGCCTTGAAGTAATGTATTTGAATTACAGGTTATGGGTCGAG…	1043	68.51	23.67	24.7	83.33	44.8333	22.3233	25.3633	88.32	-	-
CV_between1k2k_12706	CvlncRNA392	scaffold29_210	-	27035-28605	aacggacaaggggttgaaagtacaccagggatactaaagtatactctatactgtataccagaggcgTAAAGAGTAAAAGAGAGAGCTTTTAAAGAGCCTTTTCCTCAGACGGCGGATCCTGCCCCAGGAATTCCAGGTCCCGCAGGTGCTCAACTATTCTCCTGGTTATTATCACGCTCGAACTCGGTATTGTTGTTCTCGAGTTAGGCTCTGCCGTATACGTAATGGACTCAAATTTTACGACTCGAGAACCTTTTATCACCGAACTGCTTCAACCGGGTGAAATATTATTTAATAATTGCAGTATATGATTATGGCGAGCTGCGACCAGTGTTTTCACTCCACTGCCCGAGAATTAAGGATAAATTTTGCCCGGCATTTTGTAATAAACGGTCACTT…	1566	22.8167	5.01	4.44333	15.3567	0.773333	3.95333	3.87333	17.2733	-	-
CV_between1k2k_12711	CvlncRNA393	scaffold33_58	+	102120-103555	tctccatggaatgccggctaatcattctgagagagtaagttttgtagaggtgttaaaagttttttaatTGAAGAAATTAATTTACAACCGAAAAATTCTAACACAAATTATTTAAGTAGGAAATTAGTGATCGTTTTAATAGAAAATTAATTCTCTAATTTTTTTAATTATTTTTTATGCCCGTTTTATATCGCGTGCCTAAAGGTAAAAGGTCCTGAAATTTTTGGAACTGTGTTTTTTCAAAAATATGAATTTTTAAAATTTGTTAAAAAAAATTTTTTCTCAAAAATTTGTTTTTTTTATTTTTATCTTAATGGAGATTGAAAAATCACGTTATTTTGATGTTTGAACAGTTAAAATTTCATTCAGTGGCATAATGACGAGAAAAAATAACATTTT…	1437	7.30333	1.01667	1.75667	6.20667	6.85667	1.38667	0.273333	4.71667	CVE05590;CVE05591;	-
CV_between1k2k_12720	CvlncRNA394	scaffold91_19	+	6159-7242	tatgtaaagagtgacagtggacagacacaaaaacttgtagctagtagaatttttaaaattgtactttAGCTTCCCCGCGTAAATTTATTCAGACTCTACGGATCAACAAATTGTAAAAAAAAAAAAATTATTGATAAATGTTTTATGAAATTATTGTAAGGCTTATGTGAAAATTTTTGATACTGAAAATAGCAGACATCTAAAAACACCAATTTATTAAAATTTTCTAATTAAAAAAAAAAAAATTATGTTACAATTTTAATTTATGGCATGAAATTTATTAAAATTTTAATATTAGGCCAATGATATTACACAAAAATTTATAAAAATTCTTTACATACATTATATCAAATTTTTACTCTATAAATATAATTTATTTTAAATAAAAAAAGTCGGATA…	1083	526.167	103.01	177.313	487.79	291.18	127.85	132.253	506.08	CVE11041;	-
CV_between1k2k_12746	CvlncRNA395	scaffold27_18	-	94172-95824	tttttttttttttttttttttttttttggctcaacagtggcaattgatacttgatacctaacttATTGCTCTCGATAATTTAGCTCAAAATCAAATAATTTATTTCATGAATATCCAATATTAAAAAAAAGTTACAGCTTTAAAAACTTAATAATCATGTCAGAATTTTTCAGTAAGTTCAACACTATTTTTTCCGTGTAATTTTTTGAATGAACAACATTTTTGTCCAATAATTATGAAACAATAGATTGTTACAATAAAAATGAAAAATCATTTAAGCTTTGAAATTTTTTCACCGAATTTACTAATGTATTGTGTAATAAGTTTTTGAAACATATTCTTTCAGAAATTTTCTCCCTCTTTCTGGATAAAAATGTCAACAATAAACATCTACACGTA…	1674	0	0	0	1.49667	0	0.75	1.55333	10.0267	CVE05275;	-
CV_between1k2k_12753	CvlncRNA396	scaffold52_26	+	42481-43776	acgttaataattattgattatcgaaactcatcgggatcgaaaaataaaacaaccgacgtcttagacTTGGTGTTCGAAGATACATCTCACGATTAATCGTCAATTTAAAATAATCTGTTACAAGTTATAACTTACATCAATTGAGGCCCCGTTAACCATAGTCTATACTACGTGTATTGGTAATCATTACAATCACTAACTACTTCTAAATCTAGTACATCTACATCTGATTTTCGTGATCTTATATTAAGGAAGTTTTGTACATCTGTTCCATTAAATCTTCCTACCTGATATATTAACGTTTATAGGCATTATCTGTCTGTATGTACATTGTACCAGGTATTTAACGTAAACTCTGCTAACTATACATACATATGTATATATTGCATACCCATAAAG…	1296	0	0	0	0	0	0	0.313333	0	CVE04555;	-
CV_between1k2k_12770	CvlncRNA397	scaffold13_109	-	10859-12115	ttttctctcaactgtactgtgtataacgtgattgcgcccacacgttgtaaatcgacaagcgcgaccgCAATATATATTGCGTTACTGCCGATTTATTGGAATATTATCGTCGACGGCTGATTAATGGCTCTTCCGAGTGGTGTAAAGCAACAAGATCCCGTTCTTTCGTGATATATTTTATGATAAAACCCAAATGCCAATCTATATTTTTTTTTTTTTTTATTTATTATCATTACATGGTCAAAAATTGCGGGTTGATTTTTTTTTAAATTAAAATTTTTAATTAATTGTTGAGCTTGCAATTTTTATTCAAATTTTACCCTTGAGTTTTATAAAGTTTGCCATTGACGACTTTAGTAGTAATTTTCATCTCTTTCATAGCTATGAAGTCAAAAGTGA…	1258	0	0	0	3.01333	0.31	0.24	0	3.72	CVE02914;	-
CV_between1k2k_12772	CvlncRNA398	scaffold13_164	+	13666-14917	caaaaacagaaatcagtaaaaaaaattttaaccaaaatggaatgcgtgcatttgtacacatatGTATATCTATATGTACGTATGTATATATTAGCTGAATGAATAAAAGGAGCCCCGATGATTTTCTCATTTGGCGTCTGCAGCATGTAGCCAAAGGCAAATAGCCGCGGGAACGAGTTTTGCAACAAGATGACCTCCACAAGGCTCACCAAGTCTATGTCTCTCGTTTGCATAGCACGCACCCAACAGAGTCTCTCAGTTGTCTCTTAGGTAGAAGTATATACCAGGCAAAAGCTGTTTCCAGCAACTACCTCGAGTAGTTGCACCTGGACCGCCTAATAAAGTCAATGCGATTTATATTTTCCATCAACATTTACTATAATACCTATGGAACTTTCG…	1252	0	0	0	1.44667	0	0	1.03333	4.26333	-	-
CV_between1k2k_12782	CvlncRNA399	scaffold35_218	-	21565-22658	gtataaaaagaagacggaaataaaaatttccacgcatggattttttcatttatttcatcaCGTTGGCCAGCGGTCGAACAAGTGCTTAAATAAATAACGCCATTCAGCATCCGCCAAGATGGAAAGAAGATATCATATGATCCATGATTTTAATAACAATGTTGTAAATAATTATTATCCCTCAAGTTTATGAGAAAAGTAAATCGGCTGCTCAATTTTAAAACACAGTAACTGCAACATTGCAAAAGTAGCTGCTATTTCTAAACTATTTGATGGATTTAGCTCATTTTTTAAATCTTGCAAGCTAATTGTCTACAGAATAAGTCTACCGAGTTTCATGAAGATTCATTAAAAATTGTGGGAGCTATCGTGTCCATAAGCCGCGCGTTATATTACGTA…	1134	6.54333	1.8	0	1.60667	5.96667	1.11667	1.72333	3.86333	CVE10486;CVE10488;	-
CV_between1k2k_12784	CvlncRNA400	scaffold17_104	+	7176-8588	ttctttattttttttttttttttttttttcagtgtaactttcaaaatcttgatattacaaaattattattTATAGTTTTAAATGAACAATGTTTTTAATTCCATAAATTTCTTCTCAGTAAAATTAAGATTTCCTACAACTCTGAAGCAAAGTCTCTCGAGTATATAATTACTGTTTCGTAAATGAAACTTTTAGCTCTAGACGAAATCCGAGTCAATATCAAAATATCATATTCATATCAAACATTAAAGAAATGAATAAAAAATGAAACAAAGTCTTTGTTATCAAAAAATTAAAATGACTGATAGCATTAATTTGACAGAAGGTATACACTAAATACGATATATAAACTAAACATCCATGTCTATCTTATCACCCGAACACGTTATCAAAGCACGT…	1411	0.686667	0	0	0	0	0.206667	0	0	-	-
CV_between1k2k_12790	CvlncRNA401	scaffold86_7	-	17175-18172	agaacttgatttattgggattacgaagaaattatgcaaaaaatgaaatagcctatttttcttaaggactGAATTTTCTTAACGAAAACGTATTACAACAAAAAAAAAAAAAAAAAAAAACAATCGCAAGTTTTATTCATAGGAAAAAATGGAAACTTCTGGAGCTCCCCGTAGAATTAAATTGAGATATTGAGCTGCTTCTGTTGGAAAATTTTTTTGTCCTTAGTAGAAATTTTTAATATGATAGATTTTAACAAGAATATTTTTTTTTCTAACTGGAACGGTCGATTATATATATTTATATCTTAATATTGTCACATCACACATATATAAATAAATAATATTGAACTTTTCAAAGGACATTCAGGATTAAATGAATGAATGTAGCAATATAATATTA…	995	20.34	0.423333	0	0	4.63667	0	0	0	CVE01203;	-
CV_between1k2k_12791	CvlncRNA402	scaffold25_36	+	22230-23916	taagcaaaggccggatccgataggctactgcgcgccttctatcatgattattgtaagtattaTTGTTGATGAATGCTAATTTTATGAAGATATTAAAATTTTATAAAAATCGTAAAAGTAGATCCAGAAATATTGACTAAAAATGATTAAGCATTGATTTTGTGTATCAATGCGATGTAAGAAATTATTTAACATATAAAGATGCTCTTAATTTGAATTCTAACGTGATATTAATGATAAATATTACTATTAGTAATTATAATATTGACTAAAAAAGATGGAGCATTGATTTTGAGTATCAATACTGTGTAAAAACTTTATTAAATGTATGAAGATACTATTGATTTGAATTTTAATGCGATATTATTTTGACACTAAAAATACAATAAATTATTATTA…	1684	0	0	0	0	0	0	0	0	-	-
CV_between1k2k_12793	CvlncRNA403	scaffold49_15	-	3516-4786	aaaaagaggaaaagagagggtaggcgtaaacgcttttagctccgcacacacacacacacacacattagTATCCTCTACGACTTAGCAGTTGTCTCTGTCATTTGTTCCAGAAGGTGCCGAGCTGAAAGTACTTTTCCTCTTTCTTCATCATCACCGACTCCCTTCCTTAAGGCCGCGGGGCCCCACTATTCCACTTGGGCTGAACGACCAAAGAACACTCTACTCAGTGTCCGCGCAACCGTAAGCGATCGTGCAAGTTTATTCAGAGTTTCTTTACTCTATTATTTCTTCTAAAAACTCTTTAAAGTGTTTTCGTTAATTTGTTTATCTTTGCTGTTCGCTTTTGACATTAATTGCTCCAAATGTCGGAGGTATTTTTTAAAAATACTCTTCGAGTAC…	1268	0	0.68	0	0	3.97	0.796667	0	0	CVE12310;	-
CV_between1k2k_12802	CvlncRNA404	scaffold47_19	-	3178-4341	aaagtacaaactcttttgcgaaaactcagcgcatatctaagttgcattgctctgaatttacaagtcaaatACTCAACGATCGATAGGATCAAGCTGCGGACCTCTCTCTAGTGGTTTTATCTGAATCCAATTTTATAAGTCTGTACACTACTGGTAAAATATGTTAAAAAGCGGGAACATTAAAACTCCATAAATTTAGCTATTTTTTAAATACTTTATCTGCATTAACAATAGTTGCAATAAATTTTAAAAGAAAAACAATTTTAAGTTTTAAAGTTTCTTGAGCAATAAATGCCTTTGTAAATTATTATTATTGTGTAATACTAAACAAACAAAATGAATATAATAAAAGATGTTGATGCGCTACGCTAGAGTCAAATGAATAATAATTTTTCATAA…	1209	0	0	0	0	0	0	0	0.926667	CVE06691;	-
CV_between1k2k_12803	CvlncRNA405	scaffold15_1	+	129549-130603	tttgtttgctttgatactgaagctctaacagttcaagaggaagtccttgtaatattagtttatgaaaTAAGTTTCTTCGTGATTGGTTGTTGATATCGATAGTTTCTAATAAGGTAATTTAATATCTAAATTAAACAATATTACATTAGTGAGTGTTGATTATAAACTTTCATCTGTTATGCTTCACTGGATATTGATATTTCAAAATTATCGTTTATTGAAGTAATAATTAGGAATGGATTTCATTGTTATGGCTCACCAGACTATTTTAAATTTTACTTAGCCAACAGTGATGTATATTAATTTTGTAATTAATCTTAGTGCTGCAGATATATTTATAAACTCGAAAACTTTTTGATACTAATTTACTTTTTTGTCGATTATGATTAAATTAAGATT…	1046	0	0	0	0	0	0	0	0	-	-
CV_between1k2k_12805	CvlncRNA406	scaffold17_147	-	14837-16845	aactttttttttttttttttaatTATAATTATAATAATGCCTTTAAGTTTTTTTTAATTGTTACACCGATCACGTGCGCGTGCGCGCAACGACATGAACACTATTATTATTAATATTATAATTATACCTGTGAGGATGAAGAAAGCTTGATGACGACGATGATGATGATGATGATGATAATGATGATGATGATGATGGTCGTGATAATGAAGATGGTAAACGAGATGAGGAAGATTTAAATATTTATCGAAAACAAAAAAACTTACAGACACACAGTACATTATTAATAAGATGTAATAATAATTATAGCAAAAAAAAACGAATGAAAGATTAAGTACATTTGATTGATCTAGCTAGCGTGTAGGTATGAATCCTCAGCTCCCATTTTTACCTTCTGCT…	2000	18.5167	1.95	4.5	3.33333	10.33	3.08667	4.78333	7.21333	CVE09335;CVE09336;CVE09337;CVE09339;CVE09340;	-
CV_between1k2k_12807	CvlncRNA407	scaffold6_5	-	101-310	gacttaactcaacatacgaagacattatgatggagagaagaaggatcgagtgtgttgactcgtcccACTCTCGGGCTCAGAGGATAAGAGCTTTGAGGCTATACATGGTCTACACACATGAGAACCGTACCTAGTTCTATTATATTGTCTATGTGTATGTACCTATTTTTATGGTTTATGTGGATGTCGAGGATATCTTTACTGGGAGAAGCAGATAGCTGAGAAAAAAAGCCTCGATCTAAGCCTTCATACTATAATCTATACCCGAGTAAGTGTAATCTAAGCGAGTAAGTGTAACTATTCGAGTAGTTTGCGATCCAGTTCGCTGGTTGCGTTAATTCAGGATTATAAGGACATTTTTAAATCGTAAGATTGCTATCGATAATCTTATAAATTGGA…	1479	0	0.196667	0	0	0	0	0	0	CVE10641;CVE10643;	-
CV_between1k2k_12808	CvlncRNA408	scaffold78_2	+	939-2141	attgtgtaaaaacttgagtactcgtacataattaatgacaaatatatttatagagaatctcggcctTACAACATTCAAACTGTTTATTCAATTAACAAGTAAATAATAGTAAAATAATGACTTATTTCTTAATTTATTATTCGTGAAATAAGCCATTATTCGATTTCAAATGTGTGAAATTAACAAAATTAATTTAATAAAACTTTTTCATTAATAATCTCAATTTTTTAGTTATTAAATTCCATTTAAACATTGAATGTTATGGCTTCGATTGTTTTAAAATCATTGTCAATCCTTTTGGGAATATTTTTCGTTTTTGTTGGAACTCTCAAAATTACATCTTATCTTAGCAAGGATCTTCACAAAGATCTTGTAAGTATCGAATTTTTATTTACATAT…	1204	25.08	3.07333	3.65333	11.5867	62.9533	5.39	2.68667	5.04333	CVE09469;	-
CV_between1k2k_12812	CvlncRNA409	scaffold8_2	+	130009-141838	actacagagcagtgaaaaaagtataggttaattattgcaacatgtaaacaataagtaaatattttttaataATCATTTTTAGATATAAAATTATAACTATTTTGAAAAGTGTATCTTAATAATTAACTCGCTCAACACTTGTCATGCCTTGTGATATTCCAGAAATGATAATACCAGAACAGGATGTCAAAGAACAGTATCTAGCATTAGCAAAATATCAACGAGAAATTGGTGGTGTTCCATCCGCTCCAGGACACGATCCATACCTTGACAATGGTGTTTTGATTAAAACTAAAGACGAACATAAAATTAGATAAACAAATTCAAATTGCTTTACATTAAGTGGTATGTTGAAGATGTTTTCATAGTTTCTCTCGATATTACTTAGTCATTAAGGTT…	1833	67.44	14.6033	14.1133	33.62	58.6967	16.8967	10.1567	50.5233	CVE03629;CVE03632;CVE03635;CVE03636;	-
CV_between1k2k_12828	CvlncRNA410	scaffold54_38	+	3303-6428	aatggcctaatttgcccctaaagccattattttaggagttatggccacttttatgtttcgggactaaaAACGTTGATTTCTCCTAGAAAAAAAAAATATTTCTCTATAAAATACTTATGTATCTTGTAGGAAATTTCCCGAGGAACACTTTAGAGTGGTTTAAATTGCATTTAGAGCAATTATTTTAGGAGTTATGGCCACTTAAAGATCCGGAAACACAAATTTCGATTTTTGATTTTTGAAATTTTTTTAAATTCCAAATATCTTTAAAAAAAAAAATATTTCGCTATAAAACTCTTATGTATCTTGTAGGAAATTTCCCGAGGAACACTTTAGAGTGGTTAAAATTGCAGTTAGAGCAATTATTTTCAGAGTTATGACCAATTAAAGATCCGGAAA…	1545	0	0.04	0	0.55	1.03333	0.966667	0	0	CVE08803;	-
CV_between1k2k_12832	CvlncRNA411	scaffold5_66	-	4445-5631	gattaattaaattacttgttaattttatattatatattatattttatctgtttggtacgaggatgatAATTTTGCAGCATTGTGAAATGTATAAATATTTATAATTTTCTTGGTCACATGTACGCGTATGTACACATATTTAGTTTATTGTTTATTATTAAAAATGTTAAGTCAGGAACTAAAACATACTGACAAAGAATTGATTCCGACTCAGATTTCAGTGATATATTACAAAGAGAAATTCCGAATTAGAAAGTTCGTCTGGGAGCATTTCTTATTGTCTATACAATTCTATATATGAACGAGAATTTTATATATTAGATGTGTGCATGTGTGAGTTTTTTTTATCAAAACATTAAGATATTTATTTGATTTAATTCCTCAAAATAAAAAGGAGAA…	1187	12.7167	0.796667	4.39667	19.46	29.2667	1.75667	4.88333	18.9367	CVE08153;	-
CV_between1k2k_12833	CvlncRNA412	scaffold192_74	+	47045-48522	ttgtaggtcgtaggatcccgggtttatacatatccacacacttccccgcgtacataacatacacataTACGTCTGTATGTAACGTGCATAATAATCTGTAGGTATATCAACGGCTTATCTTGTAAACACAGACTGTCGAGATAAATATTTTAAGTATTAAGTGGGATGTATAAAATATAATATATTATTTGCAATCGGAGATGAAAATTATACTTCCTTAAATTGTTTACTGTTTATTATAGAAAAAGAAAAAGAAGTATTAAATAATATAAATATTTTATTTAGCGTAAATTTTTATTCGAAGCCTTGTCAAGCAGAGACATCCCGCTGAAAAGACCCGTCGAAATTTCATTTCGGAGTAATTGGTTCCGAAGAATAGCCTAGCTGGATTTTAACCTG…	1497	3.34667	2.46667	0.786667	2.79667	0	0.913333	1.11333	3.31667	-	-
CV_between1k2k_12837	CvlncRNA413	scaffold10_31	+	133907-135116	acatactcacggtataccagtctctttctcctgcagtttcaattcaggtgatatacacaaagtacCTGCCAGCCTACCTGCCAGCTTATGAGCTATTCGTATTTATATTGAATTTAATCACTTGAAAAAACATTCCGTCGGTTCTCTGGTCTCTGGATATTTTATAAATTAAAAGTTTACTTAGTTCGTCACTCAGGCCAATCATCATGATCGTTATTATCGTACTCAAAAGATAAGATCTTCTAGTCAGAGTCTAGTGTTTGAATATGCACGTGTGTAAAACGTTTTGAGTGGTGTGTGAACGGGAGGAGGAAAAACCGCGAATTGATATTAAGTGTATGCAATAATTAAAACGAAAATTAAATTAATTTAATAAATAAATATAAATAAACTAGACTT…	1210	236.283	76.6833	69.71	72.0833	263.97	68.3467	54.6167	72.5867	CVE07205;CVE07206;CVE07216;CVE07218;	-
CV_between1k2k_12839	CvlncRNA414	scaffold33_45	-	13135-14730	tacaaccactggaccgcccgaaattttaactcgcgggctcaaggtgggaggaactatccACTAATAACTTTTTTTATTAATACCCGACCTTTTTATTTATTGTTTATTCTTGTTATTATTGTTGTTTTGTAAAATTTCACCGAGTCGCGTGAGAATAAATAACTAGGTGACATTCAGGTGATCAAGGTCTAGGTCTATACAATTAAACAATCAGGATAATTCAACAGCGTATGAATTTATTACTTTTTTTGAGTAAAATTGTCGAAAAAAAAAATCAAGAGATCTTTGAATAATTTTTAAATCTAAGTTTAGAATTTTTACTTGATTTAATAGTTAAACATACATCATTAATTACACTGAATATTATATTGAACAATTTGAAAATAAGAACTAATTTTT…	1598	6.01333	0.176667	0	0	4.55667	0.506667	0	1.20667	-	-
CV_between1k2k_12844	CvlncRNA415	scaffold13_192	-	56138-57877	aactttcgtattgacatttatctcaatgtcttaattaattattgaatctcggaaatatttttttagattGACAGCTTGGTGATTCAAATGCGCCGACGGTTTAATTATTTAATTACGTGAAAACTTGACGTGATTTATTTAAATAAAATAAATTTCAACGACAATTATCCTTCGAAAAAATAAAAAAACATGAATAGATAAATAAAATATATGTCAAGTTGGAAACTGTTGAATAGAATAATAAAATTTCTAGTGTTCAAAGTTGACACAACTTTTATAAAATAATAAAGTAACAGTTGACATTTGATGTGGATTAAAAAAATGAAACGTGACTTTATAGCATCATGACACGATGAAGAATGCAATGAAATTAGAGCGTTTTATTCCGACAGGAGACAT…	1732	43.84	6.8	9.04333	5.89	22.58	6.39333	5.91333	9.86333	-	-
CV_between1k2k_12849	CvlncRNA416	scaffold103_7	-	4203-5458	acttaggaggtgctctcagcctgcaactcaagctgggttagtgtacgtttggacacaagttATTTTTTTCCTATCAGGGAAATAACAACCCTTTATGCTCAGGGCCAACCTGTAGGCATCCGTGGGAAAAGAAAAATATAATCGTTTCAGGAGAGAGAAAGAGGATAATAGCATAGAAAATTAAGAATTATTAGTAATTGAAATGGCAAACATAAATAATCAATAACAATCAAATTATTTATTACAAACTCAAGTTAATTAAATCTATGTCTAGAGCCAAACTCCTTTGTCGGGTAGACTGTATAATAATTATAATAATAATATCGCTCCCAATTGTTAACAATTAATTACAAAATATTGGTCTTAATCCTTAGTAGACTGTATGGTTGTCAAATAACG…	1255	1.34667	0	0.346667	0.37	0.65	0	0.656667	1.26667	-	-
CV_between1k2k_12852	CvlncRNA417	scaffold33_33	-	34850-35581	gtaaaaattaaaaaaaaattaaaaatacaattttttgaaaataattttttaggatttatttaattgtTAGATAGAATTAAAAATTAATCAAGTGACAGCTAACTTTAATGAAAATTAATTTAACAGATATTTGACAATTTTTAGAATTTTTGTTAACACATAAATTATGGGGAAAAAAAAATAAGCAAAAAAAATCTAAAACTGAAATTAGCGGTCAGCTATTAATTAAAAAATTTTTTTAACAAATTAATCACAATAAAAAAATGCTTCTAAAAATTTTCACTTGTAATTTTTATTAATTTTCACATGTGAAACTTTCATGACATTAAATTTAGCTGTCACCTCACAATTGTTTTAATTTTTTTTAACAAATAAAATTATTAAAAAAATGGATTTGTA…	1351	103.32	17.4867	20.5433	76.0267	46.1133	15.62	19.74	80.7133	CVE05488;	-
CV_between1k2k_12855	CvlncRNA418	scaffold15_26	+	170363-171725	cctctacttctattcgtcatacttgttatagtacttgtcgtcaatcatcctatccttatttccgacaCCAACACCCACACCTAAACCGATGGCTTGCACGCTAAACTTTACACTCTCAACCTTACTTTTTTTTTACACGGAACTAAATCGGGTTAAAGTAATTACTGTCTTACAAGTAATGAAAAAAAAAATAATAATAATAATCTATAAGTCATTTCTTTTAATATTTTTTTTTTCCTTGTACATTTTTGGGACCAGCACAAACTCTTTTTGCAATACGTCGTACTTTGAGCAATAAAACAACAAAATATACTAAGGAAGTTTTTATTTTGGAATTTATTATAAATGTTGACTAATATAGAGTCTATATAATTACGACGTATTTAAAAAATGAGAATA…	1089	42.0733	7.78333	10.47	29.7833	23.6533	9.32667	13.86	52.8033	-	-
CV_between1k2k_1286	CvlncRNA419	scaffold15_111	-	193013-194929	gtaaccgagccgattaggctattgtcagccttgttctttttgatttatttactatacactgataaaaGGGTTGGCTCTTGATTCGAGTCAATTTTTTTTATTAATGTACTTAAAATGAAACTATCCAGCCTAAATGGACATGTAAATTTTATGAATTTTGTTTTATTTTGGACTTACCTACTTTTTTATGTTTCTGATATATATATATATATATGTGAGAAAATTAAAAAAAAAATTGACTATGTATAGTAAAAATGTATTTTTTTTTTCTAAATCACATCGAACCAAAAAAAAACATTTTAAAGCGCTTCATCGTCCTGATTTAATTCAAGCATGAAGATTCTTAAACTGAAAAATTATTCCTGGCTTGAGTAAATATGATTTGATTCAAGAATTTTT…	1729	1.99	0	0	4.87333	0	0.596667	0.323333	0	-	-
CV_between1k2k_12879	CvlncRNA420	C4781501_1	-	14-1069	aaaaaacctatttttgatttcatcataagtggggttatttttgcaaatagtaacttgaacattcAAATATCAAAAATAATAACGAACAATAACTAATCATCAGGAAGTTCTTGTTAGCGTGTGAAGCAAAAATAGATAAATGCAATCAATTGTCATGGAGTATTTATTATTATTCAAATGAATTCTGGACTAGTAATGAAGTATATTTAGAATGATGATAATCATTAAATTTTTAACCGGGATATCAAGGAGTTATCACCAATGTAAAAAAATAAGATATTAGTCAATATGTTTTTATAAATGGAAACTTTTATTTTTAATCATAAATCACATACAAAGAATAATAAAATTGTTCAAAGCTCTCTTAGTTTTGGACTAAATTGGATTGATTGTAATTAC…	914	316.167	97.3733	62.5	133.59	230.18	60.06	83.7333	218.023	-	-
CV_between1k2k_12882	CvlncRNA421	scaffold4_33	+	8332-9965	ttttttttttttttttttttttttttttatattacaaataccagtataagctgttattacagtactattATATTATTTTATTACTATTACTATTATTAACTACTGTTAATTAATAATTGTTATTATACTTTATTTTACTTATGAATTTTGCTCATCGAGCTAACAACAGGTAATGAAAGCCAAAGATTAGCTCCTCAATATAATACTACAGCGAGATTTATAAATAATATAAGTGGCACATGAGATTTAAAACTAAAATACGTAATGAGTAATGAGAAAATAAACCCGGCGTAATTACGGGAGTGTCCTTATTACTTAAAAGCCCGATACTTGTAGTTGTTGACTTTGTAAATAATTTTTCGACGAAAAGATTAAGTAAAATAAAATAAAAGAAGAAAT…	1638	388.183	58.95	111.947	171.977	91.1133	92.7833	124.317	206.707	CVE05999;	-
CV_between1k2k_12887	CvlncRNA422	scaffold10_27	+	139849-141156	taaagtttcagcattaaaggtgtactccaaagtctcttgatcttttctcattcatttatctaaaTCATCAGCTCATCTACTTCATATTTCTTGTAGTCTAGTCTAGTCTGGTATGTATGTTTAAAAATAAAGAATACAAGTGAAGAACTAAAACTAGAACTAATGTTTCACCTCAGCTTCTTTGAATATATTTCTCAAATGATGAATATGTAAAGCACATATACTTTATACACGAATATATACACTGGTACATTTTAAGTTTTCCTTCTACAGTGTAAAAATAAAACTAAAAAGTCTAAAAGCTTGAATATTTTGAAGGAATCGTAAAAAACGTTTTACCAGTTTATTGATATGATATATAAAATAAAAATATGATAAATATATGTGCAGAAGTTTGAG…	1307	0	0	0	0.65	0	0	0	0	-	-
CV_between1k2k_12895	CvlncRNA423	scaffold139_8	+	98918-100185	tacttttagacaataactccgattttttttaagattaaaatggtcataaagttcatcaataaatttgaacAAAAAAATTCAAAAAGCACTGTTCGGTTGATATTAAAATAAAAGATTTACAATAAATTCTAGCCAATTAAAAAAAAAAAATAAAAGCATTAGCTTTATTCTTTTTATTTCTAAAAAAAAAAACTCTGAAAGATATTGAAAATTTATGAGCAATTTTAATATTTCATGCCACTTGTGTAAAGTTATAGTTATTAATATTTTGTTTGGAAAAAACTTTAACACAGAAATTGAATTTATTCAGTAATTACTCAATCAAAAGAAATATATACACAGTTCCGATTAAATTCTGCTTGAATATGAATAAAAAAAAAAAAATGACGGTTATTCAAA…	1269	277.75	34.1167	65.8367	400.763	137.313	45.96	68.7667	420.76	CVE11785;CVE11786;CVE11794;	-
CV_between1k2k_12900	CvlncRNA424	scaffold49_61	-	14610-15891	atttttttagcgggaagttaaaaattatggatgaattacacaacgtatgctccagtgaatcgtaagagacatggGTATAGAGGAAATTATGGAGAAAAATTCAAGTGAACATTCGGCATCTTGAAATTTTACATACTCATATATACCTTCAATCAATTTACATCCGTTTTATTATTTCATTATTTTTTTTTTTTTTTAATTCAAAAGCTCTCAAAATGATCATTAAATTTTTCTAGCTCGTTTAATCGACTTAGAGCTTTTCAATTTCTTTAGATCAAGTATTTTTTTATTCTTTAAGTATGTTAACAAAAAAGATGTACAAATGTGGCAACTGTTTTTAGATTCAGATCAACTATAGTTGATTCATATTTCACTTAATGAAACAGTCATATTAAAGTT…	1278	0	0	0	0	0	0	0.366667	0	-	-
CV_between1k2k_12909	CvlncRNA425	scaffold8_20	-	14192-15452	atcgacgtcagacgttgtcaagtagaatggctggctattatcttgcttgagattgagcgagcgagacaacGTTTTGTGTGAGTTCAGCCAGAGCAGGTTAAGGGTGCACTCTCTATATATGTATATATGTATATATATCCGAGGTGTAAATGTGTAGGTGTAGGTGTAGAACCCACTCGTACAACTCAACTCTTATTATATATAATACTATCGTTTGTGAAGATGTGCACCCAAGAGCTGAGATATAGATATAAATATAAATGTTGATATCAGTGTGAGGATAGTCATATATGTATATGTATATGGATACATATATGGAATGAAGGGGCAAAAGCGAGTAGAGCGGGCGGTGGCCCTTGTATTGATTCACTATCCCCTCTACCTAAACTACCCTCTGCA…	1303	0	0	0	0	0	0	0	0	-	-
CV_between1k2k_12910	CvlncRNA426	scaffold15_88	-	25089-26588	ttttttttttttttttttttttttttttagtcattatatttatattacacaaatatgtatacttaatggtactTGTATCAGTTTCCAGTGACAATCCTTGAGAAAGAAAGGATGTACATATAATTAGACGGCAAAAAATTGATATTATTTAGTTGTATTCTTTTTTTTGCGTTTTCCTTTTAATTAATAACAAGAATCTATCAAAACCAGGTCACAAAAATGCGTATTTCTAAAAGTATACAAATAATACACTGAAATAAATTGAATCGAATAGAAAATTGAGTAATTACAGTGATTAATCGCAGAAGTAAAAATATCTACCAATTTTTATAGAAACAATATCCTTTTGTATTAATAATAATATAAGTAATCTAGTGAAAGGGCCTACCGATCACTTTA…	1548	54.1733	4.45333	6.51333	17.2	22.9	7.18667	5.88333	37.4867	CVE05104;	-
CV_between1k2k_12911	CvlncRNA427	scaffold326_8	+	30417-32112	attttccagtcgaggatgagtgcgacttgagcacaagttctattcaaagtataatataatataATAAAAATAAAAAACACTTGTGTGCGTACAAGTATGCGAGTCTTGTAAATATATACATATAGGTAAGTAATAAACAATTAAGTGTGTGTCCTAAACTAAGTATTTTTGATTATTAAAATACTGTGCAAGTGCCGGGAAACAATAATAATAAAATTTGAGTGATTTAGAATGAAAACTTGATTTGAAAAAATATTTAAAATTAAAAAATAAGTAAAGTAAATTAGTTTTTAAGTAAATAAGAGTTATCTTCAGACACTTATCAAGGTATTTATGAGGTGGATACGCAAGTAGCAAATTGCTTAGTTTGTTTTATCAAATATGAAGCAACTCTCTCGC…	1697	5.09	0.786667	1.64333	2.88333	1.65333	0.73	1.69	1.65	CVE09567;	-
CV_between1k2k_12921	CvlncRNA428	scaffold111_3	+	932-1740	cataggatgacactttaaaactttgcacgtattattagacgcagtctcctggtcgtccatcttgttttATCAGACTAAATATTTAGGTTATATTAAAAAAATAACAAATGAATTTAGCTGCTATTTCTGTAGCAACAATTAATAAAACAACTGATGAAAAACAATTGACAATCACATAACTTTTGCATTTTTTTACAAACAATTTTTTAGGTTATTACAAAAAACAAATGACTGTAATTGTTTCTATAGCAACTCGTAGGAATATAAAAGTTATATCAAATAATTTTTCTCTATTATGGGCCATAAAAGAGTGTCGCGCGAGGGCGGCGCGAGTATATGTGTTTTATATATTTTTTTTTCAATGATAGAATTAATTAATTTTATTTTGTATTTTTTTTT…	1838	4.60333	0.796667	1.49667	4.89	6.08333	0.48	0.866667	0.713333	-	-
CV_between1k2k_12929	CvlncRNA429	scaffold35_116	-	1740-3006	ttgtatattaatgatgatttgtaaatcgtgaaagtgatacgcgtacaaactttgttttgtttccaatcacaTTTAATTATTATTAATTATTTTCATTTTTTTTTTACTTGTTCTCTCGTCTCGCATTGTTTTACCTCTTCACTCAGTAACTCGCTCAATATTAATAAAACGTAAATAATTTTTTAAATGCATTTATACTTATTGCTACTTAATATGTGCAGTCGTGAACTGTTATGTGTTGTATATGTAATGCAAAAATATTTTACGAGTGAATTGGACGAGTCTTTTATCGTAAAATATATTCAATATTTTTTTCGCTTTATCAGATAAATTTTTTTTTAAATTTACTTCTGAAAAATTTTGAATTGTTTTTAAATAATTGATCTCGAACAATGCGAT…	1265	14.75	0	1.23667	8.58667	14.2233	1.04667	0	3.86667	CVE10207;	-
CV_between1k2k_12935	CvlncRNA430	scaffold15_7	+	111455-112875	attcaataaccagacatcgctacattcacatcaagagtatagtcgaaaatttgagttatttTTAAAACTTTTTGAGATATTTAACATTTATTTACTGGTGACAACAACACTGAAGGATCATGTAAAGTCATCGATTGTGCGTGCGGAGCGCGCTAATAACCCGTAAGTGATTATTTATTACTTACACATTTTAATTAATTTGAATGCTAGCATGTCTGACCAAAAATATTATTGTTCTACTTCAGTAGTCATAGTTTTTAAATTAAATACTCCAAAACGTAACATTTAACTTTTGATTTTATTTATTAATTAATTAAGATGATTTTAGTATAAAAACACATTCTTAGATTTTAATATTACAATATTCATCGGCAATTGAAGTAAAATTTTATTAGTTTT…	1419	12.51	1.45667	3.63667	45.0967	3.45333	2.16333	5.75333	51.8133	CVE04746;CVE04759;	-
CV_between1k2k_12943	CvlncRNA431	scaffold29_135	+	20556-21543	aaatttcatgcatctagaccaaaataccccttaaatcgacggggtaaaatggaaagccagttttTAAAATAGTTATGCGTCTAAATGTCAATGCAACAAGTTAGACACCCGAAAAAAATTTTTTCGAAGCATTTTTTTTGGTTGTAATTTTATTTTTTTTATAAAAAATAATTATTGCTTCAGAGAAAATTTTATCAGAAATTCTAAAGTGTTCAGTTTGTCTTACCAAACCAAAAAGTAGTCAATTAAAACAAAACATAGGATTAAATAAAAAAAAAAAAAATCATCTTTGATAACACGGGTGTCTAACTTGCTTAGCAAATAATTTTATTAATTTAATAACTATTTCAAAAGCAATGGTACTTTATTTTATCCCGGTGCAGTTTGTTTGAACAAGTG…	988	167.703	26.9	46.7567	83.2067	63.14	25.4467	42.66	67.7633	CVE11444;	-
CV_between1k2k_12949	CvlncRNA432	scaffold4_14	-	78749-86755	catcaacgaagttgttatttgttttcgttccaaccgagctaagcaaccagcaactagtttttaaatgaTTTATTATTTACGAGTGATAATTATTTTTTATTTATTTGTGATCTTTGAACCGCAAGCTTGTGATTTTCTATCTTCAAGCGAAAACATAAACATTGGGGTGTTTATTTTAAAACAATCAATCGTTTACTTTTTTTGTTTTCTTGGAAAAATTATGATGGAAAGAAAATTATTGAGAGCAAAATTTTTTCTATGGATGTTACTGACAGGAAAATTGATCGGTAGTTGCTTAGATAGAGAGTTCTAATGATTTTGACCGTAAAAAATTTTGATTAATTTTTTTTTTTATTTCATTCTTTGTCATAGCGGATTTATAAAGATCATTTGAAAAAT…	1464	34.07	3.71	10.5567	84.0667	64.4933	6.03667	14.3333	58.6667	-	-
CV_between1k2k_12955	CvlncRNA433	scaffold1_65	+	79884-81685	attattgtcgacgacttgtactcagtaatattatattttctacattaaaacgccccttcgcttaagcttaAAAAAAAATTTCTCATTTAAAAAATGACCAAATTCACCCCCGTGATGATTGTTACATTGTTTGTTCTTGGCACTGTGCTCGTTAGCACTGTGGAAGGTGAGCCGGAGCCATGTGGTCGTTCTGATTATCATTGTAACAAAGATGAAGATTGTTGCAGTCTCGAATGCAAAGAAGATGAAGGCGAAATGATTTGTATAGGAGATGACATGGCGCGTCTCGAGCGACTTACAAAGGAGGCGAGGGGACGTCGTTAATAAAAATTAAAAATTGACTATTACGAGTAACTATGTCAACTTCCAAGAAATTATTAAATTTCATTTGAAACAATA…	1363	0	0.646667	525.03	20398.1	0	0.6	182.453	15068.3	-	-
CV_between1k2k_12958	CvlncRNA434	scaffold57_30	-	6771-7896	ttttttttttttttttttttttttttttgttatttatttatttatttatttattccgttgtgatggaTCAAAAATAACAAATAGCTAGTGGTAATTTTTTTTTTTTTTTTTTTTTGAACAGTTAATTAGATATCAAATTTTTTTTTTTTTCAGTGTAACAAAATTACACGTGATCAGGGATCGTGAAACAAAAAAAAAAATATGAAGTAAAAATATGGAAAAAAAATGACAATAAATTTATCATAATTCTCGCGACTATCACAAATCACGATTATATTCTCAAGTGTCACATTATATACCAGTGTATTTTTATTATCTCAACGCGACACCTCATTACAAAATAAAAAATTGCAAATATATCTCGACGAAAGAAAGAAAATAAAATAATGTTAAAGAAAA…	1229	95.3	15.4133	19.84	43.2433	122.677	20.74	44.67	256.433	CVE02197;	-
CV_between1k2k_12971	CvlncRNA435	scaffold28_26	-	17049-18019	cgtaatatactattcctttatttttgtcgaacaatagttgttttatttactttagacaagatttaTACCAGAATAACGTAAGAAAAATAACCACATTAAAAATTTTATTCAGACCCTTTATAGCTTATAAAAATTTGTAACATGAAAAATGATCAGATGTACTATTGCAAAGCTTTTTTTTTTGTTAATATTGTCATGTATGATTACAGAAATATACAAGAAGCATTGAATGATGAGTTTCCTGATGATATTTATTATATTCTCAATAACTTATTAAATAGTTACACAGGTTTTTTTTTTTTGTAATCGTTTGACTGATAATGTAGGTTTATTCTTGAATGTATGTGAAAAATGTATATCATCACTGTTCTAATTTCCGAATTCGATCTGCTGGATTGC…	970	0	0	0	0	0	0	1.3	0	CVE06298;	-
CV_between1k2k_12974	CvlncRNA436	scaffold88_8	-	26202-27534	gtttacatcaagacatcatgaagacaccttactatttatcttccttcaaatcttttGTGTTTTTAGTTTTATTAATTGCACGTAAGTTTTATTTCGTTTTTTCTTCTTTTAATTATCGCAGATTTTCGTTTTTTTTTTTTTTGTGTGATTCCGATAATTGGTTTTTTTTTTTTTTTTATTTCTACAAAATAAAGAAGAAAAATTTATTTTAATTTAATTTTCACTTACTCGCGGGTTTTAAACTTTTTTAGTTTTTTGTTTTCAATCATTTGTATTGTCGAGAAGTTGGATTGTTAAACAGAAATTTTTTATTTTTGGAAAAACCAGTGATTTTAGGAAAAAAAATTTTCTTCATTGAAAACATTTAAAAATTTACTTAAAGTAAAATTTTTTTGAGCC…	1334	0	0	0	2.66	0	0	0	0	-	-
CV_between1k2k_12983	CvlncRNA437	scaffold13_171	+	94798-96377	gttatggaaatCGCAAATATGGAAGTGATAGTAGAGATAGACGTAATGGTGGTGGATATCAACGTAAAGAATGGAGTAATTCTTATCGCGATAGTCGTGGAAGAGATGGTTCACGTAGTAATGTTCTTATCATGGAACTATGATCGACAGAGCACAACTGTCATGCATATTCAGCAACAGCATGTTGGTAAGATTATAGGACGTGTGGTTCTAATATTAAAGATCTTCAAGCTCAGAGTAATGCTCGCATTAATATTGATAAATCTGGGTACAGAGATGGTATTCCAGTAACAATAACAGGATCTCCGGAGGCTCGACAAAAAGCTAAACATCTTATTGAAGATGTTATTAATGATAGATCTTCATACGGCTCTGGAAATGATCGTGGATCATCTTACA…	1141	67.2367	9.53667	16.1533	20.1467	73.1067	18.0633	15.5467	22.37	CVE03078;CVE03084;CVE03085;CVE03086;	-
CV_between1k2k_12991	CvlncRNA438	scaffold91_5	+	135868-136445	tattttttttttttttttaatatttcATTAATAAAAATAAATTGATGAACAGAAAGAAAATTTCTTGACTGGAGAACAAAAAAGTTTGGAAAATCCAAAAGTGCACGACTCATAATGCTCATTTAATTATGAAATATAAAAAGAAAAAAAAATTTTTAAAATAACTAGCAAAGTGATGCACAGGCGCCCCTGGTGGAATAAAATGTACATAATATCTATAGATATAGATATATCACCATCCATGTTAATTTTACATGGATATATATAGATATACAGTCTTGCAGTTTTCGTTTTTTATTAATTGCAATTAAACGACACTGAATTAATTAATCATTCACATTCAGTGACCTACAATCATCGATTAGAATTTAAAAAAAAAAAATTTAACTCAAATAGTGG…	1200	14.1933	2.75	2.85667	9.88333	7.61667	2.14	1.81667	12.8233	CVE10915;	-
CV_between1k2k_12995	CvlncRNA439	scaffold149_5	-	19663-20031	CAGTAGTTCCAGTCCTAGCCAGCCAGCCAGCGACAGCATGTGGACCGAATGCAGGACTTAAACCTCACACGTCGACGTCAGGCCTATCCGAGAGGGTTCTCAATTCCCTCCATCTCCATTACTGGCTCACAGAGCGGCTCGAGGAGAGCTCACCCAGGAGCAATCAACCTCCTCCACGCAACAGGAGCTATCAAAAGAATGCACCGCAAAACAGTAATGGTAACGTATGCTCATTCGTTACCGTACTCCCAGACTACGCCAGCACCTGAGTACAGTGCACCAATATCACCAGAGGCTGCATACCAGCAGTTCTGACTGACACTGACTCAGCAGCTCCATCAACAGCTACTATGACGCTAACCAGGTATGCGTACAAATGGAATCCGTTTATGGACTATA…	1026	0	0	0	0	0	0.283333	0	0	-	-
CV_between1k2k_13001	CvlncRNA440	scaffold49_10	+	871-2265	ctttttttttttttttttttttttacttgtatttatattttacatattttttggagtaaaattgatagtttTACGTAAAAGGAATTTAAATTAATTAAAACATAAAAATAATAATAAATGGTCTTTGTTAATTTTTTATAACACGCCCGTTTGTGGGGTAAAGTTAATTAAAAAATTGTATCTTTGAAGCAGTTTCGGTACAGAGCTTAATAGTCTTGTCAAAGAAAAGTTGTTTAACGCATTTTTTTTTTTTTTTAAACAAATTTCCTTTGTCACGTAAATAAAAAAAAAAAAGTAGATAGAACCATGTAAAAATTTTATTTTATTTCATTAAAAATAACACAATTTCTTAAATGTCCGCGAATCAAAACAAGCGTCGATCCTGCTATAAACTTTATT…	1396	1.50333	0	0.28	0.626667	0	0.186667	0	1.26333	-	-
CV_between1k2k_13003	CvlncRNA441	scaffold13_186	-	27771-28933	ataaaaaacgaaaaaaaaaaagttaagttgttttatcaaatatgtaaacgccattatcattaataatgaGCAAGTACAAATAATTATTAAAGAGCAGCTACAACTATATTAGACTCGGTAGTATTGAATGCGAAAAATAAAATTTTGTGAATTTTTAAGATTTAAAATTTATAATTATTAAAGTGTAACGAAGGAAATTATTTTAGACATATCGATCATCAAGTATACCATTAAAAATTATACGATTTAGATTATAAGAATCCCGGATAAGGGAATATAAATTTGTGTCAAATTTGTTTAGAGTCGATGAGATAAAATAAAATTAAATAAAAATTATTCTCTGTTCCGTGATGTACTCATTAACCACTGTGTGGATAATTTGTATTCAAGATTGACGAG…	1122	0.736667	0	0	1.08	0	0	0	0	-	-
CV_between1k2k_13008	CvlncRNA442	scaffold11_34	+	14366-16145	gagtgtTTAGGGCTAGAAGACTTTAGAATAAGGGAGTTAAAATTATAATAATAATACGAGATTATGAAAATGATTTTATTTATATGATTGGACGTTTGTCGCGGCCCGAATTTAGATTTGGTAATAATATTTGATTTTGAGAAGAAGGGTTGTTTTTAATTTTAATAAGATTTTATATTATGACAATTTAGGTCGCGGCGACTCTAATTGTGTGATAAGAGGCGGACGGCGTCGGAATTTTTTTTGCCATTGCTGTTTTTTTTTTCTTCTTAAGTCTTGTGAGTGCCTTTGATCTGCACGGTACTTTTCTTATTATTATTCTACTTTGGAGATTGCTTTGCCCTTCAAATTAGCGGGATTCGATATGGTCGGAGTTTGTAATGTATCTTTAGTTTTTTT…	1775	344.64	72.4267	83.64	135.66	205.127	142.58	103.95	137.65	CVE08520;	-
CV_between1k2k_13012	CvlncRNA443	scaffold91_11	+	42096-43852	gtgcagaaagtggactcggcttaagcctttccagtcattcacgtgggtgttgttataaacttaaaaAATTTTGAATTTTTTATGGCCAATTTAAATAGTTCGTCGGCAGGAATTCGTATAGAATCTATCATTTTCTTGTTTATTATTAACACCCGGAAAAATACATAGTTCAAGAATTTTTTATATTTATCATTTTATTTATCTTTGGTTTTATTTGTCAATATTTTTTATTAAACAAAAATTAAATTACGTTACTATAATTATTGTTATTATTAATTTGTATTATTTTGTGTATGTTGAATTTTTTGAATAAAAATTTTATTTTTTCAATAACCATCTATTGAAAAAAATTTTAATTATATCAAAACTAACATTTCTTTTTTATTTTCATGTGAACTT…	1678	2.12333	0.323333	2.19	7.12	3.04333	0.98	1.42	3.91	CVE10986;	-
CV_between1k2k_13022	CvlncRNA444	scaffold150_14	-	50075-51121	ccacttaaagatccggaaacacaaatttcgatttttgatttttgaaatttttttaaattccaaatatcttTAAAAATAAAAATATTTCGCTATAAAACTCTTATGTATCTTGTAGGAAATTTCCCGAGGAACACTTTAGAGTGGTTAAAATTGCATTTGGAGAAATTATTTTAGGAGTTATGGCCACTTAAAGATCCGGAAACACAAATTTCGATTTTTGATTTTTGAAATTTTTTTAAATTCCAAATATCTTTGAAAAAAAAAATATTTTGCTATAAAACTCTTATGTATCTTGTAGGAAATTTCCCGAGGAACACTTTAGAGTGGTTAAAATTGCATTTGGAGCAATTATTTTAGGAGTTATGGCCACTCAAAGATCCGGAAACACAAATTTCGATT…	1895	0	0.383333	0	0	0	0	0	0	CVE09439;	-
CV_between1k2k_13025	CvlncRNA445	scaffold38_36	+	44727-45537	actcttctactctgcgtaccaacgtcaagtaagccagcttacattacttttcacaaagataacTTAACTTTTATCAGATTTAATAAAAATTAAGTAAAGCTCAAATTTTTTTAGCCAATTAACAAAACTTCACCATGGAATTCTTGAGCTTGGTTATTGTGGCTGTCGCTTACTTCTTGGCTGCTGTTGTCATTACCGGTAAGCCAATAGAATTTCACATACATCTTTAATGTCATATTTTGACTAGCTTGTTTCCAAAAAAAGCTGTTTGAAAATTTTATTTTTACGATTTTAAAAATTTTTATCAGCCTGAATTAATAAAAATTCCCAAACAAATTCTCATGAAATATTTTTGTAAAAATGTAAACCGCGTTTCAATCAGAAAACTTGTACAAACGT…	899	0	0	0	0	0.563333	0	0	0	CVE01849;	-
CV_between1k2k_13033	CvlncRNA446	scaffold10_20	+	99206-100491	aatacgaaaagacttttgtcattttcttttaggcctctgtccgcttcttcaagagtatgggaacatttCTTATCAACCAAGAAGTGATCACGATCAACCACCATCAGAACCAATGGTTTCAGATAAGAATGAAAAGCATATTAAAAAAATCGACCTAATGAAGCCTGTTGTGCCTATTATTTCAATTGATATGCCCGATTGATGGCTAAAAAATTCATGGATTGTTGTGGAAAATTTTAAGCGATTATAATTGTGATGAATACAGAAACAACGCTCAGCACTGTGTATATATATAAATTGTGAATAAGATCTTTGATTAATTATTCAAAGTAGAAAGAAAAACATCAAATACAGTGTGAAGATATATTGGAATAGGAAATTTACTGCAAATTTATAAGT…	1286	94.7433	38.3467	72.2733	139.707	118.56	35.98	62.9233	130.137	CVE07136;CVE07138;CVE07140;CVE07141;	-
CV_between1k2k_13034	CvlncRNA447	scaffold239_5	+	19143-20502	tttttttttttTTTTTTTTTTTTTTTAATTTTAATTTAAACTATGATAATTACATTACTTTCCAGTCCTCCTCATTTACGGACATTGTTTATAAACATGAAAAAGTATATAGTACGGGGATTCTATTCGGTTAATCCTCGGCCCTAAATATCGCAAAAAGGGGTTTAAGATTAAGATGGTTTTATATAATTTTTTGCTCGGTAAAAGTAAAGACTATCCAGGAAATCCATCGGACGTTCAAGTCGTATATATAGTGACGGTACTCGAGCATTTTATGCGACAACAGAGAGTGAGTGTGGACTCGGTTGGTTGCTTACCATCCTCTTGCAAGTTGCTCGCTGTGCGAAAACAGTAAGCAGCTTTACGACAATCCGAGACTCGTGAATGTTACTTTTACGA…	1369	0	0	0.596667	0.61	0.836667	0	1.63	0	CVE04313;	-
CV_between1k2k_13038	CvlncRNA448	scaffold187_12	-	83036-84096	acagtcgagagtatggatcaaatcagaagcgataggctgtttactcagtgctttgcaatgatccaAAACGTATTTTTTTCTCTGACAACAACTTCAGGATTACGATAACCTTTTTCGCGAAACGAGTAAATATTTTCTTAATAAAATATATTTTTACAACGTAATTTATATTGTATTAATTAAATAATTTTTTTTTAACTATTCTGAAACTAGAAAATTATGATAAGTAGTGTAGTAAAGAGGTGAAAAGAATTTTTCATAATATATATTTACTTATAGCTTTTGCTAGCTTTTCAATTTACGTTAATGTTAATCTTAATCTGTAATATTTTTTTGGATTCATTGAAAAATTAAAGTAGTTTTTTCATCAAATAAATTTTCTTAAATTTTTTTTAATTT…	1061	0.69	0.29	0.816667	1.72333	1.79667	0	0.893333	0	-	-
CV_between1k2k_13041	CvlncRNA449	scaffold15_111	-	176295-177729	tttttttttttttttttttacgtggtttaatacatgaaggctactaaattgttgATCAATTAACAAAAATAAAAGCTATGCATAATATCATCGTAACATATTATTATTGTGATCAGTAATTACCATACCAAACACAAATCAAACTCACGACAAATTGAAGTGTCATTACACAAAATAAATAATTATTTATAATTAAATAATTAATGGCATCATCAATATCATATTATTATTCATGTACTGCAAAATAGTCTACGAGTGCAGTATTTGATTAATAAGGTAATTGCAGTTGAGAGAAAAAAGCTTTATTATTTTGACGAGCTGAGAGAAAAATGAACTTTGAAAAACGTTTGTATTGTAAGAAGTACGATAATAATATAAAATATGAGTATGATCTTAAAG…	1433	0	0	0.29	0.276667	0.263333	0	0	0	-	-
CV_between1k2k_13054	CvlncRNA450	scaffold13_189	-	8921-10367	tatatgtatatacactttttttgttgtcgaggtttataagatcagtcgggaactttatttggcaggtgtGCTGGGCTAATAAGTCACTGGGGTTGTACTTTTTTTTTAGTTATCGTTAGCGACTGTACTATTTGTCACTTAATTTTATTATCATCTATTATTTTTTTTTTTTTTTTTTTTGTAGAAATTATTAAAATTGCTTAATAAAATTAAAAAATTTTTTGGTAAAAAAAAATATTTACTTAAGCTTGAAATTAAAAGTTTTTATAGAATTTTAATAAAAAATATTTAAGCTTAAATGACAGAAGTACCATTTTTATGCTAACAATTTTTTAGTGTGCGTTAGTAAAATAAAATAAAATAAAATTTCACTTGACATTAATTTATACTCACATAAAA…	1452	0	0	0	0	0.603333	0	0	0	CVE03186;	-
CV_between1k2k_13063	CvlncRNA451	scaffold150_26	-	21707-23678	tttttttttttttgcgagcggaaagttaaatcgttaaaaaaataaaaaaaaatgtattgttaaaaaagtaATAAACTCGGGGATTTGTCAGAGGTATTAGATTGGACATAATGCCTCCTCGGCGGTATAAATGTCCAGGCTTTCGCTGGCAAGCAGATTTGAATTTCGTGGCTTCATGAATACTCAACAGCCTCATCCTCGAGTTCCATAAATGTGCATTGGCATGTATAGATTGAAATTGAAGTTAGAGATAAATGTCTGTCGTGTGTAACTGTATGAAAGTAACGTCTTGTGTTATGTATTATATATATATATAGATCTGTCATGTGTATTCAAGGTGTGTCGAGTAGAAAAGGACAAGGGTTATGATGAATTTTATTACATACAATGCATCAAATG…	1912	0	0	0	0	0	0	0	0	-	-
CV_between1k2k_13064	CvlncRNA452	scaffold11_44	+	15010-76516	agtgcggcatggacttgtgcgccaaccgcttccttttaaaatacaggtagctcgtgtaaataattgtttAAAAACAATAACAATTAAAAACAATACTTATCTGTCAATGGAATGATAAAAGTTTTATAAATATTAATTGACAGTAAAAAAACAAACAGTTGTAATACGTCGTAATAACAGATTAGTTATTTAATAACATCTGTATTTTCTTCAATTGATGCAATTAAAATAACGTGGACAGTGGATGCTTGATAAACATTACGGCAAAATGATTAAATAAATCAAGATTAAGATAACAGATGAGAGTTAATTATTGAAGTAAATTGTTTAAAGTACTCTGGACGAAAATACTCTATACTCAAATTGGATACCGGTCAGCCGCTGTTGTTGTTGTTTTTG…	1928	29.6967	6.52667	25.5267	8.95333	8.88667	4.94667	17.4733	6.01333	CVE08563;	-
CV_between1k2k_13068	CvlncRNA453	scaffold11_73	+	270195-271802	atagaaagcaatgaatcttaacgttactttgtttaattaaatcaaattaattattctaattttactgaaatTAATTGTTATATGGCAATTTTTAAGATTTCTTAACAAATAAATTATTATACTTAAAACTTATCAAAAATGCTACTTGTAAAAAAATAAAAAAATAAAATTTGATGCAATTTTTTACAAATATTAAAATTTATTTGTTCTGTTACCACAGAGTAATAACGTAACTTAAGTATAAAAATTTGAAAAAAGCTATTGAATTTTCAAATAATTTTTAATAATAATTACAAAAAAAACGAGCACAATATTTTAAAAAATTCGCAAAGAAAGTTGATTTGAGGAGGCAGAACCCTGTTTTAGGTACCACCCAATTCCGCGAATAGGCCGAGGTGG…	1606	0	0	0.236667	0	0	0	0	0	-	-
CV_between1k2k_13070	CvlncRNA454	scaffold15_42	+	34040-35804	acgggaataggaatgaatatttaagctgaaaaaaatagccgacatgtggtatgacacgagggagtagaaCATCGCCAGGAATCAACATCGACGTCCATATCAGGGTACTTTTATTTAGGATACGGAGCATAAAGGATCGAGAATCTCAACTCTTACTTAAACTATATCTTCTCGGCATCCATCTTGGATCCGGGTGCTCCTAATTACACGTCTCGAGTTCGGATAAAATCGCGGTACTCTCCTGGCCATACCAGCGCGAAATAAAAAGGAATATAATAGTCTAATATAGTACATAATCACTAGGGTGCTTTTTTTACGAGTTTTTTTCTCCCAACTGAAGTATGAAAAGTTTCACTCGATAGTTCTCAATAATTTTGAGATTAAAAATAAACATCTGGC…	1755	0	0	0	0	0	0	0	0	-	-
CV_between1k2k_13096	CvlncRNA455	scaffold187_19	-	21009-22463	attctctaagaaacttcagaattgtattgtattgttttagtttgtctactttattacaataaatttcaagaATGATTACTAGTCAAATTGATTTAAGATCATTGATGTTCATGAGTTTGTTAATTATTTTCAATTTTCATAGAGGTAATTTGTTTATGTTAATGAAAAAATGTCATCAAAGTTCGGTATTCAAACACTCATAAATCAATTTATTAATCAAATTCAAATTTTAATCAATTGTTGGTTTTAAAATATATAAAACTGAATCAAAATAAAAAAATTGAACAGAAGTTTTGTGTTTGAGGCCAAAGTTAACAATCATTTAAAATAATTCTGTTTCATTGATTCTCATTAAGGGTGTAGTCTAGTTCGCTAAAAAAGTTGGTTATTTTTAGGAAT…	1456	14.0667	0.386667	2.34667	2.18333	0	1.15667	1.16333	1	CVE05889;	-
CV_between1k2k_13100	CvlncRNA456	scaffold13_161	+	31092-32615	acagatagatctcactactgatgtagtaatgattcaacgatcaagtgctgaaatttatacacatgcaaTACCAGTCAACTCTATTATTTTTTATGTGCTATCGATTTAGATAAAATGAGAACAAGTAAATCTTATGTTATGTTTTGTTGTACTGCGCTGGTCTCTTGTATTTTAACCAGCGTTCCAGTAAATGAGATGATGGGTTAAATAAGTGAAGATAAGAGATGAAGAATGAGAATTTGAGAAGATTCTCTTCTTGACGAGAGTATGGCGCCCACATGGTATGCCCAATGATTCACTGTACAGTACCTATGCACTGGATAATATAACTATCAGAGTCAGAGTACGGAAAGAAGAAAAATAGAAAGAAAGAGCAGAACTCCCACTACTGGACTTAAT…	1525	39.3	0.736667	1.30667	12.45	9.55333	0.353333	2.47333	10.0267	CVE03018;CVE03023;	-
CV_between1k2k_13110	CvlncRNA457	scaffold49_62	+	89997-91549	catgaatcagaccgacctcttggcagcaacgaaagtgattcaggttttgtagtaaaaggaggCCCATGGGAGCAACAACAACAATCACAGCAGCCAAGAAATGCTCCAGACACTGCTAGTGTAGCAGACTTTCCGACATTTGTAGGCCATGATTCGAATCAAGTATCTGTTGCTACGCCAGAAGGACCTTGGGGTAAACGTCGGGATGTTCTCGCTAATTCACTTAAGTAAATATCTGTCAAACGACAGTTTAATTGAGTATAATAAATTTCTTTCACATAAATTAATATCAAAAGTATAAGATAAAAAAATTAAAAAAAAAAAAACGAAAGAAAGAAAGAAAAAAAAAAGATCAACTTTAATATCAAAAAATTAAAGTTGATCGTTGCTTCCCTAATC…	1552	818.153	82.54	117.753	267.013	248.983	96.63	128.07	269.6	CVE12517;CVE12520;CVE12528;	-
CV_between1k2k_13112	CvlncRNA458	scaffold25_47	-	118724-119821	tttttttttttttttttttttttttttttttggtacatgctttttcaactcacctcgtttactgcgattATTCATGGGTTCAATAGCTGAACGCCGCATCTCGTTTAAAAATTCAGTCGTTGGGTCGACTGTTAAAGAAGAAGATAAAAAAAAGAACATGCGATAAATTTTGAAATTTGAAAAAATTCAGTTTGAGTTAATTTTAAAAAATGGATTTTTGGTGTTAATAAATTTTAATTGATTTTTTTACTTCGATAATGAAAAATCGATAATGAATAAATTAGTGTAATTATTTAAAGCAGGTAAAATTTTTCGAAATTGATTTATGATTTTTTGAAAAATAATTTGCAATATTTATAAAACTAAATTTTCTTTTTTTTTACATTAAAATTTTCTTTA…	1025	32.1667	5.04667	14.3367	10.4833	19.2067	7.33	9.60667	45.1267	CVE00511;CVE00516;	-
CV_between1k2k_13115	CvlncRNA459	scaffold41_28	+	34944-35857	tcttgtaggaaattgtccggagaacactttagagtggtttaaattgcacttagagccattattttaggagTTATGGCCACTTTTATGGTCCGGAGTCAAAATTTTAAATTTAGGATTTTGCGATTTTTCTTAAAGTCCGAATATCTTTGGAAAAAAAAATATTTCCGTATAAAGAACTTATAGGTCTTGTAGGAAATTGTCCGGAGAACACTTTAGAGTGGTTAAAATTGCATTTAGAGCCATTATTTTAAAAGTTATGCTCACCTAAAGATCCGGAAAAACCAATTAAAATTTTCGACGATTTAAAATGGCCTATTTTGCCCCTAAAGTCATTATTTTAGGAGTTATGGCCACTTTTATGGTCCGGAGTCAAAATTTTAAATTTAGGATTTTGCGATT…	1522	0	0	0.373333	2.24	0	0	0.603333	0	CVE08358;	-
CV_between1k2k_13118	CvlncRNA460	scaffold35_10	+	38734-40423	accttccggacggatgctgtaggacttcgagggactccgaatgatgaagaggatcaagatgaagaggacTTCGCCGTGGGTCGTCGTGGGATTGCAAACGTTCGTCGACATTTTTAATGCAATATAAACGTTCATTATAAATCAACGTCGATTTTCATTAACGGAATTCAACGATAAAAAAAATCTTACTCGTGACACATTCGCGGTGTGAGTTTATTAGAACCGAAAGATATATAATAGTTTATTTATCGATTTTTGGCAAATTTCGATTCAATTTTATCAAAAAAAAAAAAAAAAAATTCAGAAAAATTTGTTAGTGATCTGTAATATTTACTAACATTAATGAAAATATTTTTCTTCGTCGACTTCTACGTTGATATTAAATTTTTTTTTGTGACA…	1690	593.207	208.397	150.247	916.53	374.703	346.94	918.663	2097.78	CVE09678;CVE09687;	-
CV_between1k2k_13135	CvlncRNA461	scaffold35_107	+	4723-6098	aaaaatcagcggggaaagaagaccctgttgagcttgactctagtctggcactgtcagagcgagaggaaCCGCCTGTGAGGATCCGAAAGAGAGAGACCTCCGGAATTAAAGAGAGTAAATGCCTTGCAGCTTCATCCTTCAACTCCTGTCCTAGAGCATCAGATACATATTCCACTGGACTTGACGGGTGAAAGATATCACCAAGAAAATATCACGGAGTATCTACTACTTGTTCAGCTACTGTTCAAAAGTTGTACCAATCTATCCAAAGTTTCACTAACGTTCACCATTCTACAATGTTTACGTCCGTGCTAAAATATTGGTTGGTATTTTTGTGTAAATATGAAAATATAAATATTTACGTATCTAGATTCACTGTTTTTAATAGAGATAATATTT…	1184	97.4067	33.08	43.79	107.823	66.0133	36.8267	36.09	107.25	CVE10082;	-
CV_between1k2k_13136	CvlncRNA462	scaffold15_82	-	28433-29443	ttttatatgaaggtcaaactgacatttttaattttttaaataaatcattttttggctggtttgtAAATTTTTAATCAATTTTAAGAAATTCTTGCAAGTCCTTATTTTGATAAAATTTTGAAACTTAAACTTGTTAAAAAGTTTTTTCAAATGTTTAATCATTGAAAAGCTAAATAATATTCATGTGAAGTATTTTTGAGATCTATATGAAAGATTACCAAAATTTGGACATTGCATAAATATCGATCTAATATTTTAAAATTTTGATTATAATTTTTGAATCACATTTGATCAAAAAATTTTTTTCAATGTGTCCAATCTGATTATTTTACCAAAATTAAATTTTTTTTTGTGATGTGATAAAGCCAACCAGTCTCAGAAAAATTGGCCTCTTCTATC…	1010	0	0	0	0	0	0	0	0.493333	-	-
CV_between1k2k_13140	CvlncRNA463	scaffold85_69	-	11994-12970	taaaatacattaatacttaccgagtttgtttttgtaattagacaattttcgtttaaagctACGGAATTTAAGATATTCACAAGTCAATTAAGTACCGAGCTTAAGAGACTACTATTTTACAAATTCGTGCTTACTTCTAGAGCAAAAGAGATTAATTAAAAGCTATATTTGTCTTTTAGTTGTCTCATTACATTATATATATCTTTCTGAGCTTTAAAAAAATTACAAACTGTCTTATCTTTGTTGGAAATAAAAACGTTTTACGGTAAACAATAAAAATATCCAGCAACTAAGACGTATTTCTTCTTTGTTCAGTGTTTTCTTTCTTAATAAACTTTATCCCCAGACAAACTGCAGGTAATTTTTATATAAAAACTAATACTAAATAAATACCTAACA…	976	52.8967	8.8	0	6.90333	51.4733	10.3433	3.07667	8.69	-	-
CV_between1k2k_13143	CvlncRNA464	scaffold8_14	+	174713-175812	ataaaacaatatttttaccataattttttcgtgctaacggatttaaaccgcagatattatgtaaatctgCTGAAGTTTACTTTAGTTCTGAAATATTTATTTTGTGGGTAACGGGTCTATAAAATTATAATTTTCATTACCAAACAGGTACTTTACGAGGAGTCTCATAACTCATAGCTCAATATATATTTAACAGACGGTTTTTTTTCCCTCAACGATATTGAACTACAAAAAAAGTTGCCTACAATTTAATGATTTTTTTTCTTGATGCAATTAATGTTGAAACTTAGTAAATGAAAATGATTATTGAATTATTCTTTAATTTCTAAAATGTTTCTTAAGCCTCGAAAAAAGTGTAATTTTTTTTTCTTTTTTTCTAAAAGCGAATTTGTCGAAAGA…	1099	0	0	1.24333	0	0	0	0	0	CVE03761;	-
CV_between1k2k_13147	CvlncRNA465	scaffold49_39	-	12540-13928	taataggtaacagcagcccagtagtagcaaccagtaactacatgccatattatgcattccggtgttCTTTTATTCGATATCTATCACGCGTGAACTCTTTTCTCTCCTACTTCCCAGGAGATTTTTTCTTCTACATCGTCATCATCATAATCATAATCATAATCATAATCATCTTCAACGCCGTATATGTTTATGAGAATTTCTTCTTAACATTTTTACTGGTTTTATTTTTTTTAACAAGCGTTGATAATTAATATAAACCTCCGAGTAATAACAGTAGTTTATAATTGAGGCATTTTGTCGGGATTTATTATAATAACCTTTGTAAAAGTCATGATGCGTGTAATCGTACACCCGCTATTACTATCGAAAAGAGAAACTTTCTCCGATCTATTTCAC…	1391	7.5	1.80667	0.903333	3.22	1.48333	2.03667	0	3.17	CVE12426;	-
CV_between1k2k_13171	CvlncRNA466	scaffold170_18	-	10280-11342	gtcgtattatggttacacggttacttgtagcacaagtttgcgcgttttatttcaataatAACAACAACAACAACAACAACAATAATAATAATAATTTAATGGAATAAAATGGGATGTATTTATTGCACTGATCGTCCGATCGTAGGACTAAACTTTCTTAACAGCTAAAAGACAGGTTACAATAAGTATACAGAACTCACTTGTTGTGTAAGAGAACGTTATATAAGCTAAATAATAATAATTGTAATTATAATAATATAAATTGTAATAATAATTGGTATTAAACGGCACGATGGAGTGCTAGAGATTGTCTAACTGCTCCAGGATATCTGCCCAAGTTATAGATGTTGAGTGAAAGTCAATCCTGAAATCTGAAAATCTGTAAAATAATACTACAAC…	1076	932.293	252.597	485.513	955.367	467.043	227.537	463.53	944.557	CVE13153;CVE13155;	-
CV_between1k2k_13172	CvlncRNA467	scaffold49_101	+	3905-5703	tttttttttttttttttttttttatgagaaactaagcacgatggaattttagcgaagccgtaagcgacagCCATTGAGACGCTCGGGGAAATGCTTTTGCGACGAGGAGAAAATATAAAGGATAAAAGAAAGTTATCAACAGAACAAACTAACAAATTAAAATAAAAAAAAGCCAATGTGTTTTGTCTTATTAAGAAGGATTCAAAAATTTTTAAAGTATGTTGAGAATACAATGAAAAAATTTAGTTTTAATGACAAAAAAAATTATAATATTCATTATTGATGTTCAAGTTGGAATATTTATGCAACAGAGTAATAAATTGTTAATCAAAAAATTTTAAAATAAATTGAAACTTTAATCATTTTTCTTACGACGGTAACTTGAAGTAATTGTCTAGT…	1813	263.513	88.88	149.407	17.9133	70.2067	42.23	121.713	11.69	CVE12678;	-
CV_between1k2k_13176	CvlncRNA468	scaffold29_60	-	4279-11858	caactttttggccatgggttgtatactatttttcttgatccccatccgaaaatacggaaacacgCGGGGGCGGGGGAGCCGCCGCCCGACTTTTGCAGAGCCGAGGCGAAGCCGAGGTTTTGCTGGTCGGGGCGGACTTAAAAAAATATATCATCAATAATTTACAATTAGTTGCACGATCATTAAATCCTGAAATGAAAAATTGAGAATAAAAAACACATAAATTAATAAATTGTCTTGGTGCGGACAATTTCTTGAGCTTCTTGATCAAAATTCCTCAAAACCTCCTCCTCGTCCAAGGAATCATCAGATGATCAATCATCCATATCAATATTATTAGCACAACTGGCCATTAACACTTTCGCACTTTCACAACCTCCAAAAGTTTGACAAGCGAAT…	1787	12.2833	3.67667	9.46	6.90333	2.19333	1.81	1.57667	9.54	CVE11315;	-
CV_between1k2k_13184	CvlncRNA469	scaffold29_180	-	11111-12518	tcattttaaggggcacaactagtgtgactaaaaaaaaggcgatttttggaaattaaaaaaaaaaaaaAAAATACGGTATCAATTATTTTGAAATTTTAAGGGTATATTTATGAGATTGAAGTTAGCAGACACTTAACAATTTTTTGATTCTTCTTGAAGAATAAACTCGGTGTAGAAAATTATTTATAATTTTTCAGAGCTTCTAAAGATGAAATTTTTAAATAAAATTTTCTTGCTATAATTTGTTTGTTAAAAAATTCTAAAAATTATCAGATGTCTCTTAATTCCAGTACCATGTGTATTTATACATATTTTAAGAATACACAGTAAAATTTTTGAAATTTTAGTATCTTATTTCAAAGGCATAACTTATCGAAATATGAAAAAAAAAATCGATTT…	1407	43.1267	5.71667	25.08	48.79	34.2033	18.4733	15.06	64.6067	CVE11612;CVE11613;CVE11614;CVE11615;	-
CV_between1k2k_13190	CvlncRNA470	scaffold91_7	-	10934-12921	gtcgtatcaaattcgttcatacattcgtactttacaattaatgataacgcgttaagctaattttttaTGACTCGATTACAAATATAATGATTATGAAGCTTGGTTACAACATACTCCAACTTTCATAAGTTAATTTAACAAAATAAAATTATTAGGAACTTTATACTGAACTGAAAAATTTTTCAAAGTTGAAAAAAAAATTGTTAAATACTAAGCGTGTGTGAGATTTGGTTAATTCAAAGTATTAGTGCATCGGTTGTGTATATTACTTAAGTGTTTGAATTCAATTGTTAATCTTCTTATAAACAATTGAATTTAAAAGGTTATATCTGGCAAAATTGTCTTCAGCTGAATCACTTAATAGCATAGGTTCGTATTATTAAAATTGTATTTTTAATA…	1991	2.06333	0.133333	0	0	0	0	0	0	CVE10939;CVE10940;	-
CV_between1k2k_13192	CvlncRNA471	scaffold60_6	-	5428-5663	attttttcttcaaataaaccgaaaaaaactagaaattgcacgcccgtttatctttaaacgggtgaccgTTCTCTACGCGCAGAAAATAATTGCAATGATCAGACGACGGGGGATATTCTTATTTGAAGTGATTAATTACATAATAATAAAGAAAAAAAAAAGATAATTTTTTCCATGAATTAACCTATCAAACAAAAATCGCACGCCCGTTTATTTTCAAACGGGTGTCCGTGCTATTCGCTGCTGAAATAATTGCAATGATCAGTTCTCTGGGAAGATTAATGTTAAAAATTATTAATTATACAATAATGACGAAGAAAAAAAAATAATTTTTTTCATTGATTAACCTAACAAAGAAGAAATTGCTCACCCGTTCAATTCTGAACGGGTGACCGTTCT…	1601	2.49	0.876667	0	2	0.766667	0.84	0.726667	4.76	-	-
CV_between1k2k_13196	CvlncRNA472	scaffold53_8	-	45284-49099	tatcgcttcctgtgtattagtatttacttttatatcgaatcataaaagtattatatttgtattatgtcagtCCATGAAGAAAGGAAAAAAAAATTCAAAACTCCATTTTTGAATTAAACATAAAAGCTTTTTCTAGTATGTTTTGTAAAAATATTTTGCTTTTAAATAGTGGAACGGCGTGCCATACATACTTATTTCGTGCATGCGAAATAGCACTTTTAATGTTAAATTTGGGTAGAGTTTTAATTGGTATCTATTACTCATCGATAAGGTAAGCGTTAATAATTCAATTGACTCAACATTTTTAACTGATGAAATTTGATTTGTTATTTTTTTTCATAAAAATGAGCTTCACTTACAAACACCTACTTGTAAATTACTTTCTCTTTAGTGATAAAT…	1623	28.4233	3.94667	7.81	14.67	87.69	8.94	8.45667	14.5433	CVE06769;	-
CV_between1k2k_13203	CvlncRNA473	scaffold13_215	-	12137-13824	tttttttttttttttttttttttttcataaaaatcttgaagaatttaaaatttatatttattattctctTCATTTATTCACTGAAAATTCTTTAAGCTATTTTCGATCATAAAAATTCTTCATAAAATTTTATTTAAAAAAAAATTTTAATTTAATTAATTTTTTACAAATAAATTTTTAATAATCATTTTTATTGTTACAAAATTTTCTCCATAATTGAAACTTTCTTTAAAAAAAAAAAAAAAAAAAAAATTAAATGATAAGTGAATGTCAATTAAATCAAAAGAAGTGTAAAAACGAAAAAGACATATTAATAATGAGTAAAATTAATTCATCGATTACTAGATAATACGTGGGGATTATCTGTTAGTACTAATTGCGTTCAAACGAACTGTCGGC…	1701	0	0	0	0	0	0	0	0	CVE03292;	-
CV_between1k2k_13209	CvlncRNA474	scaffold15_26	+	169939-171725	tttcaaaattaaaaaaaaaaaaaaaagaaagaaaaaaacaaataaggtccagtgttatttattttgtcggcatGTCCAAGATCCAGCACATCAGTGTCCGGTATTCTTCGCTTGCTAATTCCATAATAAATGTAAATCCTCCTCTTATATTCTTACTCTGTTTGTAATAGTAGCATACCGTTTATGTGTGTATTCTTCGTCTCCGACTGTCTTCTCTGTGAAAATGTCTAATGTTTAAATCCTGGTGTATTTTTCTGGTATGGGTTTATATTAGTGTAAATGGGTCTTGTTCCTTGTACTCAGTGTCATTATTTCTTTGTTATCGCGTTTTCTCTCAGCTCATCTGTGTTCTGTACTTACGTGGTAAAAATAAGTCTGTCAACCCAACTATTTTAGTTG…	1510	253.343	33.6367	87.14	159.483	115.06	51.78	90.8867	213.96	-	-
CV_between1k2k_13230	CvlncRNA475	scaffold29_104	-	48822-50138	gaaatttgatatttaaattttttgacattggctagtttctaaaaatattattttcttaattaAATTTATTTATTTCATTTAAAAAAAAAAAAAAAATGAAAATATTTTTTTAAATTACACAATTTTAACATAAGTTTCCCGTTAAAATCGCTATATCGACCGAGAAAAAGGGGGCGCCATTTGCCGACGTACCGTCGCGACGCCAAGTTCAACAACTGCGTCTCTCATGTATGTCTAGTCTACTTGAAAAGCTCGTGGTATTTCACCACTCTATTGCTCACTGTTATGTTCTCCATTCTTAACATTTTCATCCTTACTTAAAACATTGGAAAAAAAAAAAAAAAAAAATATATCTTTAACAATAGTAAAAATCACTTATAAATTTTAAATTCAAGCAAA…	1317	5.76667	0.223333	1.29333	1.32	1.93	0.446667	1.59667	3.10667	CVE11396;	-
CV_between1k2k_13235	CvlncRNA476	scaffold11_29	+	33981-35675	ttttgtttccgagaagcttatgcaaaatatctcaaacttaaaaaatatctattagcgttctgttaataaCTTTCAATCATTTTGTCTCCGTGAAAAGTTCGCAAAAAAAAAAAATAAATAACAAATAGAATAACGCATTACCATATTTTACAATCATAAATAGTCCAGCGTTTAAAAATTCATCGCGGAGTAAAAGCTCATGAATGGTAATTGGAAATAAATATAAGCTTAGTTGATCGCAACGAGTTTCTTTAAACTGTTAATTCTCTTCTCTGCCTTTGCTAAATATTCTTTATACAATATTATCTTTATTCTCAAACCTTCCCTTTCCTCCCACACATATTTTCTTCCACTCACCCGCCTTATTTTCTCCTCCTTCAATCCCAACTTTAAGGCCTT…	1691	0	0	0	0	0	0	0	0	-	-
CV_between1k2k_13237	CvlncRNA477	scaffold35_66	+	3737-5144	tcctacagAGCAGACAGTATCCGCAGTTCTGGACGGTTGTCACTTCGCGGTGAAGTACTCAGGAGTAGCATGATCCAAAGATCTAGCGTGAGGTCACGAAAAAATTCCTCGGCGCCTGTCGAGGTTGTAAAATTGTAAATTCATTAGAATATTTTTCATCTAACTAAATTAATCATTTTTTATTTTATTTAAATGTATTGTTACCATTATTTCATTATTCTGTATAATATTGCATGTTTTTTTTTTACTGTCTCGGGAAGACAAATTATAATTACAATTATTAGAAAATACAATTGACTTATGTATTATATTTTTTATAAATTAATCGACCTGTGGTAGAAATTTGTGGACAATAATTCTCAAGTTCCGAGAGTCGAATTTTTTAATCGATCTCTTTTG…	1411	7.26333	81.5	166.807	97.4967	31.51	74.6233	136.687	55.3033	CVE09949;	-
CV_between1k2k_13239	CvlncRNA478	scaffold17_80	+	21221-22693	tccactatcttatcatttcttcagaaagcgagttaaaataaaaaaagtgagtaaaacagtaggaactcgGACACGAAGAGAGAGTTGGACTAATGGCTTAATGGCGAATCGATGTTCAACCAATAGCCGGATGTGCTTCTATTCCAGGTGACAATGGGTTGACGATCGGCAAGAAACATAAAGATCAAGAGACCGCAACCAGCTAAAACTCTCACTTAGAGTTTTAAAAGCCGTGCTGTCATAATATATAAACAAAAAGAAAATTGAAAAGACCTGAATAAGTATCCTCAATTCAAAATGCTTAGAGATTTATTTTGCGCAAAAAATAAAGACAAAAATCGGGTTCATCTTTATTTCAAACGATAGAGCTTATCTTATCAGACGTGGATGGGAAGTCTC…	1468	0	0	0	1.11667	0	0	0	0	-	-
CV_between1k2k_13240	CvlncRNA479	scaffold8_137	-	2958-3990	attatcttaacaaaattttttcttctatagaagtttaataagatactattttttgaatttttaaaCCGCAATAACTTTTGAATGAATGAATTGATTTTTACTCGGTTGGCGGCTTTCAACGCAGTTTTTCCAATTCTATGATACATTTTTAAACACAAATTGATAAGACCGGAAGTTTTGGGGTAATTCGAAAAAAACGCTTTTGTTCGATTTCTTTTGCCAATGAATTAACCGATTTTGACCGGCTTGGTGGCGATCGGCGTGGTTTTTTGACGTTAAGAGCTGGTTAATTTTTGGAATTGAGCGATCGAGCCGTTTAAAAGTTATTCAAAAAAGCTTTATTTAAAAAAATTTTTTTTCGAAGTTTTTTTAAGATTCCTCAAAATCTACCGGTCGGAA…	1031	1.65667	0	0.453333	0	0.4	0.596667	0	0	-	-
CV_between1k2k_13241	CvlncRNA480	scaffold35_144	+	11581-13146	tgtttacgcgtttaaaaaaaaattgttacttgcgggacatttctaacagtataaaatgtaaatTGGTATAAAATTTCAAAAACTGACACACATGACTCACTTGTCAGAATCTAAAATACATTTATCAGCCGTAAAAATACACACGTCTGATGTGAATACAAATGAACCAATAAAAAATTATTTTCTACGAAATATACGCAGGTTTGTTTGTATACAAAACGGAAAACCCGCTTAAATTCTTGTTCGAATTAAAATAAAAAAAAAAAAAAATTACGCACTAAGTCTTCGATCATTTAATTACTCAAAAATTCATGACGCAAACACTATAAATTCATCTTGTTTCGAGCCATAGGCTGAGGGAAGAAAAATACTGATAATCCCGAAGAAAAGCAATTAGCC…	1291	0	0.466667	0.313333	2.72667	0	0	2.31667	3.13667	-	-
CV_between1k2k_13250	CvlncRNA481	scaffold52_15	+	74805-76485	tcccgttcgaagaccccttgtacttggaagaagaagttaaacttacgcctgtctccctttcctcaCTTCGGCTGTGTCGCATAGTTGGCACACCCGGTGAGAAGGTTTCCCACCCTCATCCTTCTCAACCTCATCCTTATCCACAACCTCATCCTCTGTGAATCAACGACCTGCAGCTTAGACACTTCAGCCACAGGATCACGGCATATCCCTCGGGACATGAGAAAACTTTACAGAAACTATATAGCTCCAGGGTTATTTTAACTTTTTCATTTTACTCTAAATTAATTATTTATTTATATCTTCATCATACAATATCTTTTTTATTTTCGTTATCAAATTTACCTTTCACAGCTAATTATGTTTTTTGTTAAATCTACAAGACTATTTAAACACAAT…	1680	0.376667	0.163333	0.223333	0	0.673333	0	0.256667	0	-	-
CV_between1k2k_13266	CvlncRNA482	scaffold15_7	-	117709-119271	tttttttttttttttttttttttttttttttttttaagttcttatgagattttttcaatagatatcgattACTCTAAAAATATAATTAGCAAAAAAAAATTTTAAATAGTTCAATGTATTTTTACGATCCATGTAGCATTTGATTCATTAATTATTAAAGTTGATTAAAAAAAAAACCAAAAATTTAATAAATGGTAGATAGTTTTTAAAATTATTTTTTTTTTCTCTTAACTATTACTAAATAATAAGATACACACTCTTTAAATACTTTTTTTTTCTCATATTATAATTACTATTATTTTTTTCTTTTTAAGTAATTAGCAACAACCTGCGATAAACTGTGCTTATGCGTAATTTAAGCATAAATTTGAACTTAATTACTTGTTTGCCTACATACTT…	1591	237.87	87.42	36.8033	904.303	136.473	135.02	84.19	1083.7	CVE04756;CVE04759;	-
CV_between1k2k_13284	CvlncRNA483	scaffold10_165	+	20973-22427	catataacaatcgtttgcgcacccatgcgcgtttcgaattgctagcaattcttgtttcttatatatGTGTACATACATTTATAGGGTTACGTACTGTACGGTATATAGAATAACATAAGTTGTTGTATCAACCAGCGCAGTGAGGAGCGGCGATCGCCCACACGCGTAGAGTATAAACGCGCTCGAGTCCGCGTTCTGTAGTCTACATACAAGATACAACACACATAAACTGAAGACTATTTCACATAGATATACCGTATGCACAATTTACAATAGCATACATACGCAGAGACAAAATGAGAGACTTTACGATCGGCGTCGGTTATTATAGAGCCCCACGATAAGTGGCGCAAGATACGACACGTCTTTTGACTCGTCTAATCCATGTTGTATTGTCTC…	1452	4.73333	1.38	0.893333	0.566667	0.586667	0.986667	1.44	0	-	-
CV_between1k2k_13292	CvlncRNA484	scaffold10_27	+	92468-93562	ctctaaactctaaactctcaactctctggtcccaggtcttactttagctggaatcaagtaaagagaaTGAGAAAACGTCCTTAGATATAACCTGATATATATACGTATATACGGTTTCTCGAAACTAGGTACCGGGAATCGTTCAACGTCCCCAACGGGATTAAACGTCGTCTCCAGTTCCCTCTGCGGGACAGTCACTTTATAACTACCAAGTGCTCGGTTGCTACTGCTTGGGTATACCTACTCTACTTAGTTATTTATGTACATTATTTATTTTAGCAAATAAATTGATGCGTCAATATTTAATATTAACTACATTCATCGGAATTGGTGGTCATTATTTTTAATTACAAGAATTTATTTTCATTCAAATATTACTACTTGTATGCTTGCTAGTTA…	1091	0	0	0	0	0.726667	0	0	0.88	-	-
CV_between1k2k_13304	CvlncRNA485	scaffold25_51	-	48999-49902	cagtcgatgtggtaattctggaaaccgcctagaacttttagtacttgtccatttacaccacgtacCATAGATTGTCGGAATAAAGTAAAAAGGCCCGAAAGTAACAAAAATATTTATTAGAGCAGTGAAAATATTTATATAAAGTTTAAAAGAATTTTAAAATATTGTTATCGAGCCACTGTTGATCGCGGAGCTCGGTATTTCTTATTGACGAAGGAATCCTTTTTGACTCTTAATAAAATTTACTTCAAGTATTTTTTTATCCATATTACAATAATTAATCATGGTGCATAAAGATTACAACACTGCCCTTAAGGGTCCATACCAAGAAATCAAAAAAGACAAACCAATATCTAAAATGCCATCAACATCATCAGCGTACAAAAATTCCGACAAAAA…	661	30.52	0	9.11667	63.0033	2.27667	1.01667	0	33.0267	CVE00521;CVE00522;CVE00526;	-
CV_between1k2k_13313	CvlncRNA486	scaffold159_2	+	9031-9439	gtcctggcaaattagttccccaaggcttggtccgagccctgggccatttgtttcccaggactcggCCCAAGCCTTGTGTTTTGGTTTCCCAAGGCTTGGGGACATAGTTATCATCCTAGGCTTGGACCGAGCCTTGGCCCAATGTTTAGCCAAGGCTCGTGCCAAGCCTCACCCAAGGCTGGTGACGCTTGGCCCAGGCTTGGTTCAAGCCTTGTCCAGTTGTTCTTTCCTACCTGGGCAATTGTGTTTTTTTCTGATTCAGCTCGGCGAGCTGAGTAAGGATCACTGAAAATTTTTTGTGAATTCCGACATAAGGACCAGTGCAATAGTAAAATTTCATTTAAACAATGCTATCATTTCTACAATAAACGACTAAAGCTAATGTATAGATATGGAAAT…	1117	4.1	0.54	0.836667	4.29333	1.17333	1.65	5.13333	12.53	CVE05298;	-
CV_between1k2k_13315	CvlncRNA487	scaffold28_26	-	16071-62032	cttgaccaaacttagattttctgaaaatttgaaccgattcggaccggtagattttgagaaattgcaaAAAAACTACAAGAAAAAATTTTTCGAAAAGTGGTTTTCTTGGAACAACTTTTAAACGGCTCCATCGATCAATTCCAAAAACTAATCAGCGCTTAACATCAAAAAACCGCGTCGAACGCCGTCAGTCCGATCAAAATTGGTTGATTCGTTCGTGAGTTGTCGTGAACGAAAGAAAACCGAAAAAAGTGTTTTTTCGGGTTACTCTGAAATTTTCGATTTGATCAATTAAAACTTGAAAATCACTTATGAGGATAATAAAACTCCGTCGAATGCTGCCAACCGCGTAAAAATCGGTTGATCCATTCAAAAGTTATTGCGATTTGAAAAATCCAA…	1290	3.96333	1.19333	6.78667	6.13667	3.04333	0.466667	3.40333	4.94333	CVE06296;CVE06297;CVE06298;	-
CV_between1k2k_13316	CvlncRNA488	scaffold33_38	-	39220-41016	atacagatacttgccagtgagtgagtgagttaacgtcacaccgcaagtgctgcactgtgtattttttattaGGGTACTGCGCGTATAATTTATTTTAATTCGCAATAACTTAATAGTTACTTTCACAAAGTTGAATGGACGAAGTGGAAAGTATGCTGCTTGACTAGTTTCGATCCCGGGTTTTACTGTAATTTATATGTTCATTTTTCTCACAAGATTTTCTTTGCTCTTGTATTTATAAATTTGTTTAATATTTGGATAATTAGATCTGGATTTAAGCTTGAGTTAATTATAATTTTTTTAACTTTGTGTAATGGGATAATAATTTTTTTTCTAAACTTCGGATTTTTACTGTGGTGTAAGTTATTATAATTCAAAACAGGTTTTTTGTTATATTTA…	1801	11.95	2.87333	3.44	8.23333	10.77	3.03	1.22333	2.95333	-	-
CV_between1k2k_13321	CvlncRNA489	scaffold4_12	+	21412-36058	agtagtgtaatgttgtgacaggttataaacatcaagtgaggttataaataactattaaattataATCTATATAAATAAAAATAAAATGCCGCATGTATGTCCACGCATCACTTGAGAACGGCTGGACCGATTGAGCTAAATTTTTTTTGTTGTTTTCAGAATTTTTAGGAGAAGGTTTGTATGTAAAAAAATTTTTAAAAAATCCTCCCTCAAAGGGGATTGCGGGGGCGTTGAACAATGAATAATTCCCGTTTGTAAACTATAGCTCCTATAGCTCCCAAATTTGGTAGAAATCTTCCGTAAGAGATATATAAATAATCTATGAACGAATTTTACGATAGCTCGCTCCACAGGGGGGTTGCGGGGGTGGATATTAACAATGAAAATTTTTAACTTTCA…	1358	98.7867	28.9833	16.5167	74.96	44.7233	18.2733	19.0933	91.55	CVE05938;CVE05939;CVE05940;CVE05942;CVE05943;CVE05944;CVE05946;CVE05947;	-
CV_between1k2k_13324	CvlncRNA490	scaffold9_23	+	21871-23572	caaaattatcgctgcacaaatatatatatataaatttatacacaccttaggtaccttcgtatttacgtaCGATAACGAGGAGATAAAAAATTTAGTTTAAAGACAAAAAAAAAAAAAAAGAAGATGAGTTTACAAAAAGGAAACTTTTAAAAAGAAAAAAAGTAGCAGGAAAAGAGTTTTTAAATGAGCATTCTTCGACTGCACCGATGATAAATATATATTCTAATAGCGTAACCAGCGGATAGTGATTGTTATATACATGTGGTGTGAAAAGGCAACGCACGTACATTTATATATTTTTACTATTATATTTATAAAATGGTATCTTTATGCTAGTCACGGGTATTATCTATCGTCGGTAAAGCGTAGGCGAGGGCCCAAGCAAAGACCCGAGACCCA…	1705	0	0	0	0	0	0	0	0	-	-
CV_between1k2k_13333	CvlncRNA491	scaffold66_1	-	1127-4706	actctttttggaacttaacacttcaaagtcaagtatctagaaaggaacaattccgcggccatgcgTTATCTATCGAAGACTTTTAATACTAGTTTCGACAGTGCGGAAATTGTGATTGCTTTATAATGATGTCTTTTTAACTAACTAATATGTTATCGGAATTATAAATATTTCATTGATTATTTAAATTTTTTCCAAACAATTTTAATAATACATGAATGAATAACTGAAAATTACATTTCGTGATGAATATGTTAATCATACACAAAAGATTTTTTCATTTGGCATAATATTGCATGAAAATACTAATAATATCAATTTCATATTGTATTCGAAAAATAAAAAAATAAATTTTACTGTTTTCAAATTTTAAACCGTATAAAAAACGATAACCGATTG…	1440	9.40667	1.12667	0.263333	2.44	3.77333	1.25333	2.37333	4.8	-	-
CV_between1k2k_13336	CvlncRNA492	scaffold10_132	+	114140-115212	aacaagagtctactcgtgttagacgagatcttgaaaaggctcttgaaaccgccgaagctgaaactaAATTAGCTCGAGATGATCTCAGGCTCGCACTACAACGAATCGATGATCTACAAAGCGCAATACAAGGCGAGCTAGATTTAGATTGCAGCGAGGAGGCTTCCACTACTACCGACAATAACAGCAGTGACAGCGAATAAAATTAATCGGTCGTCATTTTTAATTCAAGTACAATATTATTAATAATAACTGCAAAGGAAGAATATTTATAAAAAAAATTTAACTGCTACAAATAATGATCAAAAGAAGTAACAATAATTATGCATTTTTTTAAATTATTTCAATCTTTGCACGAGAAACAATTTTTTTTCTTAGACTTTATATAATTAGCTTCTT…	979	414.413	125.073	96.32	183.46	327.637	138.29	89.48	178.24	CVE07597;CVE07599;CVE07615;CVE07617;	-
CV_between1k2k_13339	CvlncRNA493	scaffold35_22	-	251116-252452	ttcacttatattcagtatcgtatgtttgccttgtcttggtaaaggacggtgtaactcaatgtagttacaTGTTATACTGAGTGCAATTTTCTCGAAAGACGTAACGACGAGTGCACACAGCCTAGCCATCAACTAGTGCACCATCAAGTTCTCAACTGGCTTAGGTGTGGTTCTTACGTAATTTAAGACCAACTAGTCACACTCATATGTATGTGTTTATCAATAAATGCTGTACTTAAAAGGTCGTCGTGATCCTAGACACATATATTATACTTTTTAAACTCTCTAGACTCCACTATCTCCATACCAGTCCAATTTCTTTTACCGTTACATTACTTCGAACAAGTAATACTTGTAATGATACTGTAATTATCTATAATTAATTATCAATTTATTTAA…	1335	1.47667	11.1233	2.52333	3.31	14.7767	15.8967	0.616667	3.67	-	-
CV_between1k2k_13340	CvlncRNA494	scaffold54_39	-	27004-28297	tataagtatgatgcaataacaatcaccccggaaagcttctctacaatccgcgatttgaaatatttatAAATAATATGGGAAGCGTGTTAACGACCTGTAGCTTACCTCGTTTTGGTCACCGAGCATGTTTCGTTTGGCGCCCAGTGACATTCACATTAATGACCACGAAGGCTGTTCAATTGGTCGAGGAACAATAACAATTCCCTCTCTTCGGTCTTTCCCTTTCTGGCAATGTCATTGTCGTAATGAGAATCATGTACCGTTGAGCAGACCAGAAGCTGGCTGCTGAATTGCTTGGCTGCGGTGACCACTTCCCGTTTAGTTGCATTTGCCAGAGGGAGAAAGAACAAAGTGACTTTGGGCAAGGAAACAATGAGATTCCAAGGTGAGGTGCAATAT…	1292	12.56	0	0	0.656667	0.65	0	0	0	-	-
CV_between1k2k_13355	CvlncRNA495	scaffold15_1	+	89559-91541	aggcacagaagctcaaagatataagaaaatccgcgataaaacgtccaagacgattcacgacgccgccacgtAAGGCTTACAAAGTCTCTCCTTGGCGTTCGCCGGGTAGTATGGCTGTGCTGGTAGAGTTCTACTGGTGGTGCTTTTGCTTCCACCGAGCTGGATAGTACGCTCAGCTTCTCGTAAATCAATCGGGGCGCTTACCATTTACCGCAACCCTTAAGCTCTATACCCTCGCTCGCTCGTCTCTGTCAAGGGTAAAGTCTGACTTGGAACAACTACTACTACTGCTGCTACACCCATTTCCAACTTTGTCTTATCTTGTTTGGTTATACTTTTTCAGGATTTTTTCCACCTCACACTTAACTTTATACTCTTTTAAATAAATTTAAAAACCTT…	1980	0	0	0	0	0	0	0	0	CVE04719;	-
CV_between1k2k_13356	CvlncRNA496	scaffold350_6	-	29042-30461	ttttttttttttttttttttacgtaaaattcttgatcaaagctaaaaaaaagtatataagtcaactaataTTATTACCATAAATAATTAACAAAAAAAATTTTTTTTATGATTTTATTAGCTTAGCTGAAAACGAAAATTTGTAGATTCGTACGCTACACCGTACGAATGTACGAAAGCGCTGTATCTCTAAAACTAAAAAAGATATCAATTATTTTTTTTTTTTAATTATTTAGTAAATTAATACTAGCGACTCCATGTGAATACTTTGTAAATCCAAATCAATTTTAATGGAAAAAAAGCGTACATTTGGTCCGTACACAAAAAGGCTGACAGTGTTTGTAAAGATTATCGAAATTGTCAAGAACTACTTGAGCATGGCTTTATTCTTTTATTTAAA…	1421	0.463333	0	0.00333333	0	0.93	0.183333	0	0	-	-
CV_between1k2k_1336	CvlncRNA497	scaffold35_10	+	31610-34390	attccaacgttgttattcgaatagtgaagactgtatctcgctcggtggttatttattAATTTAAATAACCGTTTCATCGATATAAGGAGGAACCAAGCGTGTCCTTCACATCGAGGAAAACGAGCTGGCTACAGTCTTACCGTTTGAGATGGCATTGGAATGGGCGGAGGGAGTCGCAGATTCTGGTGACCCATGAGGAACTATGAGAACCGAGACTCCACGCCAATGGGGCGACAAGCCAATCGTCCGTTTGGTTTGTAAATAGTATCGAAACAAACATCTTTCTAAATTTTTTTTTTTTTTTGTAATTAATTAAAATATTAATTTATTGTAAATAAAATTTTTCAGATCTCTTTTAGATAAATTTTTTTAAATAGTATTAAATTTAGATTTTTATAT…	1727	897.513	356.857	465.203	1944.37	813.017	363.473	305.777	1758.92	CVE09681;CVE09687;	-
CV_between1k2k_13380	CvlncRNA498	scaffold183_3	-	4839-6232	tcagcgcacaagcgaaagaaattagcgagtttttaaatgaataggacgaagagagaaaatgaaatatacCTGGTTAGGGATCGTGCCTTTGTAGTTGTTGGGTCCTTGTCCACGTATCTGGCGCCGAAAAGTCTAGGATCAACGACCGACGTGATCCGTAATAGATGCCTGTACAATTGATAGTTGATGCAGGAACGGGTAATAAAGGGGTTCTAACGAACTCACGATTATTAATTGTGAATAGATTATTTATTTAAACAAAATTTGGATTTCAATAACAATTATTGACTGGTTGACTGGTTGGTAAACTAACACTGACTCTATGGTGTTATGAAAAACTACCGATCGTACTCACGGTATCGGGAGGAATGGTAGCTACCGAGATCGTGGTTTGGTTTT…	1388	0	0	0	0	0	0	0	0	-	-
CV_between1k2k_13401	CvlncRNA499	scaffold29_104	-	41297-42464	gtaaagattttattacaacacgaaactgatccgttgatctcttctatcatttgatccgtcgactaTTAATCTCATGCTCTCGTCCCATCTAATCATCTCTGCTAATCGTTCCGCCTTGGAAGAAAATTATCCTCTGTTAGCCATCGAGTACTCTCAACATCTTGTCTTCTCTCTCTCTTTCGCTCTCTTGATCTATCGGGTAATATCGTCTCCTCGTGATCATTTAATATAAAATAAAATGCCGCTTATATACCTACCTGTACGCTATAACCACCCGGAAGTCATATCACGTACATACGTACATTTTGTGCGTAGAATAACCACGTTTCACAGCAGCTCCTGACATCCAGGGCGTAGACCGCAATTTCACTCTAAAAGGGGTCGTCACGATCATCGAAT…	1167	0	0	0	0	0	0	0	0	-	-
CV_between1k2k_13402	CvlncRNA500	scaffold8_10	-	16947-18858	attacttaattgttggattttttacaattagtaaaatcaataaaatctaatccaacctttttttagcgcCAATTTATTTATTAATCATTAGGTGTCAGCTGATTTCATGATATTGAAAATAATATTATGAGTTATAAGATTTAAGAAGAAAAATATAATTTAAATAAAGGAATGCCTTTTAAAAATAATTTTGAGAAATCGAAATTTAGTACGTGCAAAAGTGTAAACTAATTTGTATCTTTCAAGCACTTTTTAATCTCGACAAAATGGGTTTCAACGTTTCTTCACATCATCACCCTTTCTTCCTTATAAAAATTTTTACCACTTGGTTAATTTGTTGGCCCTTGACTCGGAAATGCGATGTGGTCAGTAGGCTATTCGAACTTTTAAAGCCAACCG…	1884	0	0	0.783333	0	0	0	0	0	CVE03735;	-
CV_between1k2k_13406	CvlncRNA501	scaffold13_33	-	30337-31532	tctcgtgggcggcgatcccgcctcgagtcccggtaacaacggctcctcgaggtccctgacttcctcgtGGAACACCTGCAGTCTTAACTCCACCGCGAGCCAACCGGTCGCCACTCAACTACACCAACAACCCACTGGTAACCATACCTTCTACCCCTGGATGGCCATAGCAGGTGAGTTTGCATTCATTATTTCACCTATCTGATTATCATAACTGCCGGGATTAAATATTGCCGTGCAGCGCGTGCTCAACTGAATTAGGGCTACGAGAATATACCTACTCACGTGCTATCACATTTTTTATTTTAACTCAAAAATACGCACCAGATACCATCTTTCACTTTTTTTTCTTTATCTGCTCTCTCTATTATTTTCCAAGCTTTGCTTTTAATTTTCGTG…	1196	0	0	0	0	0	0	0	0	CVE02741;	-
CV_between1k2k_13407	CvlncRNA502	scaffold195_13	+	14576-15786	cctagtgttaagtttatttgactattttgtaaggggttttattctgtaaagggttggttaaataaaATAAGTTTTGAAGATAAATTTCTTTTGATGGTTTTTGTTTCCTTCCTAGCAATCTCTCACGACCCTGTAGTATTACTTCATGTTCTGGTCCGGTTTCTGAATACTTTGTACAGAAATCCAGTGGCATCCTAAATAAATATTAGGGGCGACCAATAAATAAACGATATCCGTTTCAACAGAGTTTATAAGTTTACTAATAAGATTATCTCGATGGATAGGATCTTCTTCTAAAACCGAAAGAAACCGTGTAGTAGAGAATTTAATTTCTTACAAGCCTGTCTTCATGATTTTTCGTCCAAATTTAAATAAATTTTTCAATACAAATTTGAATAC…	1211	4.21333	0.5	1.08333	0	3.47667	0.343333	0.783333	0.756667	CVE07818;	-
CV_between1k2k_13410	CvlncRNA503	scaffold167_7	+	1023-3634	atattagagattctaattcttttggtgacagagccttacaagtattaggttcttgcctctgaaattcaagtAAACTAAACCGTAAATGATCTTGTACTTTATTGGAAGTAAGGAGTTCCGACTCCGACTCCGGAACGTCAAAATTATTCATTTTGTTTAAATTTAAGTTACATTAGATTAATAAAAAGAGATTAATTCTTCTATTGATTTTAAACAATAATAAACGAACTTATTACAAGAAAAGTTCGGGAATAAAAAGAACTCTTATCATTTTCTTTTTGCGACATTAATTAAAAGTTATTAAATTAGACCTTTCTTCAGGAAGTTCCGAATAATATACAAAATTGAAATCACATTACGAAACTTCACATACAGCACAATAAGGCCAATTATCGCACC…	1812	3.61667	0.15	0	2.35333	4.62667	3.70333	3.86667	24.8333	-	-
CV_between1k2k_13446	CvlncRNA504	scaffold49_17	-	37152-38229	aataaattattaaaaaaaaaaaaaaaaaaaaatacataacagtcgttcagaagcaataattcaTGACAAATGAATCGAAGAATGCTCCAGGTTGACTGAATAGCAATTTTGGAATAGTTGAAGGAAGTTTATCGGCTAATGATAAGCACTAGAACCATTTAGGTCATTTGAAATAGAAGCTCCTTGTAAATCTGAAAACATAAAGCGATACCGTATACGTGTAACCGGTTGTCACAATATACAAAGCGATCGAAGATTGACCTCCTTTGTTGACACACCCGGCAGTACATATCGCTTACTATATAGCAATTGATCTACAACTTCCCGACGGAAATAAAAACCGTTCCAGAATCTCCGAGAACCGTCAACGCTATTTTACAAATTTAATGAATTCGCATT…	1073	0	0	0	0	0	0.59	0	0	-	-
CV_between1k2k_13449	CvlncRNA505	scaffold228_8	-	12198-13743	ttttttttttttttttttttttttttttatgtgtggccacagaataatagtcctgtcaaatggcGTTTTGCTGTCTAGGTCCGAAACAAAAGTAGGATAAAATTTTCAGATTTCAGATTTTTCATGTACGCCGTCTCGTGATCGAATCGATACTGAATTTTCTGAGCAAATATGGTAAAAAAGTATTTTATTTTTTCTTGTTTCATCTTAAAAGCTACTTTTTAATTCGAAAAGATGAAGTTTTTATTAAATCAAATCGATACTTCAATTTTAAGAAGAGCTTCTCAAAATTATGAATAATTTAATGATAAATAGTTTTTTTTTTTTTTTTAACATAAGCTCGAAATAATAGGTAAAAGCAATGGTCCATGAGATCAGTCGTTTCTGATGCTATTAAGT…	1563	3.61333	0	0	1.62	0.79	0.38	0.563333	1.28667	CVE11866;	-
CV_between1k2k_13476	CvlncRNA506	scaffold57_103	+	78795-80249	ataataatttttaatatgaaattttaattagcttaaatgataactatcatactttgtgataataactgtTACCATCTCTCAATTATTCTTATTATAAATATTTTTTTGGAGATTATAAAGTTGATAGTAAAATTTAGAATTGTTAATTTTAAATTTAATAAGTGAATTTTGATAAATATTGATGATGTTTATGAATATTTTTGAAAATAAAATTTAATATCTCTTATTAATATCAACAATTGTAAATTTTACTATCTGAATAAATTAAAAATGACTCTACAGTAAGTAGATGATAATTTTTACTATTTAATTCTCTCCATGAAGTGAAAAAAAATTGCCCAACAATGTTATTCAATTATTAATAAAATTATAATAATTCCGGCTAATAAAAAAAAGAAA…	1460	0	0.196667	0	0	0.843333	0.376667	0	1.35333	-	-
CV_between1k2k_13484	CvlncRNA507	scaffold35_92	-	10067-11183	gtattgattataacttgcggctgcgcaactacctaaagccgatcacatgcccacattcattaTTACGCGGGGGTACATGATAAGAATAAAAAACAGAGTGAATAGGACGCACGCGGTTCATTATTTTAAAGACTATTATGTAGGAAAGTGTTAATCTGTAAGACTGTTAATCATAAATGTGTACGAATTCAATTTTTTTATCTGAATTTTTTACCCAATTAAAGTACACGAATTGTTACTGATTGTCAAGTGAAATTACATTATTTTGAACGTAGGTATTATTATGCGTTTTTTTTCAACTAAAAACACGCATTATTTTGATTTTATTAATTTGTAATAACACAAATCGTTTATCAATACCCGCATTTATTTGTTTATTTTATTGTAAAGCATACATGC…	1115	176.25	33.21	35.34	79.9267	75.9033	37.35	42.5967	85.0333	CVE10028;CVE10029;	-
CV_between1k2k_13488	CvlncRNA508	scaffold11_38	+	19869-30548	taatgctagtgtaagttagggctcatcttaattattgcgatatgttcaattaaatgtacaacacccagggctgTCATTCACACTCTGACAAAATATCGAAGCACAATCTCCTCTACAATAATCATTTAAACGTATACGAAAATTGCTTCATATGATACTACATTTCAAAATATAAACAAACAATTTCAATATCAATTAATTATTTTATGTATAAATCAATAATTTAATAAAAATAAAATAAAAGGCGAAATATAAACAGTTTAAAATAAAAACTTATCAAACTCTATTGCACGGACTTGGACTGTATGTTGGGTCAAACCTAATAGCAGGATCGCTAAGGTTTTATCGTTGCTGGAAGAGTTTCTTCAGGCAGCTTGTGAGCCGGTTCCTCCTCGAATT…	1692	178.203	42.71	97.34	911.693	96.2233	53.4467	93.3467	802.18	CVE08535;CVE08541;CVE08544;CVE08545;CVE08547;CVE08548;	-
CV_between1k2k_13491	CvlncRNA509	scaffold52_15	+	92168-93300	gtgttcgatcgattatgaagacttctggaggaccaagtgacttgcaagtcaccagtgccgcgttaAATTTCGCCTAAACGAATGGAACAAAAATGTTTAATTAATAACGGAAAAAAAAAAAAAAAAAAAAAAAAAAAAAAAAAAAAAAAATATGAAAAGTACGAACGTCAAAAGTATTCTCTGTTTTCTCAGACCTGTGATATGGATGGGTAGCCGAGGAAAATCTGTGTTTAATCTTAAATTTAATCTGAAAATAAGGTAAAAAAAATTTTACGTAAATAACTACGTAAACGCTAAACACGGATAGACTTATGAAATGAAAAGCAGAAAACAATCATGAAACGTGTATATATTTCGTTTCGTTTATTGAGGTATGTCACGTTATTTAATAGGATACAT…	1163	56.8033	11.2467	3.80667	16.0233	12.24	14.4667	9.71333	11.1433	-	-
CV_between1k2k_13494	CvlncRNA510	scaffold11_5	-	96877-98185	gatctattcaactaggtgtttgtcttccattttcttgcactgcgaagatatttttataatcgctagaCTAGCGGCCAATGAAGATGCTAAGAAACACTTTGCTATTGAAAAAGTTCGTGATCAACACAATCAATATGATATATACTCAGATAACGTTTTTTGGACCCTTGTGTAAGTAAATATTCATTAGAATATAAATTTCATTTAAGATTGGGGCTAATTATAGCCTCAGATGTTAATTTTTTTGTAATCTAAAATTACAAATAATTGGAAGATAAAATTTTTTACTTTTATCTTCTTATAGACAAACGGAATTTTTTAATAAATTCTTAAGTTAATTATTCTATGAAAGTACTCGGAAAGAACCAAATTACATATCCTCCCATATTATACTCAGTA…	1310	2.38667	1.13	0.306667	3.26667	6.15667	1.94667	0.353333	7.28	CVE08380;CVE08388;CVE08392;	-
CV_between1k2k_13498	CvlncRNA511	scaffold31_23	-	20152-21380	actaccatgtacgactgtccatgaccttaaacggtcataaattatctatgcttggtcaagctcgATCAGGCATGACCATTTGTGATTGAACAGGGTAAATGAGCATGAACCCGCTTGATTGTATATGTCTTTGTACGATCATTCATGATCGGGCTTGAGCAAGTGTGGCCATGCACGATAACTTTTTCCGTGACCAAAATCAATACCGCTCTCTTGGAGGAGGTCGGTGGGGTTCCACTGATTCTACCAGTGAATGACAATTTCACTGGTAGATCAGTGGATTTTCACTGATTTAACCAGTGGATATAACAGCGCGCATGCGCGCAGATATATTGTTCACTGATTCAACCAGTGAACTTCACTGATTCACCAGTGAAATTGCATTCACTGGTTGGAGTC…	1229	0.563333	0	0	2.22333	0	0	0	4.69	CVE01242;	-
CV_between1k2k_13499	CvlncRNA512	scaffold57_102	+	90950-91926	atgccaaacaaatgaaaacgggccacccgtcagctctacgtcctatgtcgctctaacaaattctggttatCGTTCTCGGCTGAGTATGTCAAGTAATGCTTTTATTTCAGAACTTTTTAACTTTAATGGTCTAGTCTGTCTCTATATTTCTCTATACTCATCACAACATTAGGAAAGCATAATTCCTGACAAAAACTTTCGACATGAGGGTTAAATTTTTTTTTTCTTTAGATTTTGCTTTAAAGAATCGACTGTAAAACTTTCAGGATAAAAATTCACTAATATTAATTTAATATTACTGTTAGTAGAATTTATTATTTTCAGAGGAGTAAAATAGAATAAAATAAATTAGCGAAAACATTTGAGTAAACTGAACGTGGATAAATAACCGGTAGGACG…	977	1.14333	0	0	0	0	1.32	1.42333	0	-	-
CV_between1k2k_13502	CvlncRNA513	scaffold11_10	+	93537-94963	taccgaaattgagagacatctgataattttaagaatttttttaacaaacaaattatagcaagaaaaTTTTATTAAAAATTTCATCTTTAGAAGCTCTAAACGATTATAAATGAGATTTTTATGAATAATTTTCTATGCCTAGTTTATTTTTCAAGAAAAGTCAAAAAATTTTCAAGTGTCTGCTAACTTCAACTTCATTGCTATAATTATAGTAATAATTTTAATTGACAAATTAAAGGAAAAAAAATTTCTAACATACAGTTATCAATGAAAGCTTTTAAATAACTGTCTTTATAAATCAGTCGTACGGAAACACCGATGATAATAATTGATATTCCAGTTATCAACATAATATAAACTGTCATCGAAGGTTGATGAGGATATGTCACAACATTTTCT…	1427	78.8433	12.92	12.3	22.1733	52.3	17.0933	13.3733	35.0767	CVE08421;CVE08429;CVE08435;CVE08438;	-
CV_between1k2k_13507	CvlncRNA514	scaffold110_8	-	2052-3235	gtattgacatgtgccattttatattaattaaaaaagaaaaagactaataaattaatgaatataatttgttAAATATAAATTTTAAGATAATTGGTTTCTTGAGAACATTTGATAATTTTTAATTAGAAATAATATATATTATTAGGATACTTTTTTTTCGGTCTCATCGTGAAATTTTGTTGCAAGTATCTAAATTTGTAATTTCAGATTTTTATCGAAAATCTTTTTGTCATTCCATCATTAAAAAAAAATGATGTTAAGAAAGTAGTGATGGATAATGAAAAAAACATATTTTTTATAATTGGAAGCGATTCTCGATAAAAATTTAGAATTACAAAAACTTTATCATTGAATATCTCAGAAAATATTGATTTCAGCGACTTGGTGCTCAGAACCTTT…	1180	0	0.25	0.376667	0	0.736667	0.526667	0.363333	0	-	-
CV_between1k2k_13508	CvlncRNA515	scaffold34_1	-	33687-35387	ttttttttttttttttttttatttggaccactctatccaggcactaaaacccatttttgtaaaattttgtGTGCAGTGTTTGGAAAGTTATTGTTCTTTTGATACTGTATATAAATTTAAAATTGAAATTGATCTTACTGATTGTTTTTCATAATTTTTGGCAACTAAATTTGTTATAAAATTGTAGAAATTAATTACTTATATAGTATCACTAACAAATTCATTGTTTGTCGATTTTAAAATGAAAAATCTGTAAATTTTGTACATACAAAAAAATTAATTATTTTAGTTGTAAATAGTTGGTTGTTTTGCTCTCTGTTGATTCATTGGTCATGTTGATAATAATTAATTGCATTGGTAATAAACTCGTACTATTATTGTCAAAAAAAAAAAAAAAAA…	1705	4.90667	0	2.20667	8.77	0	2.82667	1.6	8.40333	-	-
CV_between1k2k_13518	CvlncRNA516	scaffold350_8	+	16471-17007	aaaaagtttttttaatttgaaaaaaattatttttttttcaaatcttataaaacttttttttaagaaAATTGCAATAAAAAAAATTTGATTTCCTCAGCTTAGAAATAAAATTGTTGAATTTTTTTAATGTATTAATTTCTAATTACATTTTTCATTTTAAAATAACAATTTTTTCTCTGTGTATATTGTGTACTTTTGATGAAAGTTTAAATTACTAAAAAATAATAATTGTAATGATAATAAATGAAAAGTTATTAGAAACATATGTGAAATGATGATTAATCGATGTTGAAGTAATATATATATAACCAGTTATAATATTGGAAATATTATTTTACATGTCACATGTGTCATTTAAATATACATATGTTCAAGTAGTAGCAGTACATAAACGATATA…	1380	13.9067	2.66667	13.13	68.2267	11.0433	1.98333	4.54333	34.06	-	-
CV_between1k2k_13527	CvlncRNA517	scaffold10_128	+	10679-11561	tttttttttttTTTTTTTTTTTTATTTATATTCCGTTAGTACATCATTGTCAGTAATAATATTCAAATTTTTATTTTTTAATAAATATGCCATATTTTGTCAGTCAATGGCGATTTTTTATTTTCAGTAATTCCGTATTGGCAACAACGATTAAAAAAAATTTTTGGGCCCTGTCATTTTGTTATAATAATATTTAGTAGCAATCTCTTAAAAATCTTTATGCACATGAAAACACTTTCTATTTTTTTTTTCTTATCTTGTTATTCTCATTTCAATTCACATTGAGCGCGATAAATAACATATAATTTACTTTAATGTTGAAATTATTTTATTTCTTTAGAAAAAAAAAATTTAATTGGACAATTATATACACCACGTCTTTACTGAATGCAAGACAAC…	883	11.01	4.13	6.94667	17.1367	23.48	2.93667	9.32333	39.4033	CVE07584;	-
CV_between1k2k_13530	CvlncRNA518	scaffold28_26	-	15859-64989	tacttggtgtgtggttgcaagatatttttaactttctgctgagaaaattgaaaattttcaaaaatcgggaagttATTGGTTTCACCGTTTTTTCGAAAATCGAGTTCTCATCAGATCTTGACGTTTTGAGGTCCGAGGAAGCTTCCCTGACTATTCCCGCGATGATGTCCGTATGTCTGTACGTATGTGTGTGTATGTGTGTGTATGTATGTATGTAACCCTTTTATAACTTTTGAACGGCTTGACCGATTTGATCGTGGTTGGCGCCATTCGAAAGGGCTTGACCAAACTTAGATTTTCTGAAAATTTGAACCGATTCGGACCGGTAGATTTTGAGAAATTGCAAAAAAACTACAAGAAAAAATTTTTCGAAAAGTGGTTTTCTTGGAACAACTTTTA…	1781	2.95333	1.35333	5.53333	4.97	4.56	0.57	7.43	3.39667	CVE06296;CVE06297;CVE06298;	-
CV_between1k2k_13532	CvlncRNA519	scaffold72_2	+	7113-9339	acgatctggaatttgggaaccctTTGCTCGGAGCCAGATAGTTTATTGGAAACGAGAGAGACCAACCAGCCGCTGATTTTGCCAGTTTTCAACCAGGACATCGGTCCTGGTTGAAATACACATTTGTGTAATTTAGATAGTCAAGGTCATTTTGGAATATATGTAGTTTGAATATTTAATGAGGCTTCTTATATTTGTAGAATTTGAAATTTGGAATTTTGTAAAATTAATTCTAGGCCGTCGGGCTGAATTTAATTAATTTAGTGAATTAATTTATTGGAAAAATTGTTTAATGAATTTAATAGAATAGTGAGTTGAGAAATTTTGGTTGATAAACTTTGGTAATGAATTAAATTAGTGAATTTGATATTTTGTATTGAAGAATTGTTAAGCGTAAAA…	1752	1.76	0.636667	0.65	0.446667	1.56667	0.156667	0.436667	1.11	-	-
CV_between1k2k_13546	CvlncRNA520	scaffold5_8	-	5058-6784	cacaggttcgccgatcacacactctacactctctatacaaccatttgctttaccatctcgagcgacaCTTACACACTACCACAGACATTATCACCAAGCGTCAATATAACCCGTCTATATAACTAGTCGAGATCTTAGTCCCACTAAGTCCAAGTCTAAGTCTGAGTTTCGAAAGAAAACGCTCATTTCAAAGATACCTCTTTCGGTTCAAACGGATTGATCATCAGGATCACCTGACTGATCAGTGTCCAGTGATATGACAGTGGATTGATTCTGTGGCTTATTGTTTTATGTTTTAGTTTGTTGCTAGTTGCTAGTTGCTGGCTGGTAATTTTCTTTTTTGTGTGTCGTTTAAGTGCAACCCAGTGCTCATGTTTCATGATCATCATCTGTTTGCGT…	1721	3.74667	0.593333	0	5.81333	1.09667	1.52	0	6.45333	-	-
CV_between1k2k_13552	CvlncRNA521	scaffold312_10	-	24433-26293	aggaacagtaacgagaaacttgatcaaagaaaaaatttttaaactattatcttttgttttttattTTTCATACACGCATTTTTAATTAAACTTTTTAACTTACTAGCTTTAGAATTAATACCTTATTGTTTTGTTGTAATTTACGGTAGCTTTTAAATTTTAACTAGTTCCGTTAAAACTTTAACATTTACTACGCTTGACATTTGTTGTGTGTTGAATTAATACAATGTCATTTCATAATTTTAATAAGTTCGTGTCCATTTTAGGTTGTACATACAAGACATACATTAGCATGACATAACGCTGTCAGCTTAGCTAGCCGAGCATTTTTATCTGATGTAATTTTTGTTCCCTTCAAACTTTATTGAATAATTTTTTTTATTTTTTGTTAGATGCTTG…	1861	4.33333	0.143333	0.63	1.74333	0.66	0.586667	2.08667	11.2133	CVE06503;CVE06504;	-
CV_between1k2k_13559	CvlncRNA522	scaffold15_78	+	22164-23510	gtcgatctcttctatcgttttgtccgccaaggtaattttactccaaactccataattactaatttATTTATTTAACTAAAATTTTACCATAACAGCTTTGTACTCAGACTCAAAAAAATTTTTTTGCTCAATTAGTACTTATGCGCTCTCGCGCAATTTACTTCCAGTATCTATTTGTACGTATTTTTTACTCTTTGATGCCTTGAGACATTTTAATATTTACGCCATTACATGAAATTACTCTAAAACATAAATTTTAATTAATATTTTAAATTACGTGTAGTGAAATATTATTGGAACAAATTTTCTTTGTCAAAATTTGAGGTTTTTATTAAACCTTAAAAAGTACGTGTATCTAATTAAAAATTTAATTTTTTTTCATATAATTATTCATATATT…	1349	253.003	65.67	88.3333	242.87	191.313	78.6233	107.963	255.92	CVE05076;CVE05079;CVE05081;	-
CV_between1k2k_13564	CvlncRNA523	scaffold13_171	-	47661-49414	gtgtgtccgattcgttagtttttagtggccgtgctcctcgttgttacatgaaggatttttacgtgaatggaATTATTAACTGTAAATTGTTGTAAATCTAACGTCCGTTGACTGTCGTGTAACTCGTCATAAAACCATGACTAAGGATAGATTAGCAGCCCTCGTAGCGGTGAGTTGACCAACAAACACTTGTACAATGTGTACCTAGTCAGTAGTTAAGTTATCAATATCACATCATTAGACTCCTCATCATATCGTCGTACATATACCTACATACTTAATGAACCTTTAAGCTCTCGCTGTCCTGTCAATTGAAGACCAATTGGAAGATAGATTATCGTAAACTGTTGAGTTGTTTTTTTAACGTTGGCTACCACTGTCCGTTGTCAATTTTACAAA…	1753	0	0	0	0.956667	1.07	0	0.213333	1.01	CVE03075;CVE03088;	-
CV_between1k2k_13569	CvlncRNA524	scaffold187_10	+	2691-3226	aactgcctttcaaacatacaccattgtatcatctgattccatgacttataaaataatgcttttattttgcCTTACTCCAGCTCGTAAAACTTGAAGCTAAAGCGAGTTTTGTAAAAACTACGTAGAAATGCTTCCTTGAGCAAAGAAACAATAAAAAAATGCATTAAGACATTAAAATTAATATGTTTGTTGTTTTCTAAGCGAAAGTTATTCTTCATTTATGCCGAAGAATGTGCCCGTTTGTGCGAACGGATATGCCGTAATATTGCGTGAAACTTAATGGGTTCAACGCCCTCAGATCACTTCAAGAGTAATTATATTACGACTTTTGATGTGTAACATTTTTTTTGTAAAAATTTTTCTTACATTATTATTTATTATTCTGTTTAATTAATAACA…	1556	1.30667	0.363333	0.556667	0	2.28667	0.726667	0.506667	2.43	CVE05866;CVE05867;	-
CV_between1k2k_1358	CvlncRNA525	scaffold10_162	+	40231-41652	accaagtaaagtatttcctgttagttaaaacaatgattgttgcatgaatttcaggaataaattttgctATTAAAATTTTTTCCTTTGTTTTACATTGAGTAAAGATAACAATTCAGTTCAAATCGAGTCGAACGAATATCATTTCTTCTGGGAAAAAATTTTTATTAACAGTTCTTTCACTTTTTTTTATTATTATGTAAATATAAATAAATCAGTAAATTATTTATCGAATTGTCGAGTAAAAATACGAGTATTTAAGCGGGACTAGAATCTGAAAAAATTTATCGATAGTTAAGTTTTATTAATATATTAAATTAAAGATTTAAAAAAAAAAAAGTTAAGGTGGAATTTTGAACGTGAAGGGTAATTGATGACTATACATAAAAGTAAACGTCCTTG…	1427	0.463333	0.203333	0	0.66	0	0	0	1.84333	CVE07711;CVE07724;	-
CV_between1k2k_13581	CvlncRNA526	scaffold33_108	-	9635-10739	tgtacaatggtccgcaatgtgagttagctctgtgaaagatgcgccttctttctgttttttcaatgtgcgTGTCTTGTGTGACAATACCAACAAACACAAACACATATGTGCATGCATGAGGGACTGAATTAACAGTGGTGTTGTACTTTGTTGGTAAAGTATTCCGATGCAATGCATGTACGTGTATTGTTCATCCTCTGTTACTCCTCTTTGCCTCTTGAGTGTCTATGGAAAAGTGCTATTGTTAATCCTCGATGACCCCAACCTCCTTCTGGATTCATCAGACCTTGTCATGACCTTCCATTCTCATTCATTTTGTAGTCTATCCATTCTTATGCACTATCTCTTCATTCCTTTCTGTTGACGAAATCAACTCTCGTGGATTTTTTTTTATTGATA…	1131	10.9233	8.99667	4.97667	8.62333	2.93667	4.19	10.76	10.3367	CVE05676;	-
CV_between1k2k_13584	CvlncRNA527	scaffold52_96	+	9904-11022	taattactatAATTCATATTTTTTTCGCCTTAAATTAATCTCATATTTTAAAACAATAAAATTTTGTCAACTAATTAACATTAAAATATATTTTCGTAATATAAAAATAATTTTTTTTTGTCAAATAGATTTTATAGAAATCTAAGTATTAAATTTGTCCTCCTAACGGAACTTTTAAATAATTTTTTTATTATATTATAGCGATTAAAACTGTTTGTTGTAAATAAAAATTTTTACTTAAATTTGTAAAGCAAAAAATTAAATGTACTACGTGTCTATATGTCATTCAGATTAACTACAAGGAATATACATTAATCTATACCAGACTATTTAAAAAAATAAAATATGTGTATTAGTTTGTAAAAAAAATCTTCGATTTTCTTAGCGGGAAGTTAAAAA…	1116	176.477	85.5867	348.713	1841.19	100.363	96.2967	349.397	1583.37	CVE04656;CVE04657;	-
CV_between1k2k_13604	CvlncRNA528	scaffold227_51	-	5475-7484	tattatagtagcgagaaaaaggaggaaattttgtaaaaaaattttttttttcgtgaaaaaattatatcatatggCTATATATGACCTTATATGGCTTGATATGACCATATATGACCTCACATGGCCATGTATGACCTAAACATACCCATATATGACCTGATCATAGCCATATATGATTTGATAAGATTATTTACAACCTTATTATGGTTACATGTGACCTATAATGGTCATATATGACCTATTATGGCCATATATGACATATTATGGTCACATATATGATCTATTATGGTCATATAGGACTTATAATGGTTATATATGGCCATTTAGGTCATTTATGACCTATTAGGCCATATATGACCTATTATGTTCACATATATGACCTATTATGTTCACATATAT…	1837	0	0	0	0	0	0	0	0	-	-
CV_between1k2k_13620	CvlncRNA529	scaffold341_13	+	9460-11013	aatttgctatcacatcgaagcgacttagaaacagaaaaattcgtgattttatattgtattcaatcgtgGTGATATGTTAACAGACTCATCAGTAACACTGATGAACTCTGCTTTATGTTAAATTATTTTTTGTACTTATAGAAAATTTTTTGAATTAGTTCCGTACTTGATATACATTAGTACTGAATTAGTATAAAAGTATTTATAAATATTCGTCAATTTTACAATTAGAGAGAAAAAAAACTTCTTTTTAAAAAAATGAGCAATCTTTTAATACGAAATTAATCTGTTTAAAATTTTAAACAATTTTATTTCTTCGCTGTAAAAATACAAATTTTTCTCACAGTAACTTTTTTGAGGAAAAAATTTTGTTCGATTTCGGAAAAAAAATTTTGGACA…	1549	134.73	27.3133	39.2667	87.35	65.2333	30.1533	39.97	110.127	CVE00101;CVE00102;CVE00103;	-
CV_between1k2k_13621	CvlncRNA530	scaffold25_51	-	48997-50773	ccagtctttcgacaaagctcatcgcttattattggattatttcgaaatTTATTTCTTCAGTTGTAATTCAGAGATTAATTAGAATTTTTTTATTTTTTTATTTGATACTAGTATCAAGGGAAGTTTATTCTTCTCGAGTACTTCAAATTGTTTGATTACAATTTTTATTTGAGTCGCTGGTGATTGTAACTAACGTTCAATCAGACCTTATGTGTCGATGAGGTGCAAAGTTTTAGATTGTCAAGGAAATTCCCCAACATTTCTACCAAGTGTCCGGCTTGCAAAAAATCTGAGATCACGTAAAGGCAGTCGATGTGGTAATTCTGGAAACCGCCTAGAACTTTTAGTACTTGTCCATTTACACCACGTACCATAGATTGTCGGAATAAAGTAAAAAGG…	969	1351.48	165.08	1412.89	5067.65	777.38	87.5533	1174.67	3950.84	CVE00521;CVE00522;CVE00526;	-
CV_between1k2k_13625	CvlncRNA531	scaffold35_49	+	162182-163184	acctttactcggtgtcctcatttttgttgaattcttaaaacttttttccttactctttttctCATACTTTACTATTATACGTACAACTACTACAACTACAACTAGTACTTTTTCTTCTTGGCATCCGCCATCTTATTTTTCTATTCGCCTTCACTTTTCTCTTCTTATTTTTCTTCTTCTTCTTCCTGTTCATGTGCTGCTACTGTTGCTGCTGCTAGTGCTTCAGGCATGTCTTTACTTATGGGCTTCGTAACGGTAACGCTTCGCCCCCGCAAGTAGATACGATCGGTTAGCAATGGGGATGGTGGTGAAGTGATGGGTGGAAAAGGTGGCTAACGGGGCAAGAGGCAGTCAACATTCATCCCAGTAGATAACATCGCTTGTTAAACCTACCTATCC…	1003	0	0	0	0	0	0	0	0	-	-
CV_between1k2k_13627	CvlncRNA532	scaffold30_6	+	121179-122267	aagttgaaccaagcaagtgttattggaagtctgtctactctgcattttaaaaacaaaataatATATATAAATTCCACATAATCTCATTATCATCATGGTGAAGGCTTTGAAATTCATAACTTTGAGTTGCATTATAAGTGCATATTTATTTGTCGGTAAGATATTAATTTCATATTAATTATTCATGCCTAAAATATAAACAATCCATATAACCTGCATGATTATGTACACTGCACTCCACTTTCATCTATTTAATCATCACAAAAATTTTTCCCAATATTGAAATTTATAAAATCTAAATTAAAAAAAATTATCAAAATTTTAAATTTATTAAAAAATGTGCAATTAAAACCAATACTTACAATAAATAAAATTTTTGATTTTTAATTAACGTTGTGA…	1084	6.95	1.44333	6.63333	5.22333	7.5	3.18333	7.83667	12.6267	CVE10736;	-
CV_between1k2k_13629	CvlncRNA533	scaffold187_12	+	110954-112523	atgcctgaaggaaggccaaagtaaaaattttcttgaaattctattcttgatagaagtaattttttcttaATTCAAATTATCATAAATACTTGATACAATAAATTTTTATATTTGATAAAAATTTTTAGATACTTTAAGGAAGTAGCGCTACCTACTTCAGCTAACAATAAAATTTTCTCACCTTGAGAAAATTTTTCTCTTGAATATTTGATACCCATTTTTACTATTTTAACGTGCAATTTTACGTATTGAATGAAAAAAAAATGATTCAATATTATTTGATCTTCCCATTTGACATGTTAGTCAATAAAAATATTAATGAAAATTTACTATCGAGGTGTTTAATTTTTTGGAGCAAGAGAGAAATTTTCTCAAGGCAAGAAAATTTACTTCTATCGA…	1569	3.25333	0.883333	0.26	2.19667	3.77333	1.2	0.496667	5.15667	-	-
CV_between1k2k_1363	CvlncRNA534	scaffold25_51	-	48425-49723	taACAAAAATATTTATTAGAGCAGTGAAAATATTTATATAAAGTTTAAAAGAATTTTAAAATATTGCTATCGAGCCACTGTTGATCGCGGAGCTCGGTATTTCTTATTGACGAAGGAATCCTTTTTGACTCTTAATAAAATTTACTTCAAGTATTTTTTTATCCATATTACAATAATTAATCATGGTGCATAAAGATTACAACACTGCCCTTAAGGGTCCATACCAAGAAATCAAAAAAGACAAACCAATATCTAAAATGCCATCAACATCATCAGCGTACAAAAATTCCGACAAAAACGATAAAAATAACCCTTGGGGACCGGTTTTCAAAAACAAACAAAACTTCATCGACATGCACATTTTTTAATGGTTTTATCATCCGATTTAACGAAATGGTT…	1135	300.073	68.2867	92.0833	1688.98	159.7	43.1	8.84333	1561.13	CVE00521;CVE00522;CVE00526;	-
CV_between1k2k_13644	CvlncRNA535	scaffold35_190	-	31643-33047	attacatacacactaaaacgatttatccttgtgtgcgatgtatatggataaatataaatggacaatgccgaGAAATTACTCGTCAGAAGCCAAACGCTGTGTCTAATCCAATGATTTATGTCATTTCGCTATTTCATTCTCCTGCAATTAACTCATTATTTTACAGGCCTTAATAGAGACGCTATTAATGCTTTTGCGCAAACAAACTTTATTTATATTTCAATTTTTCTTCAACGTTTAAAAAGTTACTTTTAAAGAGTAAATTTTTGCCGGTAATTCGGAATTTATTGAAGATACAAAAAACAATTTTATAGGAAATTTAATTCCCTACAACTTTTGTCCCAAACATTTTTTCTAAACCCAACAGTTTAGTTTAAAATTAAATTTGAACTCTTAATT…	1400	6.32	1.67333	0.3	0.676667	0	0.81	0	0	-	-
CV_between1k2k_13647	CvlncRNA536	scaffold25_59	+	54366-55179	ctgtcataaatggattaattttgtttgagctaatggcgagcagtgaaattttattCCGGAATTTTAAACTTGAATGGATAAGGTATGTGACCGATAAAAGGACAATGCATTTTTTGCTCGAGAAGTTGGTTAACTTTTCATTTGTTAACTTAAAAGTTGGTTGGCAATGCGAAGATAAATGGGTAATTTTAAGTCGTGAATATATTCTTGAAATATGGACATTTGACCATGAATCCTGAAAATTTCACAAATTTGTCGCTTGCGGTTGATTTTTAGTCCATTTTTTAATTAAAAGTGCTTGGAATTTTCATTGTAAAAAAAAAATTGTTAAAATCAAAATTTTGAAGAGTCGTTTGGGGGATCAATTTTCCATCATAAGTGCTAATAAAAAATGTATAT…	1274	19.6067	4.03333	5.03667	38.9233	12.5233	4.82	10.3367	42.98	CVE00569;CVE00572;	-
CV_between1k2k_1365	CvlncRNA537	scaffold4_26	-	13361-14704	cttttttttttttttttttttttttttattgtttaaagtcgcataaactacgaaggtcatgagcgactaCGGTAGGGGGTAAACTTTTGAGCTTGGAACACGTTTTATTTTTTGGGATGAGCAGAATAATACATTTAAGTATTGAAAATATTCATTGGTGTAAGCCGGACTCGAACCCGGTCCAATGCTTTGGTAAGCAAGGGCCGAATCCGATAGGCTACTGCGCGCTTTAATTTCATTTTTTATGTTAAAAAAAAATTGATAAAAATAGGAAATTTTTTTCTGGAGGAAACCCAATTAACCCCTTAACTAATATTATAATTTAGTCATATATAATTTAAAAGTTAAATAATTAATTTGATTTAATTTAGGTGATGACATTGACATTAATATTGATAA…	1372	181.977	36.2367	26.4333	71.59	103.643	35.8767	35.94	86.6267	CVE05971;CVE05974;CVE05975;	-
CV_between1k2k_13653	CvlncRNA538	scaffold6_10	-	3165-4917	agtttttacactaacttaggtttcttatcttcattatttctgaacaataattattattgtaatataaaggcGTACGTAATTTAAAGCTGGCGAGTTTTCAACTTTACAATTATTTTAGTTTCATTAATTAAGGTTAAGAGCGTATTCGAGAAAGTTTTGTTTATAATTAAAAATTAAATTTAGCGCCCTCTGTAATTTAAAGTTGTACTTATTTTAAGTCTTCTAACATTAAAAAAAAAAAAATGTGTACATTTTTTTGTCTATTGTAAAAAACTAGCCTCAAATTTTTTAAATAAATTTTAGGTTAGTTTGTATTAAAGAAGAAATATTAAATTAAATTAAAAAAAAAAAATAAGTATGACTTAACTCTGGCAGCAGCAGACATTTTGGATGAATTAA…	1713	167.91	30.54	41.6667	61.8167	44.08	33.35	45.9567	116.697	-	-
CV_between1k2k_13655	CvlncRNA539	scaffold57_65	-	2158-3801	agggtatgaggtttcgtgacagtgtgatcaagacaatctttaacaaaaacaaactcttCTTTATAACTTGTTTAAAGTTTCATAGCCTGACGTTCTTGCGCTCTATAAAACGCCACTCGTAAACTATTTCTCTGCACTGATATTGCATGCTTTTTTTTTTATTTCATCGACCGGCTTTGACAATTAAATTATTTATTTAGTTTTAAATAATTTTATTTATGTTAAAGATAAAAATTAATGATACACCGAGAGAAAAAAATTTTAAATCATTTTATTTCTTAGCTCAAAAGATCAATTTTTTTTTTCACAGTAATTTTCTAAAAAAAAAAAAAAAAAAAAAAAATTATTTAATAAAAAAAAAACAACTTGTGAATTTTCCAAAAAAAATTTTTTTTTCCA…	1645	3.36	1.68333	1.23667	1.47667	1.73	0.846667	1.23	2.32667	-	-
CV_between1k2k_13656	CvlncRNA540	scaffold17_32	+	13141-14507	tcgatctgggtcacgaggaaatatatagtcttttttatttcactttttaggagtttcaaaatatATAAATTACTATTTTAAGTTAATCTTGGGATGATAAGTGATTTTAATATTCATTTAGTTGAGCAAGAGGTTGCGCTCGGTGCTTCTTCTTTGGTCTTATCAGTGTGATAACTAGTCAAAAACATGCCTCATGTGTGTTTTGTTTGGATTTTTTGTTGAGTAAATATCGAGTGAATTATTCTAATTTTATTTTATTTTTTATGGAAAATTAAAAATATTTTATTCGAAATTTTTTATCATTTTTTTTTTGTTAACATATTTATCGTGATTTGCATATTTAATTTACCGTAAAATAAAAAGTTAATTAAGTAAATTTGATTATCAATTTTTTTATTG…	1367	0	0	0	0.696667	0	0	0.3	0	-	-
CV_between1k2k_13658	CvlncRNA541	scaffold13_110	-	7633-8820	cccccgcgtatttactcggttgtgttacgcatttacctgttcatcatcagaatataatgcattcatatTCATCTTGCTTCTTTAGAAGATCTATTAGTATAACTATTGGGTATTTATACACTTCCTTATTACGTATTCTCATTATATTATATATTTACAATTATAAATCGATTTTTTAAACTCGTCTTATGATATAAGAAAATAATTGTTTTTGTATTTATTTCTATTATACATTTAGGTGTCCTTGATATTTATTTTCGACCAGTATTTTATTAATAATTGCTTGGTTTAAGCTCTGCATTTAAATAAAAAATTATTTCTAAATTATTTTTGCTGCTAATTAACGAAAAGTAAATGAGTTATTTGAAAAAATTAAAAATAAATAGCGTGAATTTATGA…	1188	0	0	0	0	0	0.23	0	0.89	-	-
CV_between1k2k_13668	CvlncRNA542	scaffold15_81	-	7964-9126	gattgataattttaactattgtacgccggccagacaaagcgttaatttattgtcattatctgagattttgCTTGTGAGATTCGAATTCTTGTTTTCGGTATTCAAGATAGACTACTTTAATTATTAACTGTCTTTAAATAGAAATTTTAGGTGAAATGGATGAAAGGTCTTTTTTTTATGATCATATTTTGTTTGCACTTTTTTTTAATAATATTTAATCAAAAATTTTAATTTCAAATTTTGAAAATTCTTTCTAGGATCAAAATTTTTCTTATGACCTTCTAATTGGAATTATGGCTAAATAAAAGGAGATACAAGAAAATTGACGAGGGCCTTTTTAGTAAATTATTAAATTTCCAATAAAAAAAATCTCTTATGATTTTTTTATATTTTCAATAT…	1159	0	0	0	0	0	0	0	0	CVE05086;	-
CV_between1k2k_13669	CvlncRNA543	scaffold35_34	+	35673-36857	ttctcgacagaagaatttttctatcattttgcaacttaaatctaacattgaccggctagtcaattttaaaactccAAAAGAAAAGTTCATATTTTATTGTGATATAATCCGATTGATTTGCTATTTTAATTTTTTTTTTCAGTTCTAACAGCAATAATTATTATCGTCATGAAAATGATAAATGATTTTTTTTTTGTTAATTATTTATTTAATTTAACTGCATGTTTTCAGGGAAAATTAATTTATTTTTATTTACTATTATACTAATTTTGCAGAGCTTTATCAACCACTGCACTGTGGTGTCTATGTGGTATCACAATCCAATTAATTTATTAATCTTTTTTTTTATCATTGTATCCTCATCCCATCATTGTAATACTACCATTGCAAAAAATATCT…	1184	21.5233	2.08	7.85333	23.5933	5.4	3.03667	9.18333	24.2233	CVE09834;CVE09837;	-
CV_between1k2k_13677	CvlncRNA544	scaffold49_65	+	1734-3086	tttattgtattgacggtgggatttatcgggtgccgggcgtctttgcatggaagtcagtgcattttgggtgtTGTAAGTAATCATAATCATCATTATTATTATTGTTATAATTACTAGTTGTACTCAATATTGATTAATGGTATTATTAGCGCTGATTATGTTTGCGAGAAAAATATTTTTTGCACGATAAAATTAATTTTTTTTATTTCAAATAGTATAAAACTATTTTTTAGAAAATTTTCTTCTATTGTTTTGTGAATAAAAATTTTTATTAATTGTTTAAATGTAAAAATTTTTTAAAAATCGAAAAATTATTGACTTATTTTTTTCTTCACTTAATTCTTCTTCATGGCAGATTTACGAATTATTTATCGAAAATTCATGGAATTTTTTTTTCAT…	1353	0	0	0	1.36	0	0	0	0	CVE12555;	-
CV_between1k2k_13682	CvlncRNA545	scaffold15_65	+	82514-83844	ttttttttttttttttttttttttacaacgaaaaaatattgttcaagtaaaaagaacttttggagtacTTTCGCGAAAATAATTATAAATACTCAAGTCGAAGTTAAATTTTATAACTCAGCTATTCTTGTATAATCTTTTGCCCTCATTTTAACTATAGAATGCTGAATGCTCAATGTAATGATACTTTTTCCTTGAATTTTAAATAACATATGGCACAAACCGCATGCGTCTGCAAATGTTAATTCACCAAGCTAATTTTTTGTTAACTTTTTAACTTATTTTTATGTCGCTATTCTATTATTAGCTTGCTGTATTAATATTATATAAATTTAAAAGCCTATAAGTCAAGTCTGCCATTATTGTTATCGATTTACCGGTTTTTTAATTTTTACTTTA…	1330	0	0	0	0	0	0	0	0	CVE05030;CVE05033;	-
CV_between1k2k_13684	CvlncRNA546	scaffold25_24	+	17196-18425	aacagcacaggtttgcttcttaaatctgacgtaacgagtaacgtagcgtagttaagctcagccaagggCAACCTCTATTCATAGTAACATACTCTCTAACATTAACATTATACATCTACATTTACATCGACATTTGCAGCAATCATGTGCTCGCTAGTGGTTGCTCTAAAACCACCGTCCTATATATATAACACGAATAAGCGCAATCCTCATTTTCATTTCACTTCTTAACTGCCGCTGTACCACTGGCCGATGACTAATTCTGATGGAATTTAATTGCGTTTTTAGAATTCAATGCTTTTTCATATTTTTGTGACTTAACTTTGGAATGATTTTTTTTTCCAATATTTTTTTAATGATAATAATAATAATTATTGGCGTTATTTTTATTATAGATTC…	1230	0	0	0	0	0.35	0.22	0	0.746667	-	-
CV_between1k2k_13687	CvlncRNA547	scaffold15_7	+	116883-118155	taatctggaaactggacgatcaaaatcatcccaccaatcgcgatacattaaaggcacgacggacatattctATTAAAAATAAATTAACTAAATATAAAATCAGTAATGAAAAATATTTTGTAATGTAACGAATAGAACGATGAGTTATGTGGTTTGTATTATCATCAGCGTTATTCTTTAGCTTAAGTCAGTGAGGGTTATTAATTAATCAAGTATCATATTGGACTGTGGTAGTATCTGTTCAGTCGCATAAACATCTTTGAAATTAAAATCGTAAAGTTTGAAAATAAGTGTTAGGATATTAACGGAGGGAGTTTAACACCGAATAATTAATACTTTAATCTATTATTAAAATTTACGTAATAACTCTACGTAGGTTTAAATAATTAAGATACATTA…	1273	618.813	209.887	163.863	1691.17	650.117	311.55	163.583	1755.4	CVE04746;CVE04756;CVE04759;	-
CV_between1k2k_13697	CvlncRNA548	scaffold35_26	-	129309-130886	tttatttttctttttattatttttttttttttttaacaatcaaagttacattgagtcatcaataaactaaacaTTTTTTTTTTTTTCAAATTATAATATCTTAATTTTGTAAAGAGAGAAAACAAGTTATACAATATTTTAAAAGCTATAAATTACTATTCGATCGACCCTAGAAAGAGATTGAATTTATAAATATTTTTATTATTGATATCACAATATTTTGGATTAACACACAGATATATTTTTGTTATTATGAAGGACAAATAATGTGCTTAGAAAAGATTTATTAAATTTTGTTTAATTTTCTTTACTTTTTCATGCCATTGATAAAAATATTTCTACATCACATAAGACAAAATTTGGTAGTAGTTTACGTTGGAGTTCATATTACGCTTTATG…	1582	0	0	0	0	0	0	0	0	-	-
CV_between1k2k_13708	CvlncRNA549	scaffold10_23	+	160928-162559	taggattaaaaaagggtccgctgattttcaatagtgtgttctattcagcactactgtaccctactAAATCCATTTTCCAACATGCGTTAAGCTCACTCATTGTGTTTGAAGTGTGCCATAGTACAAATATTGTTACAGGCAATTCTAACAACTATACAAGCCATTCCTAAATTAATATGTTCTATTCTGTCTTGTATACAGATGCTTTTGGACTTTACCTCCATTATATTAATTAGACAGCTGTTCGAGTAGTTTGATAGATTTCTGATCTAAAAAATATAGCTTAAGTCTTTTTTCAATCTGTTATATTTTATTGATAGTTGCACATGATTTTTAATGAATAAAAAAAATTTTAAAACGTACTACGCAATAGTAATTCATCAATTTTAATCATATCTA…	1635	0	1.02333	0	0.486667	0.263333	0.326667	0	0.586667	-	-
CV_between1k2k_1371	CvlncRNA550	scaffold49_64	+	42928-44643	tagagaacaagtaccagtatgtctttggtctgagcgagtaccatgcgagCTGCTCATGATATACGTTCTGTCGGCAGGTCAATGCTCGTTCTCTTCTTCAGACATTGTTTCCTTTACTTTCAATTATTAACCTAATTTATATTATCATTTAATTAACTAAGGAAGCTTTAATGGAGAAAAATAGATTTGGTTTGATTTTAAAAGAAGTGTTTATTATTAGTTTGAAAAATTAACTCAATTTTTTATCTTGGATTGTAATGGGCCAAAACTAAAAAAAATTTTTGGATTTCTGCAGCTTGAGGACTTGAGAGAATCGGAATTTTTCAAAGCAAAAATTTAATTTTTTTATTGAAAATTTTAAACTCTTGTTTTGAAATATTCAGTTTAAAGTAATTCAAG…	1712	9.78667	1.40667	0	1.82	2.82333	3.77	1.07333	0	-	-
CV_between1k2k_1372	CvlncRNA551	scaffold255_7	-	4629-7077	attgcatttgaaggaatagacacaagaaaaatcgcagttataacccagaaatcttcAGTTATTAGTAGGTGACATCGATCTAGACAACGAGTAACTCATCGAACACCATGTCAAGACCTATATTAAGCCGACCACGTACACGTGTGTATGACTGTAATTACGACAAAGGAGAGTCTTACTACAAACCGATGATGGATCATTTGGATAGGAAGTACAGCGCAAGACCACTTTTTCCAGAGTCAAGAGGTTCATTCGCTGATGAGATTGCGGCAAGACGTAGCGACATCGGTAACATCTTTAGTCGTTTTCCAAAATGGTTTTAAATGTTATGAAACATATTTGTTATGATGATAATTTATTATAAACAGTTTTGCTTATAATCTCAATCCAAAAATATGA…	995	37.9733	114.76	1482.46	1761.84	63.84	82.9167	1144.22	2028.5	CVE00020;CVE00021;	-
CV_between1k2k_13728	CvlncRNA552	scaffold282_5	-	39753-51611	tatttcggccaacacaacttcggtcttccttcagtcacccgaaaattttcttgagccaagaattttgttCTTCAGTCAAGAAATTTTTCTTTCTGTGTGGTTTCGAGATGTCTTCAAATTGAAATTTTGTCGTTTGATAAATAATCCGAAGGTGATCCTTTAATTTTTCATTATTCATACTTTTTCAACTTCCTGCTATAAGATCCTAGAAAGATATTTTGACTATATCCACGATGATGTCCTGATCTATGTATGTATGAACATTCATTCGTATATATACACATATATGTGATAAAACTTTTATCAAAATTTGTTATATACTACTAATTTTTATTTCTTAAGAAATCATTTTTGTATAATTTTATAAAATTTCATGAAATTTTGTAGTCAAAATGATTT…	1407	0	0	0	0	0	0	0	0	CVE01472;	-
CV_between1k2k_13729	CvlncRNA553	scaffold11_61	+	47758-48893	ttggttatcgttgtacgtatttgtacaacgagtcctcggacttaatcgtaatgcgtaagtacccacaAGGCCGTAACTTGTTATCGTTTATATATTTAAGTATTTGTATAATGAGTGAATAAACACTCTGTCACACACGTACATTTTCATGGGTGTGCGTGTGTGAGAACATATATGACATGATATCATATGATATGATGATATGTCAACGTAGCGATCCGGATATTATACCACACCAATCGGTGGAAAAGAAGGCTTGCAATTAAACTATTTTTAGTGTCATTGTAATTTTTGGTTAAGCTAGTCTTTACGATTTTTTTTTAAATTTATGCAGATGATTCTTCATATAATTATGCATTGACTCGCACAATATGACAATTTTTAACAACATAGTTTTGG…	1136	1.25333	0.273333	1.18667	8.95333	0.41	0.49	2.38667	5.35	-	-
CV_between1k2k_1374	CvlncRNA554	scaffold7_2	+	36447-38066	agtgatatagacaattcgttgaagtaataaagagaatttgtaataataacaatgagaatttcctggaaTAACAAATATATTTGTTACAGTAAATTTTATTAGAATACATTTAAAAAGCAACAAATTAGTTTTGTTATTGCAAAAAAATCATTTTGTTACAGCAATAAAATCACTTTGCAACAGCAATAAGTCATTTTTTGATAGCAACAAAATGATTTTGTTAGAGCATCAAATTGATTTTGTGATTTAACAAACTGGATCGTTAATACAACTTGAAACATTTTGTTAATCCAACTAATGGATTTGTTGCTATAACTATACTCATTTGTTACCACAACATATTTTTCAGTTATCCCGTCTTTTGTTATTTCAACAAATTCGTTTTCATGCGTGTATGTA…	1621	0	0	0	0	0.496667	0.173333	0.48	0	CVE00597;	-
CV_between1k2k_13746	CvlncRNA555	scaffold10_162	-	24370-25570	gcttttaacgtaatataaaattttttataaaaatatatcaataattttttttattgaaaagttctctcGTGATTATATAAAACAATAAATGACGGATAGGAAGATTATACGATAGAAATTAACAATAATAAGGAAGCTTCAATCATATAATCATAAATATATTTAATAGTTATTTAAAAATTTTTTATTTAAACATCTACTAATGTAGAACTGGGATTATGACATATATAAATTGAACGCTCCATTCTCTATTATGAAAATATAATATTCACAAGAATTAGATACATAGAAAAATAGCCTCTGTAATATCTAGCACATATTCTTATTTTTTTTGAAAATTAAAAATGATTAATAATTCAGCACATGCAACTCGTATATAATAAGTAACTTATTGGATAT…	1198	1.34333	0	2.69333	9.25667	0.69	0	0	0.88	CVE07712;CVE07713;CVE07728;	-
CV_between1k2k_13753	CvlncRNA556	scaffold1_9	-	3112-4435	tttattttatttttttttttttttaattttatctgtaaacagtagtcttccacgaagtgtggaataacttCCGGTGAATCAAGTGATGGTTAATGATCTCTTCCTCCTTACTTGTGTGATGGTGCCCGGAATTTAAATGGATTATTACAGTAATAACATTGATTGGATAACTGTGGAAATTCGTGCTAGTGTTGAAACAAATAGTGACTCGTGAGTGTTAAAAATAAATAAATTGTCTGAATATAAAGTGAAATTTGCCATTAAGTTTTTAAATTATTGAACAATTGTTTTTAAAATTAATCAAAAACGGAGGGGCATTCGAGAAAAGGATCTCATGTAGCTCTCATTCCTACTTATGAAAGGAAGAGACAACAAACTGTTTTTCCAGCTGAAAATGCG…	1318	1.02667	0.45	0.606667	0.676667	0.34	0	0	0.823333	-	-
CV_between1k2k_13758	CvlncRNA557	scaffold17_129	-	67836-69125	atgatcaaatatatttccgaaacatttcctctttatgcatggcatcttcatagttagaccttCGTTAATGATTTTATCGGTCTTGTATGGGCTTTGATGGTTGCAGAAACTAATCTAGGAATCCGTAAACATGTGAATATATTATGGAGAGTTTTCGAGATATATCATGTTGCAATTTTATTTAGAGGGTATGTATATCAGCAATCATAATATTGATTTCATCTTTGAGAATCTCCATTTTCAAAGTGATTATCTGGGCTCAGAATTAATTAACTTTTCAACAGAATTTTCTCTAAAGCATAAAAGTTAGTTTTTTTTAAAAAATGTTCATTATTTATTATTATTAATTTATAGAAACTCATCTACATTTAATAATAGAAGATCAAAGTCAATAATATT…	1706	0	0	0	0	0	0	0	0	-	-
CV_between1k2k_13759	CvlncRNA558	scaffold858_4	+	9874-10373	aactgtcatatttgtactttaattttttttatttctgtccatttaatcgacccaaactttccttaattTTCTAACAATCCTAAGTTATGAATTACTATTTGTACGAAGACTGTGTATGATTCTTAGTTAGTTACACTCTAAACGGTTTTTGTTCACTCATCATCTGTATTATAATTAATAAATATTCTTACTTGTTTATGTAGTGATTAATTTTTTTTATTATTTTATTAGCCTCCTCATTTTAATTTCTCAGTCATTATTGTATTAGAACTATTTCGCCTTATTTACTTCTGGCTAAGAAAATTAAGAATTTTTCACTTAAAGGACGAGCTTAAAATGTCAAGAACGTTGCTTTGATCTTGGAAACCTCCATTATTAATCGAAAAATACATTTTAGGG…	1859	0	0	0	0	0	0	0	0	-	-
CV_between1k2k_1376	CvlncRNA559	scaffold858_4	-	3481-4996	atcaaatcgtgatttgcggtattccaaagagtttcactgaacttaagttccttcgaaattttaaaCCAATTTTGCGCGTAAAATAACACTAACAAAAAATTTTGAAAAAATCTGAAAACTAGATGACTCTGAAGGTCAAATTTTAAATTTTTCGCTTATTTTTTTGCGCAAAGCTTGGAAACATATTCAATCAAAATTTCTAAACTCGAAGAGTTTACTGATACGCATTTTGAAATGGCTGCAACTTTTGAACGCATCGCTCGATTTCGATTTGTTAAGTAGCATTCAAAGCAATTTCCCCGAGCACGAGAATTAATTACGTAGTTTTAAGTAAATAAACAAAGAATTAAAAGTTATCTAGAAAAAAAACAATGATTTAAAAATTCTAAACTAGCTAAA…	1516	0	0	0	0	0	0	0	0	-	-
CV_between1k2k_13761	CvlncRNA560	scaffold35_239	-	2428-2497	aaacacaaatttcgattttagatttttgaaatttttttaaattccaaatatctcttaaaaaaaaAATATTTAATATAAAAACTTACCTATCTTGTAGGAAATTTCCCGAGGAACAATTTAGAGTGGTTAAAATTGCAGTTAGAGCAATTATTTTCGGAGTTATGACCAATTAAAGATCCGGAAACACAAACTTGAATTATCGACGATTTAGAATGGCCTAATTTGCCCCTAAAGCCATTATTTTAGGAGTTATGGCCACTTTTATGTTTCGGGACTAAAAACGTTGATTTCTCCTAGAAAAAAAAAATATTTCTCTATAAAATACGTATGTTTCTTGTAGGAAATTTCCCGAGGAACAATTTAGAGTGGTTTAAATTGCATTTAGAGCAATTATTTTAG…	1454	0	0	0	0	0.343333	0	0	0	-	-
CV_between1k2k_13769	CvlncRNA561	scaffold5_41	+	86573-87964	tcgcgaatcgtgaggtcgaagtttcggtagctgctgtcgattgaatatgctcttctctgagaAAGGAAGAATAAGATGAAGAAATAAAATAATAAGAGTAAGAATAAAGAGATGAAGCCAATCCACTTAACTCTACGACTACTTTCATTTATTCTTGCTTTCATGCTGCAAATAACAACTCAAATCTGACAAATATGCTACGATTTACAGAACAATACGAGAAATAGAATTGTAGGGTAGACTTTCAGGAGAGATGTCGGTAATTATTCATTAAAGGCCAATATAGTTCGTTAATCTCCATAATTAAATTATAACTAAGCCAAGTGATTAAAGAACTATCTGGATTAAAAAAAATTATTTTAAAGACAATCGATTGTCTTTAAAATAATTTTTTGTCTT…	1395	6.67333	1.47	1.22	2.53333	2.04667	1.23667	0.65	1.89667	-	-
CV_between1k2k_13772	CvlncRNA562	scaffold87_9	+	1619-3092	taatagagtgttttcagagtgaatacgtactgtaaccgatatgttaccataacgtgcccaaagtggatacatTTTGTCATCTCCAAGTTCCACAATGGTTACATACAAAACCCATTACGTAACCAGAGTGGATACATGTTGTTATAAAAATGTTCCCACAATAAGTACAGATAAGAACCATAATGTACCCAGAGTCAATAAATATAATGATATCTCAATCAATGTAAAGAGTGGGAGTACTTATCTCTGATTAAAAAAGAGAATTAAAAAGAATTTGTCCGTGTTAAACGCCCATAAGAGAAAGAATTGGAAGGATTAGAAATCATTAAAAATGATTAAAAATCAAGTTATTTCTAATTCTTTTGAATCCTTTTGTTTTATCAGGGATGTTAGGTATTT…	1601	7.96667	2.82333	0.743333	4.93333	9.88333	3.26667	2.03333	4.60667	-	-
CV_between1k2k_13775	CvlncRNA563	scaffold6_10	-	3165-4383	taatctaataattaataaaacaaaagttcacagaaagaaattaatcttggtctaagaaaattttcttagcTCAAGAATTATTCTCTTGACTCAAGAAAATTATTTTCTTCAAAATAGTATTCTTGGTTCAAGAATTTGGCTCTTGAGTCAAGTTAATTTTTTATCAATGTAGAAAATCTTAGTCATTTTAGTTAGACAGTAAACATAAATAAATTTTAAGATTAGGGAACTCTTGCTTTATTTTTTATTAGTCAATTAAATGTTAATAATTATTTAATGAGTAAATTTTTGGGAATTTCTTCAAAAATGTTATTAATTAATTTGAAAATTAATTTTAACATGCATAATAAAATATTTCTACGGATTATTTTTTTATAGGCTTTCTTTACTCTAGAAAGG…	1208	5.64667	0	1.11333	0.72	6.89	0.253333	1.5	3.66667	-	-
CV_between1k2k_13781	CvlncRNA564	scaffold17_149	-	180459-182121	tttttttttttaattgtttttttttttttttagaatagttacctacgaataatggccaattctatttgatgtaTATCCTCCTTCTAATATAAAATAATTTTAGTAAAATCAATTAAACCTTGACTCTTGATTATTAATTCGGTTTTTACCTTGATGATCATGATTACACGTCCTGGAGCAGAAGCTATGTTGCGAAATTTTCGAAATTTAATCTTGAATATGACGTCTGACGTGCATTAGATGGAAGATTTATGCGTTATTAAAATTTACGTTACGGTTGGACGATAGAAGTTTGAAATTTAGAACGACGCTGAATTCTAGTGTATAATTAAGCGAAAATTTATTCATAGTCTTAAGATTACAATGTATTAAGACGACAAATGTATTAATATGTTACAT…	1663	0	0	0.256667	0	0	0.17	0	0	-	-
CV_between1k2k_13784	CvlncRNA565	scaffold91_11	+	154795-156452	tttaacgttatcgttgaaatttcttttttaatttggcaacgatgccaaagctacgcgcatccaactgGGAAGATCGTGCCAAATGGCATAAACGGTCGAAGAAACTCGAGATTGCTGGTAACGATCGTATGCAGCCAGGTCCACGATGCCCGAGTGACGCGAAAAGTTTTACTTTGCTTTGCTTTTAGTCGTATAAAGAATCATTCCTGTATATTGAAGACAGTCTACATGTAACATGTAATATATGACTATGCATGTGTATTCGCGATGAATAAAAATATTTGATAATTATTACGAGAATGCGAGAGAAAGAAATATCAAAAAGTTAGTAATAAAAATTCTCAAAAAACATAACTTAAGTTCTAAAACGGGTTGAGGTAATAAAATTTTTTTAAGTTT…	1666	1.26333	0.33	0.226667	0	2.12667	0.84	0.943333	0	-	-
CV_between1k2k_13785	CvlncRNA566	scaffold52_56	-	8441-10708	attagtattaataatatttatttaaactttttaattgaaattcttacttttgtaaagtctgagtttgtaGAATCGGTCGCATCACGTAATTCACTTGATGGCAATAAAGTAAGTAACATAAAACTGTTACGCTCTTAACTTATTTTGTTTAACTTTTTATCGTCTGATCTGAATGTAAATAAGATCATAAAGTAAAAGACCAGTTAACTTTTTAAAGTGTTTTTTTGCTTTTGTTTGATGTTTAATCTAATGTAAGGTTAGAAGATGAAATAGAAATAAAAAAATTATAAAACCTTCACGATAAGTAAATAATTATTGTTGTGGCTATTGGCTATTATTGTTGCGTAGATTGAATAAAAGGGCATGAATTTGACCTGTTTATCGAAATAGTTATCGGCA…	2045	0	0	0	0	0	0.13	0.203333	0	-	-
CV_between1k2k_13787	CvlncRNA567	scaffold49_18	-	44026-45521	tttttttttttttttttttttttttttatccactttattctattctattggttttttatattcTTCTTCAGGCTGTTCGTTTGTGTCGATGCGACGGTAAAAGAAATCGGTGAGTTACTTCAGAGTTTTGTTTTAAAGTAGTAAACTTTTTTTACTCCAATTCCTTGAGAATTATTTTAAAACTCTTTCTCATTGTCAAACGATAAAAGATATTTGTGGTTTTTGATAATAAAAGTATTTACGGTGCTGAGATGATGTTTGGATAGACATTAGTTTGAAGAGGATTTTCCGAGGAAAGTTGTTTTAGGTAAGGGGAAAACTCAACGTATGTTATTATACTGAGTAAATAAACTTTTAGAGGGAAATTATTATTCTATGCTAAGTTCATTTTGGTTTATT…	1491	1.75333	0.436667	0.293333	2.96667	0	0.193333	0.523333	0	-	-
CV_between1k2k_13788	CvlncRNA568	scaffold15_17	+	73433-150099	gaggccgtttcgtatgagtgccagctgtgctgtgtgtcgtttaagtgaaacagagtttactggaaaatggattaTGTAAATTTTTGTCATAACTTATGTTTATTGTTATTAATACTATTATTATTTTTATGTAGTTTACGTGTTACTGTTGTTTTTGTGGTCAGCTGTTTTTTGTTAGGAGCATTCGAAGGTTAGATTTTTGTATACATTTATTATACATACTGATAACACCATCAATGTTTTTTATTTTTTAATTAACAAGTAATGATTACTGTTATAATGATTATAAAAATAGCTAGTTGATTAATTTTTGGCATCTTAAGCTACGTTATTTTTTAACAAGGATAGCGATCAAGAGTGTAAATTAAAATTTTAAAAAATCCTTTGCTTATGAATGTA…	1111	5.16667	0.29	0.843333	3.48333	3.49667	1.6	1.17	7.44	CVE04800;CVE04801;CVE04804;CVE04805;CVE04810;CVE04816;CVE04817;CVE04818;CVE04820;	-
CV_between1k2k_1379	CvlncRNA569	scaffold35_16	+	118265-119599	tgtttggtctgtcctcgtgaacaacgaacaacggtttttctctctcaaccggctatttactcattttaTTTACCAATAAATTTTATAACTTTTTGTATTAAATTACAAAATATTCGTGATAATGACATCAACAGGAACATTCCAAGGAATGAGTGACGGCCGTAAATCCAGCAAGTAAGTTTCTTCCTCTATATATTAAAATAATATATTTTTAATTCGACATGAGAAAGCCATTGAGTCTTACCTTCCTATTTTTGTTAAAATTCGCTTGTCATTTTTTTATATTATTTTAATATTTTGTATTTAATTGAATGATTCATCAAAACTACTCCGAAAAAACTCCAAAGATTTGCAAAAGATTCATCATAATAAAAATAGCACTTCAAAATAACCTGAAAA…	1339	1.50333	0	0	4.6	0	0.0566667	0	3.55	CVE09709;	-
CV_between1k2k_13791	CvlncRNA570	scaffold33_92	-	20513-21750	taatggacatcgatgggacctggtgatattttatccgttcccgtatacatcgatgattatttttaaaGCCTTAGCCTTAGGATAATAAACGCAAGTAAAGTAGAAAGTCCACCAGTAAGCGTTAAACTTTTACACACGCGCTTGCGTAAAATCTTTTTATTATTTATATTTTATTTTCTCTCTCTTTCATTTAAAACTTGGACGAAAAAAAATCATCATTTTATTGCAAATAAAATATCGAATTTTTCAGGTTCAATTAATCATAAGATAATAATAATTTCGATTTTTCAAAAATTTTTAAATTAAAGATTCTAGTTTTTTTTTTTAATTTCTATCTTAAGGGGCACAACCAGTTTAACAGCCTAAAAAAAGGCGATTTTTGGGAATTAAAATCTAAAA…	1293	0	0	0	0	0	0	0	0	-	-
CV_between1k2k_13794	CvlncRNA571	scaffold27_11	-	12564-14294	aatcttgaactgtttttttttgttttaggtaagtaccactcggctgcagaagttgatggaaggcttctgtattcacAGTAAGGAAAATTTTTAGTAAAAAAAGCTGCCGATAGGTAGTAGTATGTCCATGTGTCCCTTTCTACTATTTTTCGGGCCCTCTCTTTAGGAAAAAGACTATAGCTCCCTTACTTAAAGAAAAAGACATATGACTCAAACTAAGAGTGGAAATTCAAGACCGAACATTAAAGGGTTAATCTAAATAATTCGGAAAGTGTTTGACTCTGCAAGCTATCTTTGGAATTTTTGGATACATACAAGCTCAAAACGCTCAAAAAATTCCTTATTACGTGATTTTGATCTCTTAGAGCTCAAAAATACAACTATCATACATTTTTTACT…	1726	0	0	0	0	0	0	0	0.483333	-	-
CV_between1k2k_13802	CvlncRNA572	scaffold35_87	+	14168-15454	ataacgaagtttaataaaaagtatacacgatgtgatattgttaattggatgatactacccacattattGCAGTTTATTGAAGTAAAATAAAAAAAAAAACAATGAATGATAAGTTAATAAATAAGCGAATAAGTAATTGAACGAACGACTGTTTGACTAATCACAATAATTGATTAACGATATTAATTAATAATTATAACTTATTGAGTAAAATAAATAACAATAAATAATTGATTGATGATTTTAAAAATAACAATAATCATAATAAAATAATACCTACTTGTGATGATGTACTGCGATGACTTGCATTAAGTCCGGGTCACGCGAAATCTTTTGATGATGGAATTCAAATAAAAACAAATGTAATTCAAACTAAATTATTTGCTCAGACTGTTTATT…	1284	36.1267	8.62333	10.4333	21.73	42.0967	9.88	5.83	15.62	CVE10022;	-
CV_between1k2k_13810	CvlncRNA573	scaffold13_23	-	1434-2904	gacgcagaagcagaggtgcgcaaatatcatacttactaatggtcattgaagcaatcaagtgtgtacaaagtCAAATTTTCAATTGTGTTGTTTATTGTTTAAACATAATATTCATGGTTATGATAAAAAAGAAAAATTTTTATCGATCATTTAATTTAAATTTTCAAATCAACAAATCATAATTCTTCGAGCTAATTTTTGAAATTATGAGTTTGGCTCTTTAAATAAAAACAATTAATGAGTTTTGATGATAATTTAGTCATTTTTAAGTGTAGTGATAAGTGTTCATCTTTTGCAATCGAAGTAATTTCGAATTCTTGATTCTCTAATTTAGATAGCAAAAGTTATTTTTATGATTAAAAGTGTTTATATCAATATTTATGTTATTTAATGATATTA…	1467	0	0	0	0.56	1.05	0	0.543333	0	-	-
CV_between1k2k_13825	CvlncRNA574	scaffold12_58	+	128-932	tttttttttttttttttttttttttttggggatgttgaaaattaaggaaaatattgaagtaaatattactTATGATACATGATTTTGAAGCTTAGAAACTCAAGATTAAAGTCCTCTAGCCGAAGACATAAAAAAAAATTTTTTTTTAATTTTTTTTAGCCTTCAAAGTTGAGAAACTAAATTTTGAATTTTTTTGTTTGGATTGGGGATGTTGAAAATTAAGGAAAATATTGAACTAAATATCAGTTATGATACATAATTTTGAAGATTAGAGACTCAATATTAAGATCCTTGAGCCGAAGACATAAAAAAAAATTTTTTTTTAATTTTTTTTAGCCTTCACAGTTGAAAAATGAAATTTTGAATTTTTTTGTTTTGATTGGGGATGTTGAAAATTAA…	1445	0	0	0	0	0	0	0	0	-	-
CV_between1k2k_13836	CvlncRNA575	scaffold10_92	-	25913-27136	ttgaaagaggtcaagaactctcgggactttgttcgataatgtaaataacaatagttatataactaattaaTAATTAATTATTTATTAATTTTTGGTATTGACAATACTGCCGGATAAGTATCGCAAAGTCGATTTTAAAATATAAGTCAGCAAGTATTTTGAATAGCTTACTCGCGTTTTGAATATACCAAACTAATTTGACCTATTTATTGAATTGAATTAATTAAAATTCAATATACTTGTAATTTTTTGTAAAACTTGTATGGTCTGATGTCTATTTTTATACACAATTGTTGATTTTTTCTATTTTTCTTTTTGCTTAATTGTCACCCACGTACAATTAATTACTTTTTTTAACTTTATTTAGTTAATTGACTGTTTCTTATTTTTTATTTTAAT…	1224	50.3567	9.16667	13.6033	50.05	49.9467	16.28	10.28	55.79	CVE07487;CVE07494;	-
CV_between1k2k_13847	CvlncRNA576	scaffold35_5	-	103-1509	atcaaatgcaattttattgcaatagatatatttacataatattatatgtgtactatggtctctcccACTTTCCAATCAGAAAAATTCATCACTGCGATTAAACGTAGCATCGATCTGCATTCAAAATAATAATTACTATTACTTAATTACTAAAAATATTAATTAAGGGATAAAAAGTAAAGAATTAAGGAAAAAAAAAACAAGCAAATAAATCAGTAATTTTGTTTGCAGATCGACGAGACGATCGTCGTGGTGGATATCTGTTATTTTAAAAGCGTAGACCCAAACCGCATAACTATAATGAGAAGCTATGTTTTAGCTAACTTACTAACTACAATTAACATTATTAATTATTAATCAATAAAACAAGCAGTAAACACTATAAACCATAATTGCCCA…	1407	23.4467	7.78333	8.16	20.6733	15.7567	7.92667	14.0167	32.81	-	-
CV_between1k2k_13849	CvlncRNA577	scaffold15_7	+	113501-114555	gcttaATTATTAGTAACGAGGTACAAAACATTCCGCAATACGAAATTCATAAATAACAGCAACTTAATTAATAAATAAAAAAAAAAAAAAAAATTGTCAGTATTTGAAAACTTAGCTGTTTAGTAATTTGTAAATTTGCTATTTATAGTTTGTTATTTTTTACTGAAAATTTCTAGTCCATTTGTAAGCATTTTCTAACAGATTGGTAGAGTTCCCTTTTTGGCTCGCGAGTTCGCTCGCGAGTCGAAAATTGACGCGATAATAACGTAATTTAATTGTAAATATTCATTTTTTTTAAATTTCTTTTTTATACAAAAGAAATATCAATTTTTACCTCAGTATAAAAATAATTTTTAAAAATAATAATTGATAAAATGTAGCGGTTGGCACACCTGCTTG…	1051	48.5567	7.07333	17.6267	17.43	2.19667	8.89	13.4	33.4667	CVE04746;CVE04759;	-
CV_between1k2k_13851	CvlncRNA578	scaffold35_2	+	1599-7230	gaagataaatcaaggtcgcgatgttgatgcgcctaaatcaggatgttgctgaaatttctacctatTAATTCCATTTAATTGACTGCAATAACATCGTTAAGCACTAAAAATATGATGCACATTAAAATTAATTCAAGAGGAGTGCATAACGATAATGGTTGATACTACGAAGAAAAATTGGAGGAGTTACAAGTTTAAAATAAGAGAATCAGAATTCCAAATGACCGACAGAAAACATCTTTTCATCACTTTTTTTAAACTATTATTTGTAAAAGTAAAAAAATTCATTAAAACTCAAATTTTTACAATTCTGTTGAAAATAATAAAAGGTAGATACATTAAAGCAAAAAAAAGAATTTGGATAATAACGAAAAACAACAATGGATGTATAATTTTTTA…	1120	1800.8	366.94	648.1	2177.65	1467.61	408.163	498.343	1939.33	CVE09642;CVE09647;	-
CV_between1k2k_13854	CvlncRNA579	scaffold25_41	+	9410-10620	ttaattactgcgagtaaaagtgaagcaaagatgagaaattacgttgatttttccgtggaaaatatTTCTAAGAAATTATCTTTAAATTCTATTTATTTAAGAGCCTACTTTATTGATTTTGTTTTAGGATAATTTATAAAGATGGCAGTAGTACGCTGACTTTAGAACTATACTTGAAAATGGCGTTTTTTAAGTAAAATTTTTTTTTGTTGTAAATTTGAAATTACACACGGAAAAATTAGTTTTTAGTGTAAAAATAGATCCCTTGTAGAAAAAAATGCAAGCATCACATTTTGCATTGCAATACTTGAAATTATGGATTGTAATAAAGCAGTGACAATTGGAAATACCAAATTTTACAATTTCAAATGTATTTTTAGCAGCGAGAAACTTGAAACT…	1206	154.647	37.3567	26.16	70.1	102.387	38.07	35.3833	41.65	CVE00485;	-
CV_between1k2k_13859	CvlncRNA580	scaffold154_2	-	20962-22308	atagagaaaaattgtaattcgctttgtaatacagaagccactgttattgataccaaactcaaaaaatgacTGATTCAAATCATTTTTTTATCATTTATAAAAATTCTAAATAGTAATACTTATTATCTTAAAGTTGATTTTCAATTTAAAGAATTATTGACATCTCAAAGAAATTGATTGGACAAGCAATGATCAATAAACTGAACTGAAAATGTTAATTTTTGTGACTAAGTTTAACGAATAAGAAAAATGTTATTGAAAAATTAATACATGAATTGCACCTATCGGGAGTTCATTCTAACTATAAAGTATATTGTATTCAATTTATTTTTATTAAATACCATTATCTACAAGATTCAATGCAAAGTAGAAATCGATGTTATCTTTTGAAAGCAATAG…	1344	1.52	1.44667	22.7267	85.8333	5.93	0.51	3.68333	63.5067	CVE05718;	-
CV_between1k2k_13861	CvlncRNA581	scaffold85_51	-	75434-76928	atcgactttcaacatacatataattacatgtttatttgcgctctttgtttttagttttttttttttttTTTTTTGACTTTCTACATTTAATAGAAGGTTTTTCAGAGTCACTAAAAATGTCCGAAATTTTTGAAACTAAGTTAAGAAAGAATTTGATTTAGTCTCAAATAAAGTAAAAAAATCTTTAAACCAAATAAAATATACTTAACCCAAGAACAATTTTCTAATTCAAGAATTTTTCCACTTGATCCAAGATACTAAAATCCTCGAAATTAGTTTGTTAAGATTTGATCTCTTGAATCAAGTTAATTTCTGCATTAAAGCACTAAAACTATAAATAAGTCCAAGAAATTTCGTTCCAGAAAATAAATTTCTTCGGTCGAGATTAGAACGGTTTTA…	1498	0	0	0	0	0	0	0	1.85	-	-
CV_between1k2k_13868	CvlncRNA582	scaffold35_60	+	31755-33354	tagaaaattcctataaactataaaaatggtatttaaatttttttttaaagttcttcaaaaatcgttttaatAAAATTAAAAAAAAAAAATGCCAATGATTTTTTTTTAAATGACAAAAAATTAAAAATTGACTTTCTGAAAATTGTATATTTTTTCACGCGAAATTCGGAAAAAATATTAAAGATCACTATTATCAATTGGTGATTTTTTTATATTAAAAATACCAGGTGACTATGAAATTAAATATTACCAAATTTTTATACGGTTTAAGACAATTTAAATCTATCGACTCGAAAACAACAAAAACTTATAGAAAATTAGTCATTTATTTTGAAGAACATCTAGTTTATAATATAATATAAAGTTACAAATAATGTCAGTAAAGATGACGAATAATTA…	1600	0	0	0	0	0	0	0	0	-	-
CV_between1k2k_13869	CvlncRNA583	scaffold35_10	+	33582-34654	aaaaaaaacaaaatcgggggaggaaaattgtgtgttttttagaaggccaactgagtaaccagcccgCATGAACTACACCAATCACTCTTCGCACCCTCACTTGCTTCACCAAATTACAACGATCGTTCGCGAGAGCCATCACGTTTGCCATGGCAACAATGAGATCCGGATAATAATTAAGGCGGTGAGCTTTTTTTATGTAACAAAAAATCCCAGATAAAAGTATTTTCTCAGGTTTTGGAAAATCCAGACGAAGTTAGATTTCCTAGAAATAATATAAATGGGTAAAGTCAACTCTGGGCCGTCGTACGTATTCTGCTTTGGTGATGCCGCTGTTACAAAAAAAGATCGTCACCACAGTCGAGGGCATAGAGCACATGCAAATAATGATATAAAAAG…	1072	5.05333	2.71333	8.36	0	0	0	49.37	6.93	CVE09681;CVE09687;	-
CV_between1k2k_13871	CvlncRNA584	scaffold308_9	+	1217-3094	atcctggtggcgccttaataattattgttgtttgttaattttgttagtttatttataaaaattaaTTACGGCCAACCTGAGCAGGTAAAACTGTTACAATATATCTATATATATTCTATGAAAATCAAATAAATCCTCTTACCCCGAAATATCTCAGAAAACTTTTAAACGGCTCAACCGATCAGATCGAGATTAGTTGCAATCTAAAGCATATCATTGTCCATAAATTTAGTGGTATTTTGAATTAATTCCGTTTGCTAGATTTTAAAAAATCTCAAAAACAAAATTTTTTAAAAGTAATTTTTTCGAAATATCTTCTAAACAGCTCGACCGATCAATTCCAAAAACTTATTTACTTTTAAACTTAAAAAACCACGTCAATTACTGCCAGTCCTGTCA…	1872	0	0	0	0	0.21	0	0	0	CVE13165;CVE13166;CVE13167;	-
CV_between1k2k_13898	CvlncRNA585	scaffold160_36	+	286-638	TTAGAAAAAACTATTTAAATTTTGGAACTTGGTTCAGAGATGGCGCCACCATTAAAAGTCCTATGAAGGAACAATAATACTACAATTTTTTCTTGAATTAAAAAAAAAAATAATAAGAAATAGTAAAACAAGTAATTTTTTTTCTTGAAAAATTTTTAATTCAATATTTTTGGTTAGGAACAACTACTTAAAGTTTGGAACATAGTTCATAGATGGCGCCACTCAAAATTCCTACAAAGGAACAATCAGAGTAAAATTTTTTCTCAAATTTAAAAAAAAATTGATTTTTTTCTCGAAAAAAAATTTTAATTAAAGTATTTTTGGTTAGAAACAATTATTTAAAGTTTAAAAAGTGGCTCATAGATGGCGCCACATTTGAAATTCATATTAAATAACAAT…	1133	0	2.91	0	0	0	0.35	3.70333	8.39	-	-
CV_between1k2k_13903	CvlncRNA586	scaffold1_172	+	6614-8282	gtagttctacccgtcttgtcacaagatacactaactattccaatatgaaagtcttggtaagttagTTAGTTGTAGAATATATTAATTACATACAGTAATTAATTCTACAGTTAATTTGCTAATTTTACATTATATTAACACTGGCTTAAATATTTTTTTTCCAGATTGTTTTGTTCGCCGTTGTGGCCGCCGTCGCTGCTTACCCAGGCTGGGAGGTAATTATCATTTTTAATTAATCCGTATTTTCGTACTAAAAAATACTTTTAACAATTAATACTCTATTTTCAAAATGAATGTCTATGCATGGTCATATAATGTCATGTGTCTATAAAATGTGTTAATCATCTCGGTCAATCAAAAAAGTAACCAATTTATCCATCCAATAATACTTAATCACGC…	1669	4675.16	5001.38	3461.63	17.7533	3539.42	4971.21	3887.11	17.9233	CVE01056;CVE01057;	-
CV_between1k2k_13921	CvlncRNA587	scaffold29_48	-	35504-36627	taccaactcctccaccaagacccttctacagtggaaatggtggatatggccgttcaagtaactctctagaagtccTGACTCTGTATGGAATCGTGATTACGACAGTACCAACAGAGGTGCTGGATCAGGACGTCGAGGACAAAGACCAAGTACTTACAATGGGGGCAAGAACAATCACAACACTCACATTGCGACTGACTCAAACGGAAACCGAGTTTGGACGTTTTCGCGTTCTACCTAGAAAGTTTACTCTACCTTTGACCGCATTTCAAGTTAACATTAATTAGTTTTTGATAGAAATACCATTTTACATAAAAGAATAACAGATTCATACTATTGGTATTTAAATAAAAAAAGTAAAAAATTTAAATATCCATCGAAATATCAATAACGAGATTT…	1120	1716.03	369.677	749.713	4599.02	573.99	332.027	777.06	4020.66	CVE11248;	-
CV_between1k2k_13923	CvlncRNA588	scaffold15_7	+	114415-116073	TACATAAATAAAAAGAATTAATATGATAAATTTTTGATAGTAGTTGATTGAACTATAATTTATTGAGATTGAATCTGAAGAATTTTTATTGATATTATAAAAGCTTATAAAAAAGAAGAAAAATATTTAAAATCAGTGTTGAAGACAAAAAAAAAATAAGCGTGTTAGAGTTTTAAATCTACATCTTGTTGTCGCCCCTCTTTAGGGAGGGGTTCATTGTAAACATCAAATTTTTTTCAAATTAAGATTTACTTATTTTAATAATTTTTCCTTAAATTTACTAATAATTATTTTGTATTGAATATTTTATAGAATTGTGTCTAAAATGAAATGATAATATAAACTAATTAGTTCTTTAGTTTTATTATTTTATTTCATTTATTTTGTTTCTTTTTTTGT…	1660	35.53	3.56333	5.23667	173.117	5.36333	12.9967	8.11667	168.95	CVE04746;CVE04759;	-
CV_between1k2k_1393	CvlncRNA589	scaffold19_21	-	59210-60662	agattgaaaataataaaacatacatttttcatttttaagaaacccttgtatcaatttataacaattagaaACGCAGTAATTTGAAATTCTATTCATAATTCTAGTTAATTTCTTTGTTTCTGGTAATTCGCTTTTGTTTATCACAACAAACGCACATGCTTAATTTAGTACTGTAATAAACATTATATTTCATAAATTAAAAAATCAGATACACAAAGAACATCTTGAACCAAAAAGAAAAATTTCTTTCAAGTCTTATTCTTGAACTAAAGAAAAAATTATTGATCCAGAAATGATTTACATGATGAAAAATGTAATATTCTTAGTCTAAAAAGTAAACTCTTTAAACTAATCAAAATTTCTCTTGGACAAATGTTTATTGTAGCTGTAGAGTATGTC…	1453	0.66	0	0	0	0	0.176667	0	2.09	CVE00298;	-
CV_between1k2k_13943	CvlncRNA590	scaffold35_138	+	38915-39859	ctattttgcccctaaagtcattattttaggagttatggccacttttatgtttcggagtcaaaaattcgAATTTCGATTTTTTCGAATTTTTTTTAAGTCCAAATATCTTTGAAAAAAAATTATTTCCGTATAAAGAACTTATAGGTCTTGTAGGAAATTGTCCGGAGAACACTTTAGAGTGGTTTAAATTGCACTTAGAGCCATTATTTTAGGAGTTATGGCCACTTTTATGGTCCGGAGTCAAAATTTTAAATTTAGGATTTTGCGATTTTTCTTAAAGTCCGAATATCTTTGAAAAAAAATTATTTCCGTATAAAGAACTTATAGGTCTTGTAGGAAATTGTCCGGAGAACACTTTAGAGTGGTTAAAATTGCATTTAGAGCCATTAATTTAAAAGT…	1557	0	0	0	0	0	0	0	0	CVE10344;	-
CV_between1k2k_1396	CvlncRNA591	scaffold35_10	+	35698-37161	gaatggattttgcatcttaaactagaattatgcatcccttcacatgaaaaatttgattcatctacaaaAAAAAAAACTTTTATTGTGTATTACCATTACAACTGCCATAACTTCCTACTTCTGTTGGCGTTTTTGTGAATTGTTATAAAGCGAGAGTTAGTTTTAACGTGTTTTTATTTCTATTTAAATCGTGTTAATTATTTTTTTGTGAAGTTGAGTTTGTTTAAATTGCAAAATGTTTATCATATTATGTTTTAAAGTTTTGTGAACAAACTTCTTACTTCGTTTTTGTTTACTCATGTATTTACAATAATTTGTTGTACACACAAGTAGCGCATAAAAATTTAAATAGTTGTGTAGTGCGGTCACTGTTAATTACGTGCAAGTTTTGAATAATTT…	1466	938.427	393.663	376.763	1408.83	597.46	369.723	378.433	1244.06	CVE09681;CVE09687;	-
CV_between1k2k_13973	CvlncRNA592	scaffold35_10	+	35310-36826	AAAGAGGAAGTAGCAATGAAGAATATAAAAAAAAAATCTTAATTTATTTAGTAAATTTAACAATTGAGACCAAAAATAACCGTTGACGATCGAATAAGATATGAATAAAAAATTAAAAAGGTTCCCTTTGGAAATTGCCAGCAACTTTCAGACGTAACGTTTAATCCGTAAAATACAAAAAAAAATTAATACGCCTTGACCGACTGGCTTTTGCAAACCATTTAAAAGAATCTAGCGAAGTTTAAATAATCTGGAAATTTTTTTATAGCAAGAAAGGCTTTTAATGAAATGAGAATTAATTACTTCCTATTAGTATCGAGAATGGATTTTGCATCTTAAACTAGAATTATGCATCCCTTCACATGAAAAATTTGATTCATCTACAAAAAAAAAAACTTT…	1449	0	20.1533	11.47	58.41	0	13.11	2.94	4.81	CVE09681;CVE09687;	-
CV_between1k2k_13978	CvlncRNA593	scaffold35_10	+	33629-34914	ccaactgagtaaccagcccgcatgaactacaccaatcactcttcGCACCCTCACTTGCTTCACCAAATTACAACGATCGTTCGCGAGAGCCATCACGTTTGCCATGGCAACAATGAGATCCGGATAATAATTAAGGCGGTGAGCTTTTTTTATGTAACAAAAAATCCCAGATAAAAGTATTTTCTCAGGTTTTGGAAAATCCAGACGAAGTTAGATTTCCTAGAAATAATATAAATGGGTAAAGTCAACTCTGGGCCGTCGTACGTATTCTGCTTTGGTGATGCCGCTGTTACAAAAAAAGATCGTCACCACAGTCGAGGGCATAGAGCACATGCAAATAATGATATAAAAAGTATGCAGGTACTTGACAATTAAGTGCATGATCTATTAGAAAAAATT…	1282	4.74	1.19667	3.85667	11.0167	8.34667	1.97333	2.06	14.0033	CVE09681;CVE09687;	-
CV_between1k2k_1398	CvlncRNA594	scaffold1_128	-	800-2465	gtctcagctgaccttttcACTCTTTGGTCAATTTTTTTCAATGGAAATTTTTGAAGAGACAAGAAAGAAGAATGAAGAGTGCCAGTGCGCCTTTTGCGCTCTGGCTGATCCTGCTTTTCAACGCGCGACTTGGGCCTTTTGTTCAAGTTGCTGCGCTTGGAATTTTTCACTTGTAAGGTAATTGATAAGAGGTAATAAGGTAAAAGGTAATTTTGGTAAGGTAAAAAAGGTAATTGGTATTGGTAAGATTTTTTTTATTGCAATTTTTAATTATCAATTGTATTTATTGAATTTTGTAATTTTGTATGCTTGATTTTTGTTGAAAGAGAGATTGAAATGAAGTTGCGCTTGCGCGACTGATTTTTGTGTGTTTGAAAATTTTTATTGCAACTTTCATAA…	1665	45.0033	1.93	4.04667	23.44	21.5067	6.72	7.11	19.4633	CVE00985;	-
CV_between1k2k_14045	CvlncRNA595	scaffold13_91	+	671-30149	tagtcgttgtctcggagtgagcgggagagaggattattctcgttctcgtgctcgttgttctctcGTGTGTGCTCTGCGTTTCCCCAGATACTCGCTCTGGCTTATGCTTATAGTTCGTAGTCCGTAGTGACGATTAATAATCGCTCCAGTACAGACGTGTCCGTGTTGTTTTGTTGCTCTGTGTTTATTTTTAAGTACCGTGATACATACAATATATACATATATTATATATTGTACCTGCATAATACCCGCGTGTTTGTTTTGTTGCTTTCAATTATTAAACAACAATGCTTTTAAATAGTTAATAATGCGTACCGACGCGACGCCTGTGTACTTTACTCGTGCTGTTAATTCCGGTAACCGCGAGTGCCGAGTGCAGAAAATAATGACGACAATCGT…	1548	0	0	0	0	0	0	0.753333	2.67333	-	-
CV_between1k2k_1406	CvlncRNA596	scaffold135_44	+	15094-15986	gtccacggtgtcgcgacagttcatgccggtctctcgcgccagtctgttgttccgcgtccgtctctCCGTAAATAATATTATTGAGTTTCCATTAATCCAGTTTAAGTATTAAATAAAATTAATCGTCAATTAATTAATTAATATATTTTAAACAATTTTAAATTTTAAATAAACCGCGTAAGTTTTTATTTAATTATCAGTATTAAGTACAAGTATAATATAATAATAAATTTGTATCAGTGCAGTGAGTGAGTTTGTTTTCTGTTTTGTTTTTCTGAGCTGTCATCTGTCCAAGGTAAGCTGAATTAATTAACTGCACGGAGTGCTCGTTCATAAACAATGAGAGCAAAAAAAGTCGGTAATTAAAAATTTTCAACGTTGTAAATAAATTTTTACATC…	1188	1.72667	0	0.35	0	0.363333	0	0	0.89	-	-
CV_between1k2k_1407	CvlncRNA597	scaffold35_13	-	20639-21983	catcagaattagtggtttctctctacaaagagaattcctactactcgttgaggatggttcctattcTGCAACATTTAACCACCAGATGAGAAACTAACAGTGATCATTATACATTGATATTACAGTCACTATTTTTTGCCGCTTAAGGCCAAAAAATCATCATTTTACTTTGTCTATTAAAAATAAATTGTTCAACAAACTAGTTATTCGTTTCTTGCATTTAATAATTACGTGTCTGATAATAAAAGTATGCAACTATTAAGATAACACAGGCTATGAATATGCCTCATATTTTTCTCATTTTACTACAATTATTAAGACAAAATGACAATATATTTTTATCAATAATTGAGAGAGGCTTACAAGTGTGCATTTTTATTTGGATTTACCAAACTTTTT…	1342	0	0	0	0	0	0	0	0	-	-
CV_between1k2k_1415	CvlncRNA598	scaffold9_35	+	11678-13392	tctttgtaatatgttcgaccccgtagacactttttcataaattttcatctttaattttgctcgttaacTTTAATCCGTTATTTGTAAATAATTAGACGGTCAAAAATAAAAAAAAATTTTTTTTTAAATTCACAACAAATGCATAAAAAAACTGTCAGTTTTTTGAAAGTTTCTAACTTTCTAATTGTTCCCCCTTAATCAATCAGTCCCAAAACTTGGCGAAAAAATTTCAGGTGACCTTTATTGGCCTGCAATTGAAATATAAAAATAAAATCACGATTAAGCTCGAGCGGCTCGACTAATTGATTTAGTTTTTTATCATCCTGATTCACAATTAGAGCAGAATTATTTTAAATATGAATTCTTTTAATTAAATGTCACCTGCAGGTGAATGTTAAA…	1569	1.42333	0.686667	0.243333	0	0	0	0	0.553333	-	-
CV_between1k2k_1417	CvlncRNA599	scaffold8_6	-	72660-74076	TGGATACCGTGGCAATTATCGAGGAAACCGCGGTAACAATCATACTAATCGCAATAAACGAGGGCAAAATCAAGGTAGTAACAGTAACGGCGGACAAAATGGTCCTATCAATAATCAAAGTACAAGTCAATCTCAGAATCGACTTGTTACTGGTACTGCGTAAAAGTGCTTCATTATATAAATATTTATATATATCTCCCCTGAACCCACTAGAATGATAACGAATCACTATAATGGGATTAAAATTACAATTATACATAAACAACGCGATACTTTATAAGTATTTACTTAGTTTAAGATTTTTACTGTATGTGCGGTACCATAAGAACCAAACAAGATTAAGAAAATGATTGAGAGTAAATGAATAAATTTTCAACCGTACTTCGATATAGTAATGAG…	1418	660.743	100.033	169.66	275.687	444.853	207.257	715.553	4920.33	CVE03694;CVE03695;CVE03697;	-
CV_between1k2k_14224	CvlncRNA600	scaffold110_2	-	1-652	aaagggcgccagataatttttgatcactggaaattatcaaaaccagtaaaaccggaaaattgaagaTAATTTTTGATCTGTGGAATTAATAAACCACGCAAACTTAAACGAAAGACGGAGGCCAGGGTACTAGAGAGTGAAAACGGAATACCTCGGTGTCGCTCAGTATGTAGGTTTGTGGAGAGAGGGAGTGGTTCGGGTGCAAGCAGTCAAAATTTTGCGCAACGAGAGAATTAATAATTGGTAGTCGATTTATTAAATCATAAACTAAAATTAAATTCACAATAATATACACGATACTGTCTAAATCTTGACAAACATAGAATAAATACACTGTAATCTACAATCAAATCACGAGATAGTCGAGAGCCTTAGAACCGAAACTTTATATTACATTGG…	1299	3.18	1.34667	0.68	2.86667	2.93	1.37333	1.74333	1.58667	-	-
CV_between1k2k_14232	CvlncRNA601	scaffold35_95	+	106517-107879	ctaaatacctcgtttaatgagcagaacagggTTTTTTTAAAAACAATATTATTAATCTTCCGCGTTATTGATCGTAAAAATCAATAATAGAGTATTGATTTTTTTTTTTTTGGACATTTTTGTTTGAGATTTTTAAAGCTTCTTATACAATGACATTATTTTGATTTGCTTCATTAGGGTAGTAATAACTAAAAAAAAAATATTATTAGTATTTATTTTAAGAATGGATTGAAAAAATAGTAATAACAACAAAAGCAGTAATTGTACGATATAAATAAATATAGGTGAAATTAAATATAGAAGAAAAAAAATTTTGTGATAATTTTAAGAATAATTATCAAGGTTACATAGTCAAAAAGAGATTGAAAAAAAAAATTTAAACAAGTATCATGTGAAAAT…	1360	1.94333	0	2.01	2.98	34.49	2.18	2.01	2.41667	CVE10033;CVE10034;CVE10041;CVE10043;	-
CV_between1k2k_14234	CvlncRNA602	scaffold15_7	+	114538-116032	gtatttaaaatcagtgttgaagacaaaaaaaaataagcgtgttagagttttaatctacatcttgttgtcgccctcTTTAGGAGGGTTCATTGTAAACATCAAATTTTTTCAAATTAAGATTTACTTATTTTAATAATTTTTCCTTAATTTACTAATAATTATTTTGTATTGAATATTTTATAGAATTGTGTCTAAAATGAAATGATAATATAAACTAATTAGTTCTTTAGTTTTATTATTTTATTTCATTTATTTTGTTTCTTTTTTGTGAAAATTAAAAAATATTTTTCTGAAAAATTCATCATTAAGTATAAATAAAAAAAAACATTTTTTCACTATTTTAAATAAATATTGATGGTTAAATAAGAAGATCAAAGTTAAAATATATGTTAATAAATA…	1490	3.99667	0	0.306667	6.71667	0	0.51	0.32	0.916667	CVE04746;CVE04759;	-
CV_between1k2k_14238	CvlncRNA603	scaffold10_126	-	2343-4607	acagcaggacggtggcccaccaagacggccaagaagccaaGACAATCAAGACAGCCAGGCTGTGCAAACACCACCACCGAGAGCAACGCTTAATTAATAACTGAAAAAAAAAGAATAATAATAAATAAAAAATAATTAAAGCGCTACTACCACCATTCAACACTCTTATTAAGTATGTAACACCACAATCCCATAAAACACACAGATGAATCTGAACAGCAGCGGTAATTAATGTCACCAACTACTCAACAAGTACATCAATATTCAATTCAACAACAACAACAACAACCACAACAACAACAACAACATCAACAACAACAAAAACAACATATTTAAAAATATATAACAATTAATTAAAAATATCAAGACAAAAATTTATTTAACACTTCCCACAAGTTA…	1127	3583.25	972.253	849.11	989.703	689.937	930.79	761.057	2586.8	CVE07582;	-
CV_between1k2k_14241	CvlncRNA604	scaffold35_10	+	33868-35307	taaagtcaactctgGGCCGTCGTACGTATTCTGCTTTGGTGATGCCGCTGTTACAAAAAAAGATCGTCACCACAGTCGAGGGCATAGAGCACATGCAAATAATGATATAAAAAGTATGCAGGTACTTGACAATTAAGTGCATGATCTATTAGAAAAAATTTCTAATAAGATAAAATTTTCATATTGTTTTTTTGATAAAAAAACATGATATATTTTTGCGTATGTAAAGTAATATTATAAAAAATAATTTGCCAACGTGAGCAACCGTAATGCTCGGCAGCCGAATAACCCGTATTTTCACAGATATTGAAGCACCTTGATAGTACTCGAGCCAGGAAGAACGGGCTTAGCAAAAGTACCAGGCCGCGAACACTTGTTCTCATTATGAAGAATCAAGTA…	1439	0	0	0	0	0	0	0	0	CVE09681;CVE09687;	-
CV_between1k2k_14250	CvlncRNA605	scaffold29_46	-	46273-47954	gttgtgtattatgtgtgagattatgacgataatgatttaaatattgcatttcattatgttcttcgtTAATTTAATATAATGGATTTATTTGCATCCATTTTGAATGACCGCGGTTTTCAATAGCAGAATGCGTTCAATGTGCCAGATTTAAATCTGAGTGAAATGTATCTGGAAACAAAGTGAACAGAGTAGAATAGAAGTTGGATAAAATAAAACAAAATAAATAAAAACAAAATGAAATAAAAGTAATGCCGGATAAAAGGATTTCACAAACAACTTTAGATAAACTTGTGTGACCTGATTGAATGGAAAAAGTTTTTTAAAATAAATTAAATAATGTCAAGATCGATTACAAATGGAGTTCTATTAAACTTTTATAAATAGTTCATTAACGAGGGG…	1691	0	0.163333	0.753333	0.986667	0.253333	0.146667	0	0.993333	-	-
CV_between1k2k_14262	CvlncRNA606	scaffold29_240	+	2395-4237	tttttttttttttttttttttttccgattttattttattaaatacccggacattaccgtcattaccacaTTTATTATCACCATCAATGTTTCTTAAATCTATTTTGAATTCTTAATGCCTCTCGCTTTTGCTATCAGTTAATAAAATGTTTTCCGATATTCCAATGGAATTTAAATTTGAACTAAAGCGATTTAAAATATATATTAAACCACTGAAATTTATTATGGAGACACTGAAGAGAAAACAAATAAAAAACTTTAAATAATATCCTTCGGCTAGGTCATTTTCAGTGAGCCATAAATCGAAAATTAATTATTGATAGAATAGAATCGAATAGAATTCGACAGAGAAAAGATTTATTTTACCTTTTATCTTAAATTTATTTTTTCTACTATTACT…	1840	5.06	0.87	0.413333	0	0.616667	1.28667	0.23	0	-	-
CV_between1k2k_1427	CvlncRNA607	scaffold35_4	-	136916-138296	atccttattattttttttttttattttttggaggcaacaaaaggcctaagaacgtaaaaaaataaaatgcagcAAGAGAACAATAAAGAGATGGTTTGATTATTGAGTTATTTATGTATTGATAAATTGAAAAGAAAAAAAAGTTAAAACTGAAATTTTTAATAATCTAGATTTAGTAATATTAATCAGTGATAAAAATTCGGATCACGTCGATGAGGACACAATACGACACAATTTTGAGTTACAGTGCAAGCGAACATCTGTTGAGCCATATACATATAGTAATGTTGTTGTATCTTAGACAATAGAGAATAGTGAGTGTACATTTTCATAAAGATTGCAGATTTTTACTGTTTTGAGGTCAATAGCGCGTAAACAAGGGCAAATTTGTAGCCACAA…	1371	6.95	2.64333	3.63	10.2267	13.0167	3.03667	5.67333	11.19	-	-
CV_between1k2k_14274	CvlncRNA608	scaffold13_91	+	795-30150	tagtgacgattaaTAATCGCTCCAGTACAGACGTGTCCGTGTTGTTTTGTTGCTCTGTGTTTATTTTTAAGTACCGTGATACATACAATATATACATATATTATATATTGTACCTGCATAATACCCGCGTGTTTGTTTTGTTGCTTTCAATTATTAAACAACAATGCTTTTAAATAGTTAATAATGCGTACCGACGCGACGCCTGTGTACTTTACTCGTGCTGTTAATTCCGGTAACCGCGAGTGCCGAGTGCAGAAAATAATGACGACAATCGTGATCCTGATGTGTGCCCCTGAATCCTCATAGATACACAGCAGAGGAGCTACTACGCTCTCGAGTTTGGAGTACAACCCAATTGTGAATATCTTTTTTATTATTACTCCGTATATTTCTAAGAGA…	1426	0.926667	0.406667	0	0	1.15667	0	0	0	-	-
CV_between1k2k_14286	CvlncRNA609	scaffold34_4	-	63228-64625	gaagatggccgctgtgttcggtggaagtgtcgccattgtttagtgttttaatttgttgttaataaccgaGTGTGTGTTGAGGATCGTTTATTTATTTTGGGAACTTAAACCGACGGAGAAGATGCCGAGTGCACCGTTCAGTTCCTCGCGTAATTACGTTAGACGTTCCAGAAGGAGGACTGCCAACAGGATTCCTCTGCCATCAAGAACATCATCGGGTAAGAGAGAAGAGAATACAATTCTCTGAGTGAGTTGCATGTGAAAGAGTGAGACAACACCAGTAAAGATATATACTAAATTCTATCCGTGTCGAGTCAACTGTTGGTGTTCTTTCTGTACTGCTCCGTTGATCCGTTGCTCCGTTGCTCCGTTGCTCCGTTTCGTTCCCACAGAATTTAT…	1386	8.42667	0.846667	2.14	1.86667	3.02333	1.22667	0.95	13.6833	CVE06126;CVE06129;CVE06135;CVE06136;CVE06142;	-
CV_between1k2k_14287	CvlncRNA610	scaffold17_104	+	35089-36506	cttccaatcaaatcaataatatttccgaacacaaaagatcaaaagcccgatatcaaatattaACAAGCCATTTGAATATCACTCCCATTGACATAAAATCTCAACAGCTGACAAAACATTATGATTTATATTGAAACTATTAAATTGTAGACAGACTATTAGTCGACGAAAATATGTCATTCATAATATAACCACAATATAATGTAAGTCCAAAATCCTTTCAACAAGCAATATAGAGTGAGAATAATTTCTCTATTATTTACATTTAATATAACGAGACCGTAAAACTAGAATGTCATATCTAGCCATTGTATATAGTATATTGTATCCTTCTATTCCCATTTGATCCCTTGAACAAATCTTGATTCTCATCTTCATTGCATTGCCAGTACTGCAATA…	1418	0.68	0	0	0	0	0	0	1.23667	-	-
CV_between1k2k_1429	CvlncRNA611	scaffold49_52	+	4491-5469	attaatcttcaactataggtttaaaacaattgaaatttattgtattatttggcttcgattcacttttGTTAATTAAATACGCTTTTTTTTTTATAAATTTCTTCCATATTTTCGATTATTGTCCTTAAAATCTCAACTTTGGAACTTATAATGACGATTTTGCTCATTAAAATTAATAAATTGACCAAAATTAGTATTTTATCTCCTTCAGAAGGGCAAATTACACGAATCTGTAAAAAATTAGCATAAACAGAATGTTAATTTATTTTTAATTAATGTTTTTGCGTTAAAAACCGGCTAAAAACAGCTGTTGCTAAGCGGCCATTTTGATACCAAGCGGCGCGTTGACAAATTTGAATATTTTTAAAATTTTGGCGGGATTTTTTTACCAAGCGGCGC…	1038	1958.18	212.2	241.38	490.97	603.823	266.337	295.44	478.013	CVE12479;	-
CV_between1k2k_14294	CvlncRNA612	scaffold5_55	+	22170-24312	cttgtactatatagaatatgtggtttaaattttatgaaaattaacttagcataatattaaagttagCTGTCACTTGACCATTTTTTAATTTTGTTTAACAAAGAAATTTGTTCCGAAAAATTATTTTTAAAAAATTGTATTTTTAATTTATTAAAATTTCTAAATGTCCATTTTTTTAATGCAGTAATTTATTTATTAGAAAAATTATTAAAATTATTAAATGTCTGCTAAATTTATTTTCATTAACTTAGCAGATAGTTGATAATCTTAAGAATTTTTGTAACAAATAAATTATGGCAAAAAAAATTTACAAAAAAAATTGACATCTAGAAATTAAAAAAAACTAGAAATGCAATTTTTTAAAAATATTTTTTGGAGCAAATTTATTTGTTAAAAAAA…	1360	94.4633	19.6567	15.6667	66.1567	47.5733	20.53	19.95	61.46	CVE08067;	-
CV_between1k2k_14307	CvlncRNA613	scaffold29_173	+	10435-11588	cgccaagacggagtaAATGTTACTGAAGCGTTTTCGCGCCGTGACCCAAGAAGTCTACAACAGAATCAAAACCGGCGAATACAAGATCGAAGATGGCTGGGACGGAATTAAGACTGGATTTGCACGCCCCGGTGGCTTAGATTTCAATCTAGCCGAAGGTGAACCCACAAAATCCTCTTGTTGTTGAGGTTCTTTAGTTTATTCGATCACAAATCATTTATTTCATCATCTACGTCTGCATCTAGCTCCTTCATATTATGTTTAAGTCTAATTATTTTTTCATTATGATCGTGTAAGTACTGATTATAATTATTGTTGCCAATTATTGATTAATTGAATTTATAAAGATTTTAAATTTTTTACTATTTTTTTGGCGCTGTTAAAATTTTTAGGGTGAAA…	1142	174.823	32.6033	95.3467	697.397	61.62	39.9033	80.99	652.663	CVE11573;CVE11574;	-
CV_between1k2k_1431	CvlncRNA614	scaffold312_5	+	112444-113552	tgtttttttttattaagcgtatgacaacaatgttaaatacatttgttttttaaattaattgttttagaaaATTTTCCGAGCAAAATCAAGACAAGAAAGACAGTGTTCCATGAAATTCTCCATAACTAAATAGTTGAGTGTTGAGAGCAAAAAGTCTGTTCTGTGTAAGCGGTCTAATTGTGATTAGTTGTAAAGCCACACTGATAACACTTGTAAACTCTTAGCAAACATTGAGACAATATAAAGCTGTAAAATATAAAGCTGTTTTCCGTCTTTTGCTCGACAACGATGTCTCAAACTTTCATTTTTATCCAAAAGGAAGCGTGGGCGCTCGAGCGAGTTTTAAGAAGCGATTGTACACGAACTAGAGGTTAGAGACTTTCTAAGCGCTACATAACG…	1113	3.38333	0.29	1.54	8.19667	0.256667	0.54	2.18333	8.16333	CVE06467;	-
CV_between1k2k_14324	CvlncRNA615	scaffold88_13	-	34686-36103	taccaggtcattgaccttcagaactaatactgtaatggagcgaagtcttattttcattcataagatgtTAAAGCATTGAATTCCAGATCAAAACTTCAATGAGACTGGAAAACGAATAATCTTTGAATTGTATTAATATGTTTATTTTAAAAGACTCCTAATCACAAATAATCTGACATAATTCCCGAAAATAATTTTATCGTTCTGGGATTTTTGTTGAGATTTAATAACCTAGTATTAAAAAAAATGTTCTTTTGTGAGTAATTTTTTACTCTAATAAAAAATTATAATAAATTCAACTTATAAAAGAAAAGATCATTTGACATAAGAAATATAAGCGTACATTCCTAAATGTGCTACCAGTAAATGTAGCCTATTTCATTTAAAAATGAGAAATAT…	1416	0.54	0	1.14333	2.95333	1.94667	0	0	0	CVE05357;CVE05359;	-
CV_between1k2k_14328	CvlncRNA616	scaffold35_57	-	44047-45148	gtactttttttttttttttttttttttttttaattgagacgactgtataagtacgtcgcttttgtttaTTGTCCAAACAAGTCTAATTTAATGGTGTATTGTTCTCGTCATGTTTATATACAAAATTTTAATTTTGAAATATTCATATTATTTTTATTCATAAAATTTCATTCTTTATAATAAATCATAAAAATTGCAGTTGTTGAAAATTAAAGAAAAAAAAAAAAAATACCATATAATTTTATGACGAAGCGCGATAAGTAGGAATTACGTTAGCATCGTAAAGTTAAGACTCAATTGTTTAAAAAACCTCTGATTGTATCATTGAATAACAATACTCTTGAAGCAATCATACGTGAAAAAACAGATAAATTTATTTATTTTCAAAGTTTGATAAAA…	1101	3.87667	0.286667	0.773333	2.5	4.65333	0	2.72333	0	CVE09923;	-
CV_between1k2k_14339	CvlncRNA617	scaffold52_57	+	2139-3818	attcggtgacctagaattctttcaaagaattcaaaaataaaaattcaactcaattaatgcattttttcgcAAGTTACAACGTTGTCGGAGTTTCACACATTACGGACAGGAAAATTTTTTGACCTATTTTAATGTTTTTTTCCGTTTCTATTGTACTGAATCAATTTTTAAAAAGTATGAAATTAATCTCCATTAAATAATCTTGATAATAGTATGCAAAATATCTTGATTCCGTGAACTAACAAGGTTGTAATAATAAAATAGTTGCCGAAATGAGGCAAAAAAAATTTTTCGCATCATGATTCGTGCAATTAAAATTGTAATATTATAATCCAGAACCAGATTTTTACTAAAGTCACTTTCATAATTTTATATTTTAAGATTTACGATATTGCATCG…	1660	0	0	0	0	0	0	0	0	-	-
CV_between1k2k_14345	CvlncRNA618	scaffold46_16	-	8083-9397	cataataataaatatagattaggtatatatacacagccaatacaataaagtgataagaataaataagTATTATTTCATTATTGATCAATTAATTTACAAAAAAATACAGATACATATATATCCAGAATGTGTGCAATGATTTACTTTATGTTTTAAAATTATAATGTTTATTTAATACAATCGAGCTTCGAAAAGAAATCAAAGCACTTAAATAATTGTTTTGTACTCCAATTATATTTTGCAATTCGATTTCATAAGTTTAGTGTTGAATAATTACAAACATCCACTATTATTAAAACTGCTATGATTTTATTGTTCGATACTTGTTTCGTCATTGGATTAAATAAATTAATTTTTTATTTATTAGGTTTGGAGTAAAAACACATTTTCATTCCATCA…	1512	18.7333	4.14	10.55	17.3167	35.54	4.25667	6.99333	19.8133	CVE04278;	-
CV_between1k2k_14347	CvlncRNA619	scaffold13_163	-	16049-17250	acttgacaaaaatttattgttccgaaaacacgaaaaaataattttatacagaatgttgtattaTTTGATAGCTTTTTGTTCAGTTGCTTTGGCTCATGCTCAAAATCTGCAATATGGTTCTTGTCCTTCGATGAAACATAGTCGCGTCGATTCAAATCAAGTAAGTTTTTCGATGTAAATTAATTTATTTATTATAATTTATAAGTTTCTCGTTAATAAACTTTTATTTTTATTTTTTTTATATATTTAAAATTATTTGTGATAAATTATGATATTTCTGATGTATGGTTGGAAAAAACGATCAATTTAATGTTATTACTGTCATTTATTTAATTAACGAATTAAATTTTTGCTATCGAATTTTATAAAATGGTACTAATTTTATAAAATTTTCATCTT…	1203	3.92	0	0	0	1.91	0	0	1.75	CVE03034;CVE03035;	-
CV_between1k2k_14357	CvlncRNA620	scaffold90_24	+	10277-12273	aatttatcttcttatcacagttgttgtcttcaaatttccacgagcatttaattatcatcaagacggaaTTAAATCACCGTTAAAAGTGTCAGTTTGTTGTTAACAATGAGTGACTGTGATAGATCGAGTGCCGAAGACCGAAAAAACTCACAAATTACTTCCAAAGAAGTAACTAATTATTTTAGTGACCAAAATGAAGAACTTACGCTGGAAGATTTGGCGCCGGATGGCGGATGGGGTGGATGAGCGCCCTCGCTATGATTATTGTTTACGTGACGGCGTTCGTCCCGGGAAATTCCTTCTCGATAGTCTTCGGGACTTCTTCGAGGCGACAGGCCAGTCAGGATCCGCGATGACGATCCTAACTTCCGTATATATGATAAGTTTTTCTCTGTCAGG…	1072	10.7367	0.876667	4.29333	93.4233	5.88	1.15333	3.87333	67.5267	CVE09435;CVE09436;CVE09437;	-
CV_between1k2k_14371	CvlncRNA621	scaffold189_13	+	14326-15499	cacttctagaaaatgcaattcggactgattcagatcgatagatttcgagaaatctcaaaaaaaccGTGAAAAAATGTGAAAAAAAAATTTTTTTTCCAAGTGGTTTTTTTGGAATAACTTTGAAACGGCTTGATCGGTCATCTTTAAGAACTAATTAGCTCTTAACTTTGAAAAATCACGTTAATTGCCGCTAATCCGGTCAAAATCAGTTAATTCGTTCGAGAGATATCGTGAACGAAAGAAAACCAAAAAAGTTTTTTTTTTCAAAGTAGTCCGAAATTTTTAGTTTGATCAATTTTAACTCAAAGATTTATGAGACTTAAAAAATTGTGTTGAATGCTGCCAACCGCTTGAAAATCGGTTCATTCATTCGAAAGTTATTGCAGTTTGAAAATTCAA…	1172	0.88	0.263333	0	0.853333	0.393333	0	0	1.87333	-	-
CV_between1k2k_14372	CvlncRNA622	scaffold118_21	+	7609-21517	gtgtgtgtgtgtgtgtgtgtgtgtgtgtgtgtgtgtgtgtgtgtgtaagtgtgtgtaggtgTAGGTGTAGGTGTGTGTATAAGAATGTGTGTAAGTATGTGACCCGCTTATAACTTTTGAACGGCGCGACCAAATCGAACGAAATTAATGACGTTCCAAAGAGTTTCATCAAACTCAAATTTCCTAAAAATTTAAATTGATTCGGACCGGTAGATTTCGAAAAAACTCACAAAATCCCCAAAAAACTAAGAAAAATTTTGTTTTTGAATGTGGTTTTTTGGGAATAACTTTAGAACGGCTTTACCGATTAATTTCAAAAACTAATCAGTTTTTAACCTCAAAAAACAACGTCGATCGCCGCCAGTCCGGACAAAATCGGTTGATTCGTTCGTGAGTTAT…	1542	2.93667	2.41	2.24667	4.91667	3.43333	2.83333	2.34667	3.76	CVE06397;CVE06398;CVE06399;CVE06402;	-
CV_between1k2k_14392	CvlncRNA623	scaffold35_26	-	206016-207568	gtttttatcgaatctcgtcgttttaaggtcttaagaagcttccctgaagatttttaagatggtgtgtgTGTGTAAACGATGAAAAAGAATTTTTAAAACGTGGTTTTTTTGGAATAATTTTTAAACGGCTTTACCGATCGATTCCAAAAACAAATCAATTAATAACATTAAAAAACTACGTTGATTGCCACCAGGCCGATCAAAATCGGTTGATTCGTTTGCGAGTATATCGTTGACGCTAAAAAGTGATTTACTCTAGAATTACTCCGAAATGTTCGGTCTGATCAATTTGTGTTTAAAAGGAAATCATAAGATTCGAAAAACTGCGTCGAATGCTGCCAACCACGTGAAAATCGGTTTATTTATTCAAAAGTAATTGTAAAATTGCATGCAACTGCA…	1552	0	0	0	0	0	0	0	0	-	-
CV_between1k2k_14395	CvlncRNA624	scaffold8_137	+	41092-42232	cggtataatcagaaaaattacttggtcaaatcggagattacactgagtttaatacaaaaattaatttagTATAATCTGAATTATATTTTATATTATCTGAAATTTTTTTTCATCACAGATTACACTGAGTATAATATGGGAGGATATGCAGTGTAATTTTGTTCTTTCTGTGTAGAAGAATTTAGTTCTATTTAATAAAATTTATTTAATTTAAATGCCTAGGCAATGACCGAATTGCAAATGATACAAAACAACAAGTAAAAAGTACATATAAGAATATAAACAGATCTACTTTGATAAATTGACAAAGTTAGGATTATAACTATTCGAACAAAGCATACGGTTTAAAATTTGAATAATAAAATCAACTCATTTCAAGCAATAAGAATGAGGTGAGTA…	1075	1.98667	0	0	0.963333	0	0	0	0	-	-
CV_between1k2k_14400	CvlncRNA625	scaffold5_41	+	76359-76411	ccaacttcatccgtattggggttttgttacacatgcagacaagtgttgttggttagttattttattTGTATTATTTTTAATTTATTTACTTACTTGATTGATTAATATTTCAATTATTTTTGCTTAATTTGTTTTTTATAATCATAATAATACAATGGTAAATAATTACTTTGATAATTAAAAAACATGTGTGTGATTGCTCGAGTTTAATTGTGACATTTAATAACAAAGCTGAAAATATACGTCGTAATTAAAAATAATAAATTACTTGGGATTAACTTTGAGGTAAAAAATATAAAAAATATTCCATTTCCAGGTTATTAAAATATTTTTTAATGATCAAATTTGTTACAATTTGAGGTAAATAATGAGTAAAGGAGAGATTTCCTGAGGATGGAT…	1050	10.58	3.33333	1.76667	22.04	22.8833	4.18	6.05667	32.67	-	-
CV_between1k2k_14405	CvlncRNA626	scaffold81_2	+	4525-5571	tacttaagtaaaattagacattaatataaaaggaaataattacaaatgtacaactgcaaaaaacgtaaGTTTTTTTTTTGTATAATAATCTTAGAATTTAAGATCGTATTCTATAAAAATAAATTATAATATAAAATATTTGATTAAAGAAGTTCGAAAAACTTTTCCCGCCAAGGAGTAAAAAATTGTTAAATCTCAAGACACGATAACTAGAATTAAAATAATTATAGGAAAAAAAAAATACGAAGATGTCTTGGTAGCCGAGTTCCCAGCTCTTCTGACATCACTTAAGTGTAATATTTGATGAGCTAATTAATGTTTTATCATTTTCCGAGAAAACCGACGAAGAAGATGTCTTGGTAACCGAGTTCCTAGCTCTTCTGACATCATTTAAGTGTA…	1378	0.556667	0.406667	0	1.9	0.936667	0.396667	0	1.46	CVE03423;	-
CV_between1k2k_14423	CvlncRNA627	scaffold144_2	-	14109-15843	caacgagggagctgaaaaacctggtgctcgaaatttcgacgaaacagctagaagtcttgaagctaatgtTGATACAATAGCTAAAAAATCATCCGGTGGAACTCATAAAGAAAAAGTTGAAGGTTTTGGCGTAATTGTTGAAACTACAGATCGAGGATTTGGTGGTGAAAATCCTGAAGAAGCAGGTGAATATCTTGAAACTATTGTTGATACAACAGTCAAAAGGTCTTCTAGTGAAATTCTCAAAGGGGAAGCTGGAGGTTTTTAGTTAACGATTGAGCACAGATCAAAGATCTGGTGGTGAAAACCCTGAAAAAGCAACTGGACATCTTGAAGTTATTGAAAATACAACAGCTGAAGGGTCTTCTGAAGAAATTCCCGACGAAAAAATGTCAAAAA…	1737	335.44	66.0467	73.7033	205.57	144.49	60.6733	102.463	188.07	CVE07886;	-
CV_between1k2k_14443	CvlncRNA628	scaffold6_53	+	7530-8693	tcataaggttataaattatcagttttctagttataaaaatttcaagaatagttcggagaagaATACTTCGACACCATAAAGACAACTTCACTGTTTATGAAGTACAAAAATATTGAAAGAGAGTCAAAATGTTAACTCCGCGATAATAATGTAAATTTTACTGTTCACGCGTGGTTTGGCTACGAAACGGGTATTTTAACTTCACTAAGTTTTAAAATTCTTTCCTTCCATTCTTAAATGTGTAAACTTGGACGCTTTTCTGCTGCTCTGTTTGTCATTTTTGTTATACAATTTACATTTTCACATTATTTAAATTTTTTTTTACTTTTAAACGTAAAAATTTTATCTATCACTATCTTGGTGCTTTTTAAAAAATTTTAACAACTGTTGATAATTACA…	1162	0.606667	0	0.72	1.66	1.49667	0	0	7.57	CVE10707;	-
CV_between1k2k_14452	CvlncRNA629	scaffold12_113	-	2357-4673	gaacaatctgaagaatccaaaaataacttaaaaaaaattttttttttaattctttcatgttgtaataaTAGTTTTTGTTGTAAAAAATCAAGAATAATCTAAGTTGGTTAAGGAATGAATTGAAGTTATTTCACTGGGATTACTCAAAACCGAGTATCGGAGCTTACATAACTAAGTAAGAGTAATATAAAGAGGGTACGAGGGTGCGTATCGTATCGGCAAAAATAAAAAAAATGAAACAGAACACTCGAAGTTTGAGAAAGCCGACAAGTGCACAGATACGTTTACTTGTCCTACACTTTTCGCCTCCAAGCTCACTAAAATAATAATAATCTTTCGTTAAAAAATCCATAAACAAAAACAAAAACCTGAAATTAAAGTTCAGTTTCTTCTTTCTCA…	1749	0	0	0	0	0	0	0	0	-	-
CV_between1k2k_14454	CvlncRNA630	scaffold13_217	-	40607-41618	ttttttttttttttttttttttttttgtcaatttaagtataaacaatgcccgaaaaCGCCTCATGAGATTTTGGCTGACGAGCTAGAACGTTCAGTCCTCACAAAAAAATCGGACAACAGCCACATTTATTGATTATTCATTCATTTCATTTTTTTTTTTTTAATTATTATTTTACTTTGTAGTATCATTAACGACTCAATATTCTTTTGTTATTTTTATTTGTTTTCATTAGCTAGCTCCACAATGAAATATCGAGCTAAATTACCGCTCCTCGACATTCAATTTACGCATTTTTAAAAATAATAATCAATCAACTTATTATTATCATTTTTTATTTCATAATTATCATCAATTCGTAGGTGGTAAATCGAATGTCACAAGATCGTTCAATATCACAG…	1015	325.937	36.8133	73.6767	364.093	184.963	54.7633	105.833	453.86	CVE03305;CVE03306;CVE03311;CVE03316;	-
CV_between1k2k_14456	CvlncRNA631	scaffold350_6	+	99474-100523	caaaagtggtctgcaggtaaaaaaaaaaaaaaattttgtctcagttttatatcaaaactaaaaagcTTCAGTTTATTTGAGGAGCTGATTATCAAAAGGGTATCTTTTGATACTTTAAAAAAGCAGTTTTTTGAACTTTTAAATATTAATTACTTCGAGAATTATAAAGATTCCTAAATGAAAATCGAATTGTAGCTTCATAACCGATAGCACTTTATAGAAAAATTAAAAAAGTTCGATAAAAATATTTAGAATTGAAGAAAACCAGTTTTTTTGTCTCGATTAATCAAAAATGAAAAGATACCCCTTTGAAAATCAGCTCCTCATTTGTCCATTTCAATGTGCGGATGTACGTAATCAATTTTTCGTTTCTAATAATAGTATAGAATTTTTTTTTTG…	1051	0	0	0	0	0	0	0	0	CVE06577;	-
CV_between1k2k_14465	CvlncRNA632	scaffold17_70	-	6996-7578	aagaaaagaaaataataaaaaaatgagtaaataattaaatggttgatgtgtgcgtttttaaaaTAAGTGTAATCATTTATTGTAATAGTGTGTGCAATGATAATGTGTGAAAGAGAGAAAGGTGGAAATAAAATCAACCGCAAACACAAAGTTCATGTAAGGTCTGGAGATAAGAACAAAAATACTAAAAGCAGAAGGAAGAGAATAAATAGAAGGAGAGATAAATAAAGCGCGGTGAGGCTAAAGCGTGATAAGAAAACCAAAGCGGCGTCCGGGAACGGGAACGGGAATCGATCGGCTGCATCCTTTACCTGTGACAACGCGGTCCTCAACTCAAAACTCATTAGATTTTTTTTTTTTTTATATTTTTTTTTTGATTTTTTTTTCGAGCTACTTCAT…	583	2372.28	300.237	252.687	471.8	1027.34	271.497	413.103	1456.1	CVE09142;	-
CV_between1k2k_1447	CvlncRNA633	scaffold94_9	-	6856-14596	cacttttattttataagaagctttaatcattgtttttacttacataatttatttttaatagcaataaATTTAATAATTAATATATCAACTTAAAACCAACAGGTCGAATGTATGTGGGTGATTGTAAGGATGTTTTTTGCTGTCCCAGGCATTTTTTTTATTAGAAAAATTGTTTTGTTACTAAAAAAAATTTACTACAAAAGTAAAAAAACATTTCTATTTTGTTCTCCAGTCAAGAAATTTTTCTTATATAATTTTAAATAATGCAATTACATTAAAAAAAAAAATTAAGAAATCTGGATTTGAAAATAAGGTCTTTTTTTAACAACATTTTTAAGAAATTAAATAAACAGTTTGGTCCTACTTAAGAAAATGAAATTTTCTTGCAGTAAATACCTT…	1498	0.5	0	0	0.62	0.29	0.17	0	0	CVE05329;	-
[truncated: 8,137 more rows]

## Sheet: Table S7
Table S7 Female-specific genes during different developmental stages of C. vestalis			Note: Lines in orange are venom protein genes.
[truncated: 240 more rows]

[truncated: 5 more sheets: Table S8, Table S9, Table S10, Table S11, Table S13]
